# Supplementary material for: Application of the Ostrom framework in the analysis of a social-ecological system with multiple resources in a marine protected area
Source: PeerJ. 2019 Aug 14;7:e7374. doi: 10.7717/peerj.7374 (PMC6698133; doi:10.7717/peerj.7374)
Supplement: Supplemental Information 2 [file peerj-07-7374-s002.xlsx]

## Sheet:  2014
									ECOTOUR LOGBOOKS RAW DATA
Area	Day	Month	Year	Date	Cooperative	# Pax
	19	5	2014	2014-05-19	Cooperative 2	6
	20	5	2014	2014-05-20	Cooperative 2	6
	20	5	2014	2014-05-20	Cooperative 2	6
	20	5	2014	2014-05-20	Cooperative 2	6
	20	5	2014	2014-05-20	Cooperative 2	6
	20	5	2014	2014-05-20	Cooperative 2	6
	20	5	2014	2014-05-20	Cooperative 2	6
	20	5	2014	2014-05-20	Cooperative 2	6
4,5b y 6	20	5	2014	2014-05-20	Cooperative 2	6
	20	5	2014	2014-05-20	Cooperative 2	6
	20	5	2014	2014-05-20	Cooperative 2	6
	21	5	2014	2014-05-21	Cooperative 2	6
	21	5	2014	2014-05-21	Cooperative 2	6
	21	5	2014	2014-05-21	Cooperative 2	6
	21	5	2014	2014-05-21	Cooperative 2	6
	21	5	2014	2014-05-21	Cooperative 2	6
	21	5	2014	2014-05-21	Cooperative 2	6
	21	5	2014	2014-05-21	Cooperative 2	6
	21	5	2014	2014-05-21	Cooperative 2	6
4,5b y 6	21	5	2014	2014-05-21	Cooperative 2	6
	21	5	2014	2014-05-21	Cooperative 2	6
	21	5	2014	2014-05-21	Cooperative 2	6
4 y 5b	21	5	2014	2014-05-21	Cooperative 2	6
	22	5	2014	2014-05-22	Cooperative 2	6
	22	5	2014	2014-05-22	Cooperative 2	6
	22	5	2014	2014-05-22	Cooperative 2	6
	22	5	2014	2014-05-22	Cooperative 2	6
	22	5	2014	2014-05-22	Cooperative 2	6
	22	5	2014	2014-05-22	Cooperative 2	6
	22	5	2014	2014-05-22	Cooperative 2	6
	22	5	2014	2014-05-22	Cooperative 2	6
	22	5	2014	2014-05-22	Cooperative 2	6
	22	5	2014	2014-05-22	Cooperative 2	6
	22	5	2014	2014-05-22	Cooperative 2	6
	22	5	2014	2014-05-22	Cooperative 2	6
4,5b y 6	22	5	2014	2014-05-22	Cooperative 2	6
	22	5	2014	2014-05-22	Cooperative 2	6
	22	5	2014	2014-05-22	Cooperative 2	6
4 y 5b	22	5	2014	2014-05-22	Cooperative 2	6
	23	5	2014	2014-05-23	Cooperative 2	6
	23	5	2014	2014-05-23	Cooperative 2	6
	23	5	2014	2014-05-23	Cooperative 2	6
	23	5	2014	2014-05-23	Cooperative 2	6
	23	5	2014	2014-05-23	Cooperative 2	6
	23	5	2014	2014-05-23	Cooperative 2	6
	23	5	2014	2014-05-23	Cooperative 2	6
	23	5	2014	2014-05-23	Cooperative 2	6
	23	5	2014	2014-05-23	Cooperative 2	6
4,5b y 6	23	5	2014	2014-05-23	Cooperative 2	6
	23	5	2014	2014-05-23	Cooperative 2	6
	23	5	2014	2014-05-23	Cooperative 2	6
4,5b y 6	24	5	2014	2014-05-24	Cooperative 2	6
	25	5	2014	2014-05-25	Cooperative 2	6
	25	5	2014	2014-05-25	Cooperative 2	6
	25	5	2014	2014-05-25	Cooperative 2	6
	25	5	2014	2014-05-25	Cooperative 2	6
	25	5	2014	2014-05-25	Cooperative 2	6
	25	5	2014	2014-05-25	Cooperative 2	6
	25	5	2014	2014-05-25	Cooperative 2	6
	25	5	2014	2014-05-25	Cooperative 2	6
4,5b y 6	25	5	2014	2014-05-25	Cooperative 2	6
	25	5	2014	2014-05-25	Cooperative 2	6
4 y 5b	25	5	2014	2014-05-25	Cooperative 2	6
	27	5	2014	2014-05-27	Cooperative 2	6
	27	5	2014	2014-05-27	Cooperative 2	6
	27	5	2014	2014-05-27	Cooperative 2	6
	27	5	2014	2014-05-27	Cooperative 2	6
	27	5	2014	2014-05-27	Cooperative 2	6
	27	5	2014	2014-05-27	Cooperative 2	6
4,5b y 6	27	5	2014	2014-05-27	Cooperative 2	6
	27	5	2014	2014-05-27	Cooperative 2	6
	28	5	2014	2014-05-28	Cooperative 2	6
	28	5	2014	2014-05-28	Cooperative 2	6
	28	5	2014	2014-05-28	Cooperative 2	6
	28	5	2014	2014-05-28	Cooperative 2	6
	28	5	2014	2014-05-28	Cooperative 2	6
	28	5	2014	2014-05-28	Cooperative 2	6
4,5b y 6	28	5	2014	2014-05-28	Cooperative 2	6
	28	5	2014	2014-05-28	Cooperative 2	6
	28	5	2014	2014-05-28	Cooperative 2	6
	29	5	2014	2014-05-29	Cooperative 2	6
	29	5	2014	2014-05-29	Cooperative 2	6
	29	5	2014	2014-05-29	Cooperative 2	6
	29	5	2014	2014-05-29	Cooperative 2	6
	29	5	2014	2014-05-29	Cooperative 2	6
	29	5	2014	2014-05-29	Cooperative 2	6
	29	5	2014	2014-05-29	Cooperative 2	6
	29	5	2014	2014-05-29	Cooperative 2	6
4,5b y 6	29	5	2014	2014-05-29	Cooperative 2	6
	29	5	2014	2014-05-29	Cooperative 2	6
	29	5	2014	2014-05-29	Cooperative 2	6
4,5b y 6	29	5	2014	2014-05-29	Cooperative 2	6
	29	5	2014	2014-05-29	Cooperative 2	6
	29	5	2014	2014-05-29	Cooperative 2	6
4 y 5b	29	5	2014	2014-05-29	Cooperative 2	6
	30	5	2014	2014-05-30	Cooperative 2	6
	30	5	2014	2014-05-30	Cooperative 2	6
	30	5	2014	2014-05-30	Cooperative 2	6
	30	5	2014	2014-05-30	Cooperative 2	6
4,5b y 6	30	5	2014	2014-05-30	Cooperative 2	6
	30	5	2014	2014-05-30	Cooperative 2	6
	31	5	2014	2014-05-31	Cooperative 2	6
	31	5	2014	2014-05-31	Cooperative 2	6
	31	5	2014	2014-05-31	Cooperative 2	6
4,5b y 6	31	5	2014	2014-05-31	Cooperative 2	6
	31	5	2014	2014-05-31	Cooperative 2	6
	31	5	2014	2014-05-31	Cooperative 2	6
	31	5	2014	2014-05-31	Cooperative 2	6
	31	5	2014	2014-05-31	Cooperative 2	6
4 y 5b	31	5	2014	2014-05-31	Cooperative 2	6
	1	6	2014	2014-06-01	Cooperative 2	6
	3	6	2014	2014-06-03	Cooperative 2	6
	3	6	2014	2014-06-03	Cooperative 2	6
	3	6	2014	2014-06-03	Cooperative 2	6
	3	6	2014	2014-06-03	Cooperative 2	6
4,5b y 6	3	6	2014	2014-06-03	Cooperative 2	6
	3	6	2014	2014-06-03	Cooperative 2	6
4,5b y 6	3	6	2014	2014-06-03	Cooperative 2	6
	4	6	2014	2014-06-04	Cooperative 2	6
	4	6	2014	2014-06-04	Cooperative 2	6
	4	6	2014	2014-06-04	Cooperative 2	6
	4	6	2014	2014-06-04	Cooperative 2	6
	4	6	2014	2014-06-04	Cooperative 2	6
	4	6	2014	2014-06-04	Cooperative 2	6
	4	6	2014	2014-06-04	Cooperative 2	6
	4	6	2014	2014-06-04	Cooperative 2	6
4,5b y 6	4	6	2014	2014-06-04	Cooperative 2	6
	4	6	2014	2014-06-04	Cooperative 2	6
4,5b y 6	4	6	2014	2014-06-04	Cooperative 2	6
	4	6	2014	2014-06-04	Cooperative 2	6
4 y 5b	4	6	2014	2014-06-04	Cooperative 2	6
	5	6	2014	2014-06-05	Cooperative 2	6
	5	6	2014	2014-06-05	Cooperative 2	6
	5	6	2014	2014-06-05	Cooperative 2	6
	5	6	2014	2014-06-05	Cooperative 2	6
	5	6	2014	2014-06-05	Cooperative 2	6
4,5b y 6	5	6	2014	2014-06-05	Cooperative 2	6
	5	6	2014	2014-06-05	Cooperative 2	6
	5	6	2014	2014-06-05	Cooperative 2	6
	5	6	2014	2014-06-05	Cooperative 2	6
	5	6	2014	2014-06-05	Cooperative 2	6
	5	6	2014	2014-06-05	Cooperative 2	6
	5	6	2014	2014-06-05	Cooperative 2	6
4,5b y 6	5	6	2014	2014-06-05	Cooperative 2	6
	5	6	2014	2014-06-05	Cooperative 2	6
4 y 5b	5	6	2014	2014-06-05	Cooperative 2	6
	6	6	2014	2014-06-06	Cooperative 2	6
	6	6	2014	2014-06-06	Cooperative 2	6
	6	6	2014	2014-06-06	Cooperative 2	6
	6	6	2014	2014-06-06	Cooperative 2	6
	6	6	2014	2014-06-06	Cooperative 2	6
	6	6	2014	2014-06-06	Cooperative 2	6
	6	6	2014	2014-06-06	Cooperative 2	6
	6	6	2014	2014-06-06	Cooperative 2	6
	6	6	2014	2014-06-06	Cooperative 2	6
	6	6	2014	2014-06-06	Cooperative 2	6
	6	6	2014	2014-06-06	Cooperative 2	6
4,5b y 6	6	6	2014	2014-06-06	Cooperative 2	6
	6	6	2014	2014-06-06	Cooperative 2	6
4 y 5b	6	6	2014	2014-06-06	Cooperative 2	6
	7	6	2014	2014-06-07	Cooperative 2	6
	7	6	2014	2014-06-07	Cooperative 2	6
	7	6	2014	2014-06-07	Cooperative 2	6
	7	6	2014	2014-06-07	Cooperative 2	6
	7	6	2014	2014-06-07	Cooperative 2	6
4,5b y 6	7	6	2014	2014-06-07	Cooperative 2	6
	7	6	2014	2014-06-07	Cooperative 2	6
4 y 5b	7	6	2014	2014-06-07	Cooperative 2	6
	8	6	2014	2014-06-08	Cooperative 2	6
4,5b y 6	8	6	2014	2014-06-08	Cooperative 2	6
	8	6	2014	2014-06-08	Cooperative 2	6
	8	6	2014	2014-06-08	Cooperative 2	6
	8	6	2014	2014-06-08	Cooperative 2	6
	9	6	2014	2014-06-09	Cooperative 2	6
	9	6	2014	2014-06-09	Cooperative 2	6
	9	6	2014	2014-06-09	Cooperative 2	6
	9	6	2014	2014-06-09	Cooperative 2	6
	9	6	2014	2014-06-09	Cooperative 2	6
	9	6	2014	2014-06-09	Cooperative 2	6
	9	6	2014	2014-06-09	Cooperative 2	6
4,5b y 6	9	6	2014	2014-06-09	Cooperative 2	6
	9	6	2014	2014-06-09	Cooperative 2	6
	9	6	2014	2014-06-09	Cooperative 2	6
	10	6	2014	2014-06-10	Cooperative 2	6
	10	6	2014	2014-06-10	Cooperative 2	6
	10	6	2014	2014-06-10	Cooperative 2	6
	10	6	2014	2014-06-10	Cooperative 2	6
	10	6	2014	2014-06-10	Cooperative 2	6
	10	6	2014	2014-06-10	Cooperative 2	6
	10	6	2014	2014-06-10	Cooperative 2	6
4,5b y 6	10	6	2014	2014-06-10	Cooperative 2	6
	10	6	2014	2014-06-10	Cooperative 2	6
	10	6	2014	2014-06-10	Cooperative 2	6
	10	6	2014	2014-06-10	Cooperative 2	6
4,5b y 6	10	6	2014	2014-06-10	Cooperative 2	6
4,5b y 6	11	6	2014	2014-06-11	Cooperative 2	6
	11	6	2014	2014-06-11	Cooperative 2	6
	11	6	2014	2014-06-11	Cooperative 2	6
	11	6	2014	2014-06-11	Cooperative 2	6
	11	6	2014	2014-06-11	Cooperative 2	6
	11	6	2014	2014-06-11	Cooperative 2	6
	11	6	2014	2014-06-11	Cooperative 2	6
	11	6	2014	2014-06-11	Cooperative 2	6
	11	6	2014	2014-06-11	Cooperative 2	6
4 y 5b	11	6	2014	2014-06-11	Cooperative 2	6
	12	6	2014	2014-06-12	Cooperative 2	6
	12	6	2014	2014-06-12	Cooperative 2	6
	12	6	2014	2014-06-12	Cooperative 2	6
	12	6	2014	2014-06-12	Cooperative 2	6
	12	6	2014	2014-06-12	Cooperative 2	6
	12	6	2014	2014-06-12	Cooperative 2	6
	12	6	2014	2014-06-12	Cooperative 2	6
	12	6	2014	2014-06-12	Cooperative 2	6
	12	6	2014	2014-06-12	Cooperative 2	6
	12	6	2014	2014-06-12	Cooperative 2	6
	13	6	2014	2014-06-13	Cooperative 2	6
	13	6	2014	2014-06-13	Cooperative 2	6
	13	6	2014	2014-06-13	Cooperative 2	6
	13	6	2014	2014-06-13	Cooperative 2	6
	13	6	2014	2014-06-13	Cooperative 2	6
	13	6	2014	2014-06-13	Cooperative 2	6
	13	6	2014	2014-06-13	Cooperative 2	6
	13	6	2014	2014-06-13	Cooperative 2	6
4,5b y 6	13	6	2014	2014-06-13	Cooperative 2	6
	13	6	2014	2014-06-13	Cooperative 2	6
4,5b y 6	13	6	2014	2014-06-13	Cooperative 2	6
	13	6	2014	2014-06-13	Cooperative 2	6
4 y 5b	13	6	2014	2014-06-13	Cooperative 2	6
	14	6	2014	2014-06-14	Cooperative 2	6
	14	6	2014	2014-06-14	Cooperative 2	6
	14	6	2014	2014-06-14	Cooperative 2	6
4,5b y 6	14	6	2014	2014-06-14	Cooperative 2	6
	14	6	2014	2014-06-14	Cooperative 2	6
	14	6	2014	2014-06-14	Cooperative 2	6
	14	6	2014	2014-06-14	Cooperative 2	6
4,5b y 6	14	6	2014	2014-06-14	Cooperative 2	6
	15	6	2014	2014-06-15	Cooperative 2	6
	15	6	2014	2014-06-15	Cooperative 2	6
	15	6	2014	2014-06-15	Cooperative 2	6
	15	6	2014	2014-06-15	Cooperative 2	6
	15	6	2014	2014-06-15	Cooperative 2	6
	16	6	2014	2014-06-16	Cooperative 2	6
	16	6	2014	2014-06-16	Cooperative 2	6
	16	6	2014	2014-06-16	Cooperative 2	6
	16	6	2014	2014-06-16	Cooperative 2	6
	16	6	2014	2014-06-16	Cooperative 2	6
4,5b y 6	16	6	2014	2014-06-16	Cooperative 2	6
	16	6	2014	2014-06-16	Cooperative 2	6
4,5b y 6	16	6	2014	2014-06-16	Cooperative 2	6
4 y 5b	16	6	2014	2014-06-16	Cooperative 2	6
	16	6	2014	2014-06-16	Cooperative 2	6
	17	6	2014	2014-06-17	Cooperative 2	6
	17	6	2014	2014-06-17	Cooperative 2	6
	17	6	2014	2014-06-17	Cooperative 2	6
	17	6	2014	2014-06-17	Cooperative 2	6
	17	6	2014	2014-06-17	Cooperative 2	6
	17	6	2014	2014-06-17	Cooperative 2	6
	17	6	2014	2014-06-17	Cooperative 2	6
	17	6	2014	2014-06-17	Cooperative 2	6
4,5b y 6	17	6	2014	2014-06-17	Cooperative 2	6
4,5b y 6	17	6	2014	2014-06-17	Cooperative 2	6
	17	6	2014	2014-06-17	Cooperative 2	6
4,5b y 6	17	6	2014	2014-06-17	Cooperative 2	6
	17	6	2014	2014-06-17	Cooperative 2	6
4,5b y 6	17	6	2014	2014-06-17	Cooperative 2	6
	17	6	2014	2014-06-17	Cooperative 2	6
	18	6	2014	2014-06-18	Cooperative 2	6
	18	6	2014	2014-06-18	Cooperative 2	6
	18	6	2014	2014-06-18	Cooperative 2	6
	18	6	2014	2014-06-18	Cooperative 2	6
	18	6	2014	2014-06-18	Cooperative 2	6
	18	6	2014	2014-06-18	Cooperative 2	6
4,5b y 6	18	6	2014	2014-06-18	Cooperative 2	6
	18	6	2014	2014-06-18	Cooperative 2	6
	18	6	2014	2014-06-18	Cooperative 2	6
	19	6	2014	2014-06-19	Cooperative 2	6
	19	6	2014	2014-06-19	Cooperative 2	6
	19	6	2014	2014-06-19	Cooperative 2	6
	19	6	2014	2014-06-19	Cooperative 2	6
	19	6	2014	2014-06-19	Cooperative 2	6
4, 5b y 6	19	6	2014	2014-06-19	Cooperative 2	6
	19	6	2014	2014-06-19	Cooperative 2	6
4,5b y 6	19	6	2014	2014-06-19	Cooperative 2	6
	19	6	2014	2014-06-19	Cooperative 2	6
	19	6	2014	2014-06-19	Cooperative 2	6
	19	6	2014	2014-06-19	Cooperative 2	6
	19	6	2014	2014-06-19	Cooperative 2	6
	19	6	2014	2014-06-19	Cooperative 2	6
4,5b y 6	19	6	2014	2014-06-19	Cooperative 2	6
	19	6	2014	2014-06-19	Cooperative 2	6
4,5b y 6	19	6	2014	2014-06-19	Cooperative 2	6
	19	6	2014	2014-06-19	Cooperative 2	6
4 y 5b	19	6	2014	2014-06-19	Cooperative 2	6
	20	6	2014	2014-06-20	Cooperative 2	6
	20	6	2014	2014-06-20	Cooperative 2	6
	20	6	2014	2014-06-20	Cooperative 2	6
	20	6	2014	2014-06-20	Cooperative 2	6
	20	6	2014	2014-06-20	Cooperative 2	6
4, 5b y 6	20	6	2014	2014-06-20	Cooperative 2	6
	20	6	2014	2014-06-20	Cooperative 2	6
	20	6	2014	2014-06-20	Cooperative 2	6
4,5b y 6	20	6	2014	2014-06-20	Cooperative 2	6
4,5b y 6	20	6	2014	2014-06-20	Cooperative 2	6
	20	6	2014	2014-06-20	Cooperative 2	6
	20	6	2014	2014-06-20	Cooperative 2	6
	20	6	2014	2014-06-20	Cooperative 2	6
	20	6	2014	2014-06-20	Cooperative 2	6
	20	6	2014	2014-06-20	Cooperative 2	6
	20	6	2014	2014-06-20	Cooperative 2	6
	20	6	2014	2014-06-20	Cooperative 2	6
4,5b y 6	20	6	2014	2014-06-20	Cooperative 2	6
4,5b y 6	20	6	2014	2014-06-20	Cooperative 2	6
	20	6	2014	2014-06-20	Cooperative 2	6
	20	6	2014	2014-06-20	Cooperative 2	6
4 y 5b	20	6	2014	2014-06-20	Cooperative 2	6
	21	6	2014	2014-06-21	Cooperative 2	6
	21	6	2014	2014-06-21	Cooperative 2	6
4, 5b y 6	21	6	2014	2014-06-21	Cooperative 2	6
	21	6	2014	2014-06-21	Cooperative 2	6
	21	6	2014	2014-06-21	Cooperative 2	6
4,5b y 6	21	6	2014	2014-06-21	Cooperative 2	6
4,5b y 6	21	6	2014	2014-06-21	Cooperative 2	6
	21	6	2014	2014-06-21	Cooperative 2	6
	21	6	2014	2014-06-21	Cooperative 2	6
	21	6	2014	2014-06-21	Cooperative 2	6
4,5b y 6	21	6	2014	2014-06-21	Cooperative 2	6
	21	6	2014	2014-06-21	Cooperative 2	6
	21	6	2014	2014-06-21	Cooperative 2	6
4 y 5b	21	6	2014	2014-06-21	Cooperative 2	6
	22	6	2014	2014-06-22	Cooperative 2	6
4, 5b y 6	22	6	2014	2014-06-22	Cooperative 2	6
	22	6	2014	2014-06-22	Cooperative 2	6
	22	6	2014	2014-06-22	Cooperative 2	6
	22	6	2014	2014-06-22	Cooperative 2	6
	22	6	2014	2014-06-22	Cooperative 2	6
	22	6	2014	2014-06-22	Cooperative 2	6
4,5b y 6	22	6	2014	2014-06-22	Cooperative 2	6
	23	6	2014	2014-06-23	Cooperative 2	6
	23	6	2014	2014-06-23	Cooperative 2	6
	23	6	2014	2014-06-23	Cooperative 2	6
	23	6	2014	2014-06-23	Cooperative 2	6
	23	6	2014	2014-06-23	Cooperative 2	6
4,5b y 6	23	6	2014	2014-06-23	Cooperative 2	6
	23	6	2014	2014-06-23	Cooperative 2	6
	23	6	2014	2014-06-23	Cooperative 2	6
	23	6	2014	2014-06-23	Cooperative 2	6
4,5b y 6	23	6	2014	2014-06-23	Cooperative 2	6
4,5b y 6	23	6	2014	2014-06-23	Cooperative 2	6
	23	6	2014	2014-06-23	Cooperative 2	6
	23	6	2014	2014-06-23	Cooperative 2	6
4 y 5b	23	6	2014	2014-06-23	Cooperative 2	6
	24	6	2014	2014-06-24	Cooperative 2	6
	24	6	2014	2014-06-24	Cooperative 2	6
	24	6	2014	2014-06-24	Cooperative 2	6
	24	6	2014	2014-06-24	Cooperative 2	6
	24	6	2014	2014-06-24	Cooperative 2	6
4,5b y 6	24	6	2014	2014-06-24	Cooperative 2	6
	24	6	2014	2014-06-24	Cooperative 2	6
	24	6	2014	2014-06-24	Cooperative 2	6
	24	6	2014	2014-06-24	Cooperative 2	6
	24	6	2014	2014-06-24	Cooperative 2	6
	24	6	2014	2014-06-24	Cooperative 2	6
4,5b y 6	24	6	2014	2014-06-24	Cooperative 2	6
	24	6	2014	2014-06-24	Cooperative 2	6
	25	6	2014	2014-06-25	Cooperative 2	6
	25	6	2014	2014-06-25	Cooperative 2	6
4,5b y 6	25	6	2014	2014-06-25	Cooperative 2	6
	25	6	2014	2014-06-25	Cooperative 2	6
	25	6	2014	2014-06-25	Cooperative 2	6
4,5b y 6	25	6	2014	2014-06-25	Cooperative 2	6
	25	6	2014	2014-06-25	Cooperative 2	6
4 y 5b	25	6	2014	2014-06-25	Cooperative 2	6
	26	6	2014	2014-06-26	Cooperative 2	6
4, 5b y 6	26	6	2014	2014-06-26	Cooperative 2	6
	26	6	2014	2014-06-26	Cooperative 2	6
	26	6	2014	2014-06-26	Cooperative 2	6
	26	6	2014	2014-06-26	Cooperative 2	6
	26	6	2014	2014-06-26	Cooperative 2	6
	26	6	2014	2014-06-26	Cooperative 2	6
4,5b y 6	26	6	2014	2014-06-26	Cooperative 2	6
	26	6	2014	2014-06-26	Cooperative 2	6
	26	6	2014	2014-06-26	Cooperative 2	6
4,5b y 6	26	6	2014	2014-06-26	Cooperative 2	6
	27	6	2014	2014-06-27	Cooperative 2	6
	27	6	2014	2014-06-27	Cooperative 2	6
	27	6	2014	2014-06-27	Cooperative 2	6
	27	6	2014	2014-06-27	Cooperative 2	6
	27	6	2014	2014-06-27	Cooperative 2	6
4,5b y 6	27	6	2014	2014-06-27	Cooperative 2	6
	27	6	2014	2014-06-27	Cooperative 2	6
	27	6	2014	2014-06-27	Cooperative 2	6
4,5b y 6	27	6	2014	2014-06-27	Cooperative 2	6
	27	6	2014	2014-06-27	Cooperative 2	6
	28	6	2014	2014-06-28	Cooperative 2	6
	28	6	2014	2014-06-28	Cooperative 2	6
	28	6	2014	2014-06-28	Cooperative 2	6
	28	6	2014	2014-06-28	Cooperative 2	6
	28	6	2014	2014-06-28	Cooperative 2	6
	28	6	2014	2014-06-28	Cooperative 2	6
4,5b y 6	28	6	2014	2014-06-28	Cooperative 2	6
	28	6	2014	2014-06-28	Cooperative 2	6
	28	6	2014	2014-06-28	Cooperative 2	6
	28	6	2014	2014-06-28	Cooperative 2	6
4,5b y 6	28	6	2014	2014-06-28	Cooperative 2	6
	28	6	2014	2014-06-28	Cooperative 2	6
4 y 5b	28	6	2014	2014-06-28	Cooperative 2	6
	29	6	2014	2014-06-29	Cooperative 2	6
	29	6	2014	2014-06-29	Cooperative 2	6
	29	6	2014	2014-06-29	Cooperative 2	6
	29	6	2014	2014-06-29	Cooperative 2	6
	29	6	2014	2014-06-29	Cooperative 2	6
	29	6	2014	2014-06-29	Cooperative 2	6
	29	6	2014	2014-06-29	Cooperative 2	6
	29	6	2014	2014-06-29	Cooperative 2	6
4,5b y 6	29	6	2014	2014-06-29	Cooperative 2	6
	29	6	2014	2014-06-29	Cooperative 2	6
4 y 5b	29	6	2014	2014-06-29	Cooperative 2	6
4,5b y 6	29	6	2014	2014-06-29	Cooperative 2	6
	30	6	2014	2014-06-30	Cooperative 2	6
	30	6	2014	2014-06-30	Cooperative 2	6
	30	6	2014	2014-06-30	Cooperative 2	6
4, 5b y 6	30	6	2014	2014-06-30	Cooperative 2	6
	30	6	2014	2014-06-30	Cooperative 2	6
	30	6	2014	2014-06-30	Cooperative 2	6
	30	6	2014	2014-06-30	Cooperative 2	6
4,5b y 6	30	6	2014	2014-06-30	Cooperative 2	6
	30	6	2014	2014-06-30	Cooperative 2	6
	30	6	2014	2014-06-30	Cooperative 2	6
	30	6	2014	2014-06-30	Cooperative 2	6
4 y 5b	30	6	2014	2014-06-30	Cooperative 2	6

## Sheet:  2015
Area	Day	Month	Year	Date	Cooperative	# Pax
4y5b	2	1	2015	2015-01-02	Cooperative 1	6
5b,4	2	1	2015	2015-01-02	Cooperative 1	6
5B	2	1	2015	2015-01-02	Cooperative 1	6
5b	2	1	2015	2015-01-02	Cooperative 1	6
4,5b y 6	2	1	2015	2015-01-02	Cooperative 1	6
5B	2	1	2015	2015-01-02	Cooperative 1	6
5b	2	1	2015	2015-01-02	Cooperative 1	6
4 y 5b	2	1	2015	2015-01-02	Cooperative 1	6
4,5b y 6	2	1	2015	2015-01-02	Cooperative 1	6
5B	2	1	2015	2015-01-02	Cooperative 1	6
5B	2	1	2015	2015-01-02	Cooperative 1	6
4,5b y 6	2	1	2015	2015-01-02	Cooperative 1	6
5b	2	1	2015	2015-01-02	Cooperative 1	6
5B	2	1	2015	2015-01-02	Cooperative 1	6
4,5b y 6	2	1	2015	2015-01-02	Cooperative 1	6
5b	2	1	2015	2015-01-02	Cooperative 1	6
4,5b y 6	3	1	2015	2015-01-03	Cooperative 1	6
4, 5b y 6	3	1	2015	2015-01-03	Cooperative 1	6
5b	3	1	2015	2015-01-03	Cooperative 1	6
4,5b y 6	3	1	2015	2015-01-03	Cooperative 1	6
5B	3	1	2015	2015-01-03	Cooperative 1	6
4,5b	3	1	2015	2015-01-03	Cooperative 1	6
4,5b y 6	3	1	2015	2015-01-03	Cooperative 1	6
4, 5B Y 6	3	1	2015	2015-01-03	Cooperative 1	6
5B	3	1	2015	2015-01-03	Cooperative 1	6
5b	3	1	2015	2015-01-03	Cooperative 1	6
5B	3	1	2015	2015-01-03	Cooperative 1	6
4y5b	3	1	2015	2015-01-03	Cooperative 1	6
5B	3	1	2015	2015-01-03	Cooperative 1	6
5B	3	1	2015	2015-01-03	Cooperative 1	6
5b	4	1	2015	2015-01-04	Cooperative 1	6
4,5b y 6	4	1	2015	2015-01-04	Cooperative 1	6
5b	4	1	2015	2015-01-04	Cooperative 1	6
4 y 5b	4	1	2015	2015-01-04	Cooperative 1	6
4, 5B Y 6	4	1	2015	2015-01-04	Cooperative 1	6
4, 5b y 6	4	1	2015	2015-01-04	Cooperative 1	6
5b	4	1	2015	2015-01-04	Cooperative 1	6
5B	4	1	2015	2015-01-04	Cooperative 1	6
5B	6	1	2015	2015-01-06	Cooperative 1	6
4, 5b y 6	6	1	2015	2015-01-06	Cooperative 1	6
4, 5B Y 6	6	1	2015	2015-01-06	Cooperative 1	6
4,5b y 6	6	1	2015	2015-01-06	Cooperative 1	6
5b	6	1	2015	2015-01-06	Cooperative 1	6
5B	6	1	2015	2015-01-06	Cooperative 1	6
5B	6	1	2015	2015-01-06	Cooperative 1	6
5b	6	1	2015	2015-01-06	Cooperative 1	6
4,5b y 6	6	1	2015	2015-01-06	Cooperative 1	6
5B	6	1	2015	2015-01-06	Cooperative 1	6
5B	6	1	2015	2015-01-06	Cooperative 1	6
4, 5b y 6	6	1	2015	2015-01-06	Cooperative 1	6
4, 5b y 6	7	1	2015	2015-01-07	Cooperative 1	6
4,5b y 6	7	1	2015	2015-01-07	Cooperative 1	6
4,5b y 6	7	1	2015	2015-01-07	Cooperative 1	6
4, 5b y 6	7	1	2015	2015-01-07	Cooperative 1	6
5B	7	1	2015	2015-01-07	Cooperative 1	6
4 y 5b	7	1	2015	2015-01-07	Cooperative 1	6
5b	7	1	2015	2015-01-07	Cooperative 1	6
5B	7	1	2015	2015-01-07	Cooperative 1	6
5b	7	1	2015	2015-01-07	Cooperative 1	6
4, 5b y 6	7	1	2015	2015-01-07	Cooperative 1	6
5B	7	1	2015	2015-01-07	Cooperative 1	6
5B	7	1	2015	2015-01-07	Cooperative 1	6
5b	7	1	2015	2015-01-07	Cooperative 1	6
4,5b y 6	7	1	2015	2015-01-07	Cooperative 1	6
4, 5b y 6	7	1	2015	2015-01-07	Cooperative 1	6
4, 5b y 6	7	1	2015	2015-01-07	Cooperative 1	6
4,5b y 6	8	1	2015	2015-01-08	Cooperative 1	6
4,5b y 6	8	1	2015	2015-01-08	Cooperative 1	6
4 y 5b	8	1	2015	2015-01-08	Cooperative 1	6
5b	8	1	2015	2015-01-08	Cooperative 1	6
5B	8	1	2015	2015-01-08	Cooperative 1	6
5B	8	1	2015	2015-01-08	Cooperative 1	6
5B	8	1	2015	2015-01-08	Cooperative 1	6
4, 5b y 6	8	1	2015	2015-01-08	Cooperative 1	6
4 y 5b	8	1	2015	2015-01-08	Cooperative 1	6
5b	8	1	2015	2015-01-08	Cooperative 1	6
4,5b y 6	8	1	2015	2015-01-08	Cooperative 1	6
4, 5B Y 6	8	1	2015	2015-01-08	Cooperative 1	6
5b	9	1	2015	2015-01-09	Cooperative 1	6
4,5b y 6	9	1	2015	2015-01-09	Cooperative 1	6
5B	9	1	2015	2015-01-09	Cooperative 1	6
5B	9	1	2015	2015-01-09	Cooperative 1	6
4, 5b y 6	9	1	2015	2015-01-09	Cooperative 1	6
4,5b y 6	9	1	2015	2015-01-09	Cooperative 1	6
4,5b y 6	10	1	2015	2015-01-10	Cooperative 1	6
4, 5b y 6	10	1	2015	2015-01-10	Cooperative 1	6
4,5b y 6	10	1	2015	2015-01-10	Cooperative 1	6
5B	11	1	2015	2015-01-11	Cooperative 1	6
5b	11	1	2015	2015-01-11	Cooperative 1	6
5B	11	1	2015	2015-01-11	Cooperative 1	6
5b	12	1	2015	2015-01-12	Cooperative 1	6
5B	12	1	2015	2015-01-12	Cooperative 1	6
5b	12	1	2015	2015-01-12	Cooperative 1	6
5B	12	1	2015	2015-01-12	Cooperative 1	6
5B	12	1	2015	2015-01-12	Cooperative 1	6
4,5b y 6	13	1	2015	2015-01-13	Cooperative 1	6
5B	13	1	2015	2015-01-13	Cooperative 1	6
4 y 5b	13	1	2015	2015-01-13	Cooperative 1	6
4, 5b y 6	13	1	2015	2015-01-13	Cooperative 1	6
4, 5b y 6	13	1	2015	2015-01-13	Cooperative 1	6
5b	14	1	2015	2015-01-14	Cooperative 1	6
4,5b y 6	14	1	2015	2015-01-14	Cooperative 1	6
4, 5b y 6	14	1	2015	2015-01-14	Cooperative 1	6
4,5b y 6	14	1	2015	2015-01-14	Cooperative 1	6
4, 5b y 6	14	1	2015	2015-01-14	Cooperative 1	6
4,5b y 6	14	1	2015	2015-01-14	Cooperative 1	6
5b	14	1	2015	2015-01-14	Cooperative 1	6
5B	14	1	2015	2015-01-14	Cooperative 1	6
4 y 5b	14	1	2015	2015-01-14	Cooperative 1	6
5B	14	1	2015	2015-01-14	Cooperative 1	6
4, 5B Y 6	14	1	2015	2015-01-14	Cooperative 1	6
4,5b y 6	14	1	2015	2015-01-14	Cooperative 1	6
5B	14	1	2015	2015-01-14	Cooperative 1	6
4, 5b y 6	14	1	2015	2015-01-14	Cooperative 1	6
5B	14	1	2015	2015-01-14	Cooperative 1	6
4, 5b y 6	14	1	2015	2015-01-14	Cooperative 1	6
5b	15	1	2015	2015-01-15	Cooperative 1	6
5b	15	1	2015	2015-01-15	Cooperative 1	6
4 y 5b	15	1	2015	2015-01-15	Cooperative 1	6
5b	16	1	2015	2015-01-16	Cooperative 1	6
5B	16	1	2015	2015-01-16	Cooperative 1	6
4,5b y 6	16	1	2015	2015-01-16	Cooperative 1	6
5B	16	1	2015	2015-01-16	Cooperative 1	6
5B	16	1	2015	2015-01-16	Cooperative 1	6
5b	16	1	2015	2015-01-16	Cooperative 1	6
4,5b y 6	16	1	2015	2015-01-16	Cooperative 1	6
5b	17	1	2015	2015-01-17	Cooperative 1	6
5B	17	1	2015	2015-01-17	Cooperative 1	6
4, 5b y 6	17	1	2015	2015-01-17	Cooperative 1	6
4, 5b y 6	17	1	2015	2015-01-17	Cooperative 1	6
4, 5B Y 6	18	1	2015	2015-01-18	Cooperative 1	6
5B	18	1	2015	2015-01-18	Cooperative 1	6
4, 5b y 6	19	1	2015	2015-01-19	Cooperative 1	6
4,5b y 6	19	1	2015	2015-01-19	Cooperative 1	6
5b	19	1	2015	2015-01-19	Cooperative 1	6
5B	19	1	2015	2015-01-19	Cooperative 1	6
4, 5b y 6	19	1	2015	2015-01-19	Cooperative 1	6
4 y 5b	19	1	2015	2015-01-19	Cooperative 1	6
5B	19	1	2015	2015-01-19	Cooperative 1	6
5b	19	1	2015	2015-01-19	Cooperative 1	6
5b	19	1	2015	2015-01-19	Cooperative 1	6
5B	19	1	2015	2015-01-19	Cooperative 1	6
4, 5b y 6	19	1	2015	2015-01-19	Cooperative 1	6
4,5b y 6	20	1	2015	2015-01-20	Cooperative 1	6
4,5b y 6	20	1	2015	2015-01-20	Cooperative 1	6
4,5b y 6	20	1	2015	2015-01-20	Cooperative 1	6
4, 5B Y 6	21	1	2015	2015-01-21	Cooperative 1	6
4, 5b y 6	21	1	2015	2015-01-21	Cooperative 1	6
5B	21	1	2015	2015-01-21	Cooperative 1	6
5B	21	1	2015	2015-01-21	Cooperative 1	6
5b	21	1	2015	2015-01-21	Cooperative 1	6
5B	21	1	2015	2015-01-21	Cooperative 1	6
4,5b y 6	21	1	2015	2015-01-21	Cooperative 1	6
4, 5b y 6	21	1	2015	2015-01-21	Cooperative 1	6
4 y 5b	21	1	2015	2015-01-21	Cooperative 1	6
5B	21	1	2015	2015-01-21	Cooperative 1	6
5b	22	1	2015	2015-01-22	Cooperative 1	6
5b	22	1	2015	2015-01-22	Cooperative 1	6
4,5b y 6	22	1	2015	2015-01-22	Cooperative 1	6
5B	22	1	2015	2015-01-22	Cooperative 1	6
5b	22	1	2015	2015-01-22	Cooperative 1	6
4, 5B Y 6	22	1	2015	2015-01-22	Cooperative 1	6
4,5b y 6	22	1	2015	2015-01-22	Cooperative 1	6
4, 5b y 6	22	1	2015	2015-01-22	Cooperative 1	6
4,5b y 6	22	1	2015	2015-01-22	Cooperative 1	6
4,5b y 6	22	1	2015	2015-01-22	Cooperative 1	6
5b	22	1	2015	2015-01-22	Cooperative 1	6
4, 5b y 6	23	1	2015	2015-01-23	Cooperative 1	6
5B	23	1	2015	2015-01-23	Cooperative 1	6
5b	23	1	2015	2015-01-23	Cooperative 1	6
4 y 5b	23	1	2015	2015-01-23	Cooperative 1	6
5B	23	1	2015	2015-01-23	Cooperative 1	6
4, 5b y 6	24	1	2015	2015-01-24	Cooperative 1	6
5B	24	1	2015	2015-01-24	Cooperative 1	6
4,5b y 6	24	1	2015	2015-01-24	Cooperative 1	6
4,5b y 6	24	1	2015	2015-01-24	Cooperative 1	6
4, 5b y 6	24	1	2015	2015-01-24	Cooperative 1	6
4, 5B Y 6	25	1	2015	2015-01-25	Cooperative 1	6
4, 5b y 6	25	1	2015	2015-01-25	Cooperative 1	6
4,5b y 6	25	1	2015	2015-01-25	Cooperative 1	6
5b	25	1	2015	2015-01-25	Cooperative 1	6
5B	25	1	2015	2015-01-25	Cooperative 1	6
5b	25	1	2015	2015-01-25	Cooperative 1	6
5b	26	1	2015	2015-01-26	Cooperative 1	6
4, 5b y 6	26	1	2015	2015-01-26	Cooperative 1	6
4 y 5b	26	1	2015	2015-01-26	Cooperative 1	6
4, 5b y 6	26	1	2015	2015-01-26	Cooperative 1	6
4,5b y 6	26	1	2015	2015-01-26	Cooperative 1	6
4, 5b y 6	26	1	2015	2015-01-26	Cooperative 1	6
5b	27	1	2015	2015-01-27	Cooperative 1	6
5B	27	1	2015	2015-01-27	Cooperative 1	6
5B	27	1	2015	2015-01-27	Cooperative 1	6
5B	27	1	2015	2015-01-27	Cooperative 1	6
4,5b y 6	27	1	2015	2015-01-27	Cooperative 1	6
4, 5b y 6	27	1	2015	2015-01-27	Cooperative 1	6
4,5b y 6	28	1	2015	2015-01-28	Cooperative 1	6
5B	28	1	2015	2015-01-28	Cooperative 1	6
5b	28	1	2015	2015-01-28	Cooperative 1	6
5b	28	1	2015	2015-01-28	Cooperative 1	6
4, 5B Y 6	28	1	2015	2015-01-28	Cooperative 1	6
5B	28	1	2015	2015-01-28	Cooperative 1	6
4 y 5b	28	1	2015	2015-01-28	Cooperative 1	6
5B	28	1	2015	2015-01-28	Cooperative 1	6
4, 5b y 6	28	1	2015	2015-01-28	Cooperative 1	6
5b	28	1	2015	2015-01-28	Cooperative 1	6
4,5b y 6	29	1	2015	2015-01-29	Cooperative 1	6
5B	29	1	2015	2015-01-29	Cooperative 1	6
5B	29	1	2015	2015-01-29	Cooperative 1	6
5B	29	1	2015	2015-01-29	Cooperative 1	6
5B	29	1	2015	2015-01-29	Cooperative 1	6
5b	29	1	2015	2015-01-29	Cooperative 1	6
5b	29	1	2015	2015-01-29	Cooperative 1	6
5B	30	1	2015	2015-01-30	Cooperative 1	6
4 y 5b	30	1	2015	2015-01-30	Cooperative 1	6
5b	30	1	2015	2015-01-30	Cooperative 1	6
5b	30	1	2015	2015-01-30	Cooperative 1	6
4,5b y 6	30	1	2015	2015-01-30	Cooperative 1	6
5b	30	1	2015	2015-01-30	Cooperative 1	6
5B	30	1	2015	2015-01-30	Cooperative 1	6
4,5b y 6	30	1	2015	2015-01-30	Cooperative 1	6
5B	30	1	2015	2015-01-30	Cooperative 1	6
5b	31	1	2015	2015-01-31	Cooperative 1	6
4, 5B Y 6	31	1	2015	2015-01-31	Cooperative 1	6
4,5b y 6	31	1	2015	2015-01-31	Cooperative 1	6
5b	31	1	2015	2015-01-31	Cooperative 1	6
4, 5b y 6	31	1	2015	2015-01-31	Cooperative 1	6
5B	31	1	2015	2015-01-31	Cooperative 1	6
5b,4	1	2	2015	2015-02-01	Cooperative 1	6
5B	1	2	2015	2015-02-01	Cooperative 1	6
5b	1	2	2015	2015-02-01	Cooperative 1	6
4,5b y 6	1	2	2015	2015-02-01	Cooperative 1	6
5B	2	2	2015	2015-02-02	Cooperative 1	6
5b	2	2	2015	2015-02-02	Cooperative 1	6
4 y 5b	2	2	2015	2015-02-02	Cooperative 1	6
4,5b y 6	2	2	2015	2015-02-02	Cooperative 1	6
5B	2	2	2015	2015-02-02	Cooperative 1	6
5B	2	2	2015	2015-02-02	Cooperative 1	6
4,5b y 6	3	2	2015	2015-02-03	Cooperative 1	6
5b	3	2	2015	2015-02-03	Cooperative 1	6
4,5b y 6	3	2	2015	2015-02-03	Cooperative 1	6
5b	3	2	2015	2015-02-03	Cooperative 1	6
4,5b y 6	3	2	2015	2015-02-03	Cooperative 1	6
4, 5b y 6	3	2	2015	2015-02-03	Cooperative 1	6
5b	3	2	2015	2015-02-03	Cooperative 1	6
4,5b y 6	3	2	2015	2015-02-03	Cooperative 1	6
5B	3	2	2015	2015-02-03	Cooperative 1	6
4,5b	3	2	2015	2015-02-03	Cooperative 1	6
4,5b y 6	4	2	2015	2015-02-04	Cooperative 1	6
4, 5B Y 6	4	2	2015	2015-02-04	Cooperative 1	6
5B	4	2	2015	2015-02-04	Cooperative 1	6
5b	4	2	2015	2015-02-04	Cooperative 1	6
5B	4	2	2015	2015-02-04	Cooperative 1	6
4y5b	4	2	2015	2015-02-04	Cooperative 1	6
5B	4	2	2015	2015-02-04	Cooperative 1	6
5B	4	2	2015	2015-02-04	Cooperative 1	6
5b	4	2	2015	2015-02-04	Cooperative 1	6
4,5b y 6	4	2	2015	2015-02-04	Cooperative 1	6
5b	5	2	2015	2015-02-05	Cooperative 1	6
4 y 5b	5	2	2015	2015-02-05	Cooperative 1	6
4, 5B Y 6	5	2	2015	2015-02-05	Cooperative 1	6
4, 5b y 6	5	2	2015	2015-02-05	Cooperative 1	6
5b	5	2	2015	2015-02-05	Cooperative 1	6
5B	6	2	2015	2015-02-06	Cooperative 1	6
5B	6	2	2015	2015-02-06	Cooperative 1	6
4, 5b y 6	6	2	2015	2015-02-06	Cooperative 1	6
4, 5B Y 6	6	2	2015	2015-02-06	Cooperative 1	6
4,5b y 6	6	2	2015	2015-02-06	Cooperative 1	6
5b	6	2	2015	2015-02-06	Cooperative 1	6
5B	6	2	2015	2015-02-06	Cooperative 1	6
5B	7	2	2015	2015-02-07	Cooperative 1	6
5b	7	2	2015	2015-02-07	Cooperative 1	6
4,5b y 6	7	2	2015	2015-02-07	Cooperative 1	6
5B	7	2	2015	2015-02-07	Cooperative 1	6
5B	7	2	2015	2015-02-07	Cooperative 1	6
4, 5b y 6	7	2	2015	2015-02-07	Cooperative 1	6
4, 5b y 6	7	2	2015	2015-02-07	Cooperative 1	6
4,5b y 6	7	2	2015	2015-02-07	Cooperative 1	6
4,5b y 6	7	2	2015	2015-02-07	Cooperative 1	6
4, 5b y 6	7	2	2015	2015-02-07	Cooperative 1	6
5b	7	2	2015	2015-02-07	Cooperative 1	6
5B	7	2	2015	2015-02-07	Cooperative 1	6
4 y 5b	8	2	2015	2015-02-08	Cooperative 1	6
5b	8	2	2015	2015-02-08	Cooperative 1	6
5B	8	2	2015	2015-02-08	Cooperative 1	6
5b	8	2	2015	2015-02-08	Cooperative 1	6
4, 5b y 6	8	2	2015	2015-02-08	Cooperative 1	6
5B	8	2	2015	2015-02-08	Cooperative 1	6
5B	8	2	2015	2015-02-08	Cooperative 1	6
5b	8	2	2015	2015-02-08	Cooperative 1	6
4,5b y 6	8	2	2015	2015-02-08	Cooperative 1	6
4, 5b y 6	8	2	2015	2015-02-08	Cooperative 1	6
4, 5b y 6	8	2	2015	2015-02-08	Cooperative 1	6
4,5b y 6	8	2	2015	2015-02-08	Cooperative 1	6
4,5b y 6	9	2	2015	2015-02-09	Cooperative 1	6
4 y 5b	9	2	2015	2015-02-09	Cooperative 1	6
5b	9	2	2015	2015-02-09	Cooperative 1	6
5B	9	2	2015	2015-02-09	Cooperative 1	6
5B	9	2	2015	2015-02-09	Cooperative 1	6
5B	9	2	2015	2015-02-09	Cooperative 1	6
4, 5b y 6	9	2	2015	2015-02-09	Cooperative 1	6
4 y 5b	10	2	2015	2015-02-10	Cooperative 1	6
5b	10	2	2015	2015-02-10	Cooperative 1	6
4,5b y 6	10	2	2015	2015-02-10	Cooperative 1	6
4, 5B Y 6	10	2	2015	2015-02-10	Cooperative 1	6
5b	10	2	2015	2015-02-10	Cooperative 1	6
4,5b y 6	10	2	2015	2015-02-10	Cooperative 1	6
5B	11	2	2015	2015-02-11	Cooperative 1	6
5B	11	2	2015	2015-02-11	Cooperative 1	6
4, 5b y 6	11	2	2015	2015-02-11	Cooperative 1	6
4,5b y 6	11	2	2015	2015-02-11	Cooperative 1	6
4,5b y 6	11	2	2015	2015-02-11	Cooperative 1	6
4, 5b y 6	11	2	2015	2015-02-11	Cooperative 1	6
4,5b y 6	11	2	2015	2015-02-11	Cooperative 1	6
5B	11	2	2015	2015-02-11	Cooperative 1	6
5b	11	2	2015	2015-02-11	Cooperative 1	6
5B	11	2	2015	2015-02-11	Cooperative 1	6
5b	12	2	2015	2015-02-12	Cooperative 1	6
5B	12	2	2015	2015-02-12	Cooperative 1	6
5b	12	2	2015	2015-02-12	Cooperative 1	6
5B	12	2	2015	2015-02-12	Cooperative 1	6
5B	12	2	2015	2015-02-12	Cooperative 1	6
4,5b y 6	13	2	2015	2015-02-13	Cooperative 1	6
5B	13	2	2015	2015-02-13	Cooperative 1	6
4 y 5b	13	2	2015	2015-02-13	Cooperative 1	6
4, 5b y 6	13	2	2015	2015-02-13	Cooperative 1	6
4, 5b y 6	13	2	2015	2015-02-13	Cooperative 1	6
5b	14	2	2015	2015-02-14	Cooperative 1	6
4,5b y 6	14	2	2015	2015-02-14	Cooperative 1	6
4, 5b y 6	14	2	2015	2015-02-14	Cooperative 1	6
4,5b y 6	14	2	2015	2015-02-14	Cooperative 1	6
4,5b y 6	14	2	2015	2015-02-14	Cooperative 1	6
5b	15	2	2015	2015-02-15	Cooperative 1	6
5B	15	2	2015	2015-02-15	Cooperative 1	6
4 y 5b	15	2	2015	2015-02-15	Cooperative 1	6
5B	15	2	2015	2015-02-15	Cooperative 1	6
4, 5B Y 6	15	2	2015	2015-02-15	Cooperative 1	6
4,5b y 6	15	2	2015	2015-02-15	Cooperative 1	6
5B	16	2	2015	2015-02-16	Cooperative 1	6
4, 5b y 6	16	2	2015	2015-02-16	Cooperative 1	6
5B	16	2	2015	2015-02-16	Cooperative 1	6
4, 5b y 6	16	2	2015	2015-02-16	Cooperative 1	6
5b	16	2	2015	2015-02-16	Cooperative 1	6
5b	16	2	2015	2015-02-16	Cooperative 1	6
4 y 5b	16	2	2015	2015-02-16	Cooperative 1	6
5b	16	2	2015	2015-02-16	Cooperative 1	6
5B	16	2	2015	2015-02-16	Cooperative 1	6
4,5b y 6	16	2	2015	2015-02-16	Cooperative 1	6
5B	16	2	2015	2015-02-16	Cooperative 1	6
5B	16	2	2015	2015-02-16	Cooperative 1	6
5b	16	2	2015	2015-02-16	Cooperative 1	6
4,5b y 6	16	2	2015	2015-02-16	Cooperative 1	6
5b	17	2	2015	2015-02-17	Cooperative 1	6
5B	17	2	2015	2015-02-17	Cooperative 1	6
4, 5b y 6	17	2	2015	2015-02-17	Cooperative 1	6
4, 5b y 6	17	2	2015	2015-02-17	Cooperative 1	6
4, 5B Y 6	18	2	2015	2015-02-18	Cooperative 1	6
5B	18	2	2015	2015-02-18	Cooperative 1	6
4, 5b y 6	18	2	2015	2015-02-18	Cooperative 1	6
4,5b y 6	19	2	2015	2015-02-19	Cooperative 1	6
5b	19	2	2015	2015-02-19	Cooperative 1	6
5B	19	2	2015	2015-02-19	Cooperative 1	6
4, 5b y 6	19	2	2015	2015-02-19	Cooperative 1	6
4 y 5b	19	2	2015	2015-02-19	Cooperative 1	6
5B	19	2	2015	2015-02-19	Cooperative 1	6
5b	19	2	2015	2015-02-19	Cooperative 1	6
5b	19	2	2015	2015-02-19	Cooperative 1	6
5B	19	2	2015	2015-02-19	Cooperative 1	6
4, 5b y 6	19	2	2015	2015-02-19	Cooperative 1	6
4,5b y 6	20	2	2015	2015-02-20	Cooperative 1	6
4,5b y 6	20	2	2015	2015-02-20	Cooperative 1	6
4,5b y 6	20	2	2015	2015-02-20	Cooperative 1	6
4, 5B Y 6	20	2	2015	2015-02-20	Cooperative 1	6
4, 5b y 6	20	2	2015	2015-02-20	Cooperative 1	6
5B	20	2	2015	2015-02-20	Cooperative 1	6
5B	20	2	2015	2015-02-20	Cooperative 1	6
5b	21	2	2015	2015-02-21	Cooperative 1	6
5B	21	2	2015	2015-02-21	Cooperative 1	6
4,5b y 6	21	2	2015	2015-02-21	Cooperative 1	6
4, 5b y 6	21	2	2015	2015-02-21	Cooperative 1	6
4 y 5b	21	2	2015	2015-02-21	Cooperative 1	6
5B	21	2	2015	2015-02-21	Cooperative 1	6
5b	22	2	2015	2015-02-22	Cooperative 1	6
5b	22	2	2015	2015-02-22	Cooperative 1	6
4,5b y 6	22	2	2015	2015-02-22	Cooperative 1	6
5B	22	2	2015	2015-02-22	Cooperative 1	6
5b	22	2	2015	2015-02-22	Cooperative 1	6
4, 5B Y 6	22	2	2015	2015-02-22	Cooperative 1	6
4,5b y 6	22	2	2015	2015-02-22	Cooperative 1	6
4, 5b y 6	22	2	2015	2015-02-22	Cooperative 1	6
4,5b y 6	22	2	2015	2015-02-22	Cooperative 1	6
4,5b y 6	22	2	2015	2015-02-22	Cooperative 1	6
5b	22	2	2015	2015-02-22	Cooperative 1	6
4, 5b y 6	23	2	2015	2015-02-23	Cooperative 1	6
5B	23	2	2015	2015-02-23	Cooperative 1	6
5b	23	2	2015	2015-02-23	Cooperative 1	6
5B	23	2	2015	2015-02-23	Cooperative 1	6
4 y 5b	23	2	2015	2015-02-23	Cooperative 1	6
5B	23	2	2015	2015-02-23	Cooperative 1	6
4, 5b y 6	24	2	2015	2015-02-24	Cooperative 1	6
5B	24	2	2015	2015-02-24	Cooperative 1	6
4,5b y 6	24	2	2015	2015-02-24	Cooperative 1	6
4,5b y 6	24	2	2015	2015-02-24	Cooperative 1	6
4, 5b y 6	24	2	2015	2015-02-24	Cooperative 1	6
4, 5B Y 6	25	2	2015	2015-02-25	Cooperative 1	6
4, 5b y 6	25	2	2015	2015-02-25	Cooperative 1	6
4,5b y 6	25	2	2015	2015-02-25	Cooperative 1	6
5b	25	2	2015	2015-02-25	Cooperative 1	6
5B	25	2	2015	2015-02-25	Cooperative 1	6
5b	25	2	2015	2015-02-25	Cooperative 1	6
5b	26	2	2015	2015-02-26	Cooperative 1	6
4, 5b y 6	26	2	2015	2015-02-26	Cooperative 1	6
4 y 5b	26	2	2015	2015-02-26	Cooperative 1	6
4, 5b y 6	26	2	2015	2015-02-26	Cooperative 1	6
4,5b y 6	26	2	2015	2015-02-26	Cooperative 1	6
4, 5b y 6	26	2	2015	2015-02-26	Cooperative 1	6
5b	27	2	2015	2015-02-27	Cooperative 1	6
5B	27	2	2015	2015-02-27	Cooperative 1	6
5B	27	2	2015	2015-02-27	Cooperative 1	6
5B	27	2	2015	2015-02-27	Cooperative 1	6
4,5b y 6	27	2	2015	2015-02-27	Cooperative 1	6
4, 5b y 6	27	2	2015	2015-02-27	Cooperative 1	6
4,5b y 6	28	2	2015	2015-02-28	Cooperative 1	6
5B	28	2	2015	2015-02-28	Cooperative 1	6
5b	28	2	2015	2015-02-28	Cooperative 1	6
5b	28	2	2015	2015-02-28	Cooperative 1	6
4, 5B Y 6	28	2	2015	2015-02-28	Cooperative 1	6
5B	28	2	2015	2015-02-28	Cooperative 1	6
4 y 5b	28	2	2015	2015-02-28	Cooperative 1	6
5B	28	2	2015	2015-02-28	Cooperative 1	6
4, 5b y 6	28	2	2015	2015-02-28	Cooperative 1	6
5b	28	2	2015	2015-02-28	Cooperative 1	6
4y5b	1	3	2015	2015-03-01	Cooperative 1	6
5b,4	1	3	2015	2015-03-01	Cooperative 1	6
5B	1	3	2015	2015-03-01	Cooperative 1	6
5b	1	3	2015	2015-03-01	Cooperative 1	6
4,5b y 6	1	3	2015	2015-03-01	Cooperative 1	6
5B	1	3	2015	2015-03-01	Cooperative 1	6
5b	1	3	2015	2015-03-01	Cooperative 1	6
4 y 5b	1	3	2015	2015-03-01	Cooperative 1	6
4,5b y 6	1	3	2015	2015-03-01	Cooperative 1	6
5B	1	3	2015	2015-03-01	Cooperative 1	6
5B	2	3	2015	2015-03-02	Cooperative 1	6
4,5b y 6	2	3	2015	2015-03-02	Cooperative 1	6
5b	2	3	2015	2015-03-02	Cooperative 1	6
5B	2	3	2015	2015-03-02	Cooperative 1	6
4,5b y 6	2	3	2015	2015-03-02	Cooperative 1	6
5b	2	3	2015	2015-03-02	Cooperative 1	6
4,5b y 6	2	3	2015	2015-03-02	Cooperative 1	6
4, 5b y 6	3	3	2015	2015-03-03	Cooperative 1	6
5b	3	3	2015	2015-03-03	Cooperative 1	6
4,5b y 6	3	3	2015	2015-03-03	Cooperative 1	6
5B	3	3	2015	2015-03-03	Cooperative 1	6
4,5b	3	3	2015	2015-03-03	Cooperative 1	6
4,5b y 6	3	3	2015	2015-03-03	Cooperative 1	6
4, 5B Y 6	3	3	2015	2015-03-03	Cooperative 1	6
5B	3	3	2015	2015-03-03	Cooperative 1	6
5b	3	3	2015	2015-03-03	Cooperative 1	6
5B	3	3	2015	2015-03-03	Cooperative 1	6
4y5b	3	3	2015	2015-03-03	Cooperative 1	6
5B	3	3	2015	2015-03-03	Cooperative 1	6
5B	3	3	2015	2015-03-03	Cooperative 1	6
5b	4	3	2015	2015-03-04	Cooperative 1	6
4,5b y 6	4	3	2015	2015-03-04	Cooperative 1	6
5b	4	3	2015	2015-03-04	Cooperative 1	6
4 y 5b	4	3	2015	2015-03-04	Cooperative 1	6
4, 5B Y 6	4	3	2015	2015-03-04	Cooperative 1	6
4, 5b y 6	4	3	2015	2015-03-04	Cooperative 1	6
5b	4	3	2015	2015-03-04	Cooperative 1	6
5B	4	3	2015	2015-03-04	Cooperative 1	6
5B	5	3	2015	2015-03-05	Cooperative 1	6
4, 5b y 6	5	3	2015	2015-03-05	Cooperative 1	6
4, 5B Y 6	5	3	2015	2015-03-05	Cooperative 1	6
4,5b y 6	5	3	2015	2015-03-05	Cooperative 1	6
5b	5	3	2015	2015-03-05	Cooperative 1	6
5B	5	3	2015	2015-03-05	Cooperative 1	6
5B	5	3	2015	2015-03-05	Cooperative 1	6
5b	6	3	2015	2015-03-06	Cooperative 1	6
4,5b y 6	6	3	2015	2015-03-06	Cooperative 1	6
5B	6	3	2015	2015-03-06	Cooperative 1	6
5B	6	3	2015	2015-03-06	Cooperative 1	6
4, 5b y 6	6	3	2015	2015-03-06	Cooperative 1	6
4, 5b y 6	7	3	2015	2015-03-07	Cooperative 1	6
4,5b y 6	7	3	2015	2015-03-07	Cooperative 1	6
4,5b y 6	7	3	2015	2015-03-07	Cooperative 1	6
4, 5b y 6	7	3	2015	2015-03-07	Cooperative 1	6
5B	7	3	2015	2015-03-07	Cooperative 1	6
4 y 5b	7	3	2015	2015-03-07	Cooperative 1	6
5b	7	3	2015	2015-03-07	Cooperative 1	6
5B	7	3	2015	2015-03-07	Cooperative 1	6
5b	7	3	2015	2015-03-07	Cooperative 1	6
4, 5b y 6	7	3	2015	2015-03-07	Cooperative 1	6
5B	7	3	2015	2015-03-07	Cooperative 1	6
5B	7	3	2015	2015-03-07	Cooperative 1	6
5b	7	3	2015	2015-03-07	Cooperative 1	6
4,5b y 6	7	3	2015	2015-03-07	Cooperative 1	6
4, 5b y 6	7	3	2015	2015-03-07	Cooperative 1	6
4, 5b y 6	7	3	2015	2015-03-07	Cooperative 1	6
4,5b y 6	8	3	2015	2015-03-08	Cooperative 1	6
4,5b y 6	8	3	2015	2015-03-08	Cooperative 1	6
4 y 5b	8	3	2015	2015-03-08	Cooperative 1	6
5b	8	3	2015	2015-03-08	Cooperative 1	6
5B	8	3	2015	2015-03-08	Cooperative 1	6
5B	8	3	2015	2015-03-08	Cooperative 1	6
5B	8	3	2015	2015-03-08	Cooperative 1	6
4, 5b y 6	8	3	2015	2015-03-08	Cooperative 1	6
4 y 5b	9	3	2015	2015-03-09	Cooperative 1	6
5b	9	3	2015	2015-03-09	Cooperative 1	6
4,5b y 6	9	3	2015	2015-03-09	Cooperative 1	6
4, 5B Y 6	9	3	2015	2015-03-09	Cooperative 1	6
4,5b y 6	9	3	2015	2015-03-09	Cooperative 1	6
5B	9	3	2015	2015-03-09	Cooperative 1	6
5B	9	3	2015	2015-03-09	Cooperative 1	6
4, 5b y 6	9	3	2015	2015-03-09	Cooperative 1	6
4,5b y 6	9	3	2015	2015-03-09	Cooperative 1	6
4, 5b y 6	10	3	2015	2015-03-10	Cooperative 1	6
4,5b y 6	10	3	2015	2015-03-10	Cooperative 1	6
5B	10	3	2015	2015-03-10	Cooperative 1	6
5b	10	3	2015	2015-03-10	Cooperative 1	6
5B	10	3	2015	2015-03-10	Cooperative 1	6
5b	10	3	2015	2015-03-10	Cooperative 1	6
5B	11	3	2015	2015-03-11	Cooperative 1	6
5b	11	3	2015	2015-03-11	Cooperative 1	6
5B	11	3	2015	2015-03-11	Cooperative 1	6
5B	11	3	2015	2015-03-11	Cooperative 1	6
5b	11	3	2015	2015-03-11	Cooperative 1	6
4,5b y 6	11	3	2015	2015-03-11	Cooperative 1	6
5B	11	3	2015	2015-03-11	Cooperative 1	6
4 y 5b	11	3	2015	2015-03-11	Cooperative 1	6
4, 5b y 6	11	3	2015	2015-03-11	Cooperative 1	6
4, 5b y 6	11	3	2015	2015-03-11	Cooperative 1	6
5b	12	3	2015	2015-03-12	Cooperative 1	6
4,5b y 6	12	3	2015	2015-03-12	Cooperative 1	6
4, 5b y 6	12	3	2015	2015-03-12	Cooperative 1	6
4,5b y 6	12	3	2015	2015-03-12	Cooperative 1	6
4, 5b y 6	12	3	2015	2015-03-12	Cooperative 1	6
4,5b y 6	12	3	2015	2015-03-12	Cooperative 1	6
5b	12	3	2015	2015-03-12	Cooperative 1	6
5B	12	3	2015	2015-03-12	Cooperative 1	6
4 y 5b	12	3	2015	2015-03-12	Cooperative 1	6
5B	12	3	2015	2015-03-12	Cooperative 1	6
4, 5B Y 6	13	3	2015	2015-03-13	Cooperative 1	6
4,5b y 6	13	3	2015	2015-03-13	Cooperative 1	6
5B	13	3	2015	2015-03-13	Cooperative 1	6
4, 5b y 6	13	3	2015	2015-03-13	Cooperative 1	6
5B	13	3	2015	2015-03-13	Cooperative 1	6
5b	13	3	2015	2015-03-13	Cooperative 1	6
5b	13	3	2015	2015-03-13	Cooperative 1	6
4 y 5b	13	3	2015	2015-03-13	Cooperative 1	6
5b	14	3	2015	2015-03-14	Cooperative 1	6
5B	14	3	2015	2015-03-14	Cooperative 1	6
4,5b y 6	14	3	2015	2015-03-14	Cooperative 1	6
5B	14	3	2015	2015-03-14	Cooperative 1	6
5B	14	3	2015	2015-03-14	Cooperative 1	6
5b	14	3	2015	2015-03-14	Cooperative 1	6
4,5b y 6	15	3	2015	2015-03-15	Cooperative 1	6
4,5b y 6	15	3	2015	2015-03-15	Cooperative 1	6
5b	15	3	2015	2015-03-15	Cooperative 1	6
5B	15	3	2015	2015-03-15	Cooperative 1	6
4, 5b y 6	16	3	2015	2015-03-16	Cooperative 1	6
4, 5B Y 6	16	3	2015	2015-03-16	Cooperative 1	6
5B	16	3	2015	2015-03-16	Cooperative 1	6
4, 5b y 6	16	3	2015	2015-03-16	Cooperative 1	6
4,5b y 6	16	3	2015	2015-03-16	Cooperative 1	6
5b	16	3	2015	2015-03-16	Cooperative 1	6
5B	16	3	2015	2015-03-16	Cooperative 1	6
4, 5b y 6	16	3	2015	2015-03-16	Cooperative 1	6
4 y 5b	16	3	2015	2015-03-16	Cooperative 1	6
5B	17	3	2015	2015-03-17	Cooperative 1	6
5b	17	3	2015	2015-03-17	Cooperative 1	6
5b	17	3	2015	2015-03-17	Cooperative 1	6
5B	17	3	2015	2015-03-17	Cooperative 1	6
4, 5b y 6	17	3	2015	2015-03-17	Cooperative 1	6
4,5b y 6	17	3	2015	2015-03-17	Cooperative 1	6
4,5b y 6	17	3	2015	2015-03-17	Cooperative 1	6
4,5b y 6	17	3	2015	2015-03-17	Cooperative 1	6
4, 5B Y 6	17	3	2015	2015-03-17	Cooperative 1	6
4, 5b y 6	17	3	2015	2015-03-17	Cooperative 1	6
5B	18	3	2015	2015-03-18	Cooperative 1	6
5B	18	3	2015	2015-03-18	Cooperative 1	6
5b	18	3	2015	2015-03-18	Cooperative 1	6
5B	19	3	2015	2015-03-19	Cooperative 1	6
4,5b y 6	19	3	2015	2015-03-19	Cooperative 1	6
4, 5b y 6	20	3	2015	2015-03-20	Cooperative 1	6
4 y 5b	20	3	2015	2015-03-20	Cooperative 1	6
5B	20	3	2015	2015-03-20	Cooperative 1	6
5b	20	3	2015	2015-03-20	Cooperative 1	6
5b	20	3	2015	2015-03-20	Cooperative 1	6
4,5b y 6	21	3	2015	2015-03-21	Cooperative 1	6
5B	21	3	2015	2015-03-21	Cooperative 1	6
4, 5B Y 6	21	3	2015	2015-03-21	Cooperative 1	6
4,5b y 6	21	3	2015	2015-03-21	Cooperative 1	6
4, 5b y 6	22	3	2015	2015-03-22	Cooperative 1	6
4,5b y 6	22	3	2015	2015-03-22	Cooperative 1	6
4,5b y 6	22	3	2015	2015-03-22	Cooperative 1	6
5b	22	3	2015	2015-03-22	Cooperative 1	6
4, 5b y 6	23	3	2015	2015-03-23	Cooperative 1	6
5B	23	3	2015	2015-03-23	Cooperative 1	6
5b	23	3	2015	2015-03-23	Cooperative 1	6
5B	23	3	2015	2015-03-23	Cooperative 1	6
4 y 5b	23	3	2015	2015-03-23	Cooperative 1	6
5B	23	3	2015	2015-03-23	Cooperative 1	6
4, 5b y 6	24	3	2015	2015-03-24	Cooperative 1	6
5B	24	3	2015	2015-03-24	Cooperative 1	6
4,5b y 6	24	3	2015	2015-03-24	Cooperative 1	6
4,5b y 6	24	3	2015	2015-03-24	Cooperative 1	6
4, 5B Y 6	25	3	2015	2015-03-25	Cooperative 1	6
4, 5b y 6	25	3	2015	2015-03-25	Cooperative 1	6
4,5b y 6	25	3	2015	2015-03-25	Cooperative 1	6
5b	25	3	2015	2015-03-25	Cooperative 1	6
5B	25	3	2015	2015-03-25	Cooperative 1	6
5b	25	3	2015	2015-03-25	Cooperative 1	6
5b	26	3	2015	2015-03-26	Cooperative 1	6
4, 5b y 6	26	3	2015	2015-03-26	Cooperative 1	6
4 y 5b	26	3	2015	2015-03-26	Cooperative 1	6
4,5b y 6	26	3	2015	2015-03-26	Cooperative 1	6
4, 5b y 6	26	3	2015	2015-03-26	Cooperative 1	6
4,5b y 6	26	3	2015	2015-03-26	Cooperative 1	6
4, 5b y 6	26	3	2015	2015-03-26	Cooperative 1	6
5b	27	3	2015	2015-03-27	Cooperative 1	6
5B	27	3	2015	2015-03-27	Cooperative 1	6
5B	27	3	2015	2015-03-27	Cooperative 1	6
5B	27	3	2015	2015-03-27	Cooperative 1	6
4,5b y 6	27	3	2015	2015-03-27	Cooperative 1	6
4, 5b y 6	27	3	2015	2015-03-27	Cooperative 1	6
4,5b y 6	28	3	2015	2015-03-28	Cooperative 1	6
5B	28	3	2015	2015-03-28	Cooperative 1	6
5b	28	3	2015	2015-03-28	Cooperative 1	6
5b	28	3	2015	2015-03-28	Cooperative 1	6
4, 5B Y 6	28	3	2015	2015-03-28	Cooperative 1	6
5B	28	3	2015	2015-03-28	Cooperative 1	6
4 y 5b	28	3	2015	2015-03-28	Cooperative 1	6
5b	28	3	2015	2015-03-28	Cooperative 1	6
5B	28	3	2015	2015-03-28	Cooperative 1	6
4, 5b y 6	29	3	2015	2015-03-29	Cooperative 1	6
5b	30	3	2015	2015-03-30	Cooperative 1	6
4,5b y 6	30	3	2015	2015-03-30	Cooperative 1	6
5B	30	3	2015	2015-03-30	Cooperative 1	6
5B	30	3	2015	2015-03-30	Cooperative 1	6
5B	30	3	2015	2015-03-30	Cooperative 1	6
5B	30	3	2015	2015-03-30	Cooperative 1	6
5b	30	3	2015	2015-03-30	Cooperative 1	6
5b	30	3	2015	2015-03-30	Cooperative 1	6
5B	30	3	2015	2015-03-30	Cooperative 1	6
4 y 5b	31	3	2015	2015-03-31	Cooperative 1	6
5b	31	3	2015	2015-03-31	Cooperative 1	6
5b	31	3	2015	2015-03-31	Cooperative 1	6
4,5b y 6	31	3	2015	2015-03-31	Cooperative 1	6
5b	31	3	2015	2015-03-31	Cooperative 1	6
4,5b y 6	31	3	2015	2015-03-31	Cooperative 1	6
5B	31	3	2015	2015-03-31	Cooperative 1	6
4y5b	1	4	2015	2015-04-01	Cooperative 1	6
5b,4	1	4	2015	2015-04-01	Cooperative 1	6
5B	1	4	2015	2015-04-01	Cooperative 1	6
5b	1	4	2015	2015-04-01	Cooperative 1	6
4,5b y 6	1	4	2015	2015-04-01	Cooperative 1	6
5B	1	4	2015	2015-04-01	Cooperative 1	6
5b	1	4	2015	2015-04-01	Cooperative 1	6
4 y 5b	1	4	2015	2015-04-01	Cooperative 1	6
4,5b y 6	1	4	2015	2015-04-01	Cooperative 1	6
5B	2	4	2015	2015-04-02	Cooperative 1	6
5B	2	4	2015	2015-04-02	Cooperative 1	6
4,5b y 6	2	4	2015	2015-04-02	Cooperative 1	6
5b	2	4	2015	2015-04-02	Cooperative 1	6
5B	2	4	2015	2015-04-02	Cooperative 1	6
4,5b y 6	2	4	2015	2015-04-02	Cooperative 1	6
5b	2	4	2015	2015-04-02	Cooperative 1	6
4,5b y 6	3	4	2015	2015-04-03	Cooperative 1	6
4, 5b y 6	3	4	2015	2015-04-03	Cooperative 1	6
5b	3	4	2015	2015-04-03	Cooperative 1	6
4,5b y 6	3	4	2015	2015-04-03	Cooperative 1	6
5B	3	4	2015	2015-04-03	Cooperative 1	6
4,5b	3	4	2015	2015-04-03	Cooperative 1	6
4,5b y 6	3	4	2015	2015-04-03	Cooperative 1	6
4, 5B Y 6	3	4	2015	2015-04-03	Cooperative 1	6
5B	3	4	2015	2015-04-03	Cooperative 1	6
5b	3	4	2015	2015-04-03	Cooperative 1	6
5B	3	4	2015	2015-04-03	Cooperative 1	6
4y5b	3	4	2015	2015-04-03	Cooperative 1	6
5B	3	4	2015	2015-04-03	Cooperative 1	6
5B	3	4	2015	2015-04-03	Cooperative 1	6
5b	4	4	2015	2015-04-04	Cooperative 1	6
4,5b y 6	4	4	2015	2015-04-04	Cooperative 1	6
5b	4	4	2015	2015-04-04	Cooperative 1	6
4 y 5b	4	4	2015	2015-04-04	Cooperative 1	6
4, 5B Y 6	4	4	2015	2015-04-04	Cooperative 1	6
4, 5b y 6	4	4	2015	2015-04-04	Cooperative 1	6
5b	4	4	2015	2015-04-04	Cooperative 1	6
5B	4	4	2015	2015-04-04	Cooperative 1	6
5B	5	4	2015	2015-04-05	Cooperative 1	6
4, 5b y 6	5	4	2015	2015-04-05	Cooperative 1	6
4, 5B Y 6	5	4	2015	2015-04-05	Cooperative 1	6
4,5b y 6	5	4	2015	2015-04-05	Cooperative 1	6
5b	6	4	2015	2015-04-06	Cooperative 1	6
5b	6	4	2015	2015-04-06	Cooperative 1	6
5B	6	4	2015	2015-04-06	Cooperative 1	6
5B	6	4	2015	2015-04-06	Cooperative 1	6
5b	6	4	2015	2015-04-06	Cooperative 1	6
4,5b y 6	6	4	2015	2015-04-06	Cooperative 1	6
5B	6	4	2015	2015-04-06	Cooperative 1	6
5B	6	4	2015	2015-04-06	Cooperative 1	6
4, 5b y 6	6	4	2015	2015-04-06	Cooperative 1	6
4, 5b y 6	7	4	2015	2015-04-07	Cooperative 1	6
4,5b y 6	7	4	2015	2015-04-07	Cooperative 1	6
4,5b y 6	7	4	2015	2015-04-07	Cooperative 1	6
4, 5b y 6	7	4	2015	2015-04-07	Cooperative 1	6
5B	7	4	2015	2015-04-07	Cooperative 1	6
4 y 5b	7	4	2015	2015-04-07	Cooperative 1	6
5b	7	4	2015	2015-04-07	Cooperative 1	6
5B	7	4	2015	2015-04-07	Cooperative 1	6
5b	7	4	2015	2015-04-07	Cooperative 1	6
4, 5b y 6	7	4	2015	2015-04-07	Cooperative 1	6
5B	7	4	2015	2015-04-07	Cooperative 1	6
5B	7	4	2015	2015-04-07	Cooperative 1	6
5b	7	4	2015	2015-04-07	Cooperative 1	6
4,5b y 6	7	4	2015	2015-04-07	Cooperative 1	6
4, 5b y 6	7	4	2015	2015-04-07	Cooperative 1	6
4, 5b y 6	7	4	2015	2015-04-07	Cooperative 1	6
4,5b y 6	8	4	2015	2015-04-08	Cooperative 1	6
4,5b y 6	8	4	2015	2015-04-08	Cooperative 1	6
4 y 5b	8	4	2015	2015-04-08	Cooperative 1	6
5b	8	4	2015	2015-04-08	Cooperative 1	6
5B	8	4	2015	2015-04-08	Cooperative 1	6
5B	8	4	2015	2015-04-08	Cooperative 1	6
5B	8	4	2015	2015-04-08	Cooperative 1	6
4, 5b y 6	8	4	2015	2015-04-08	Cooperative 1	6
4 y 5b	8	4	2015	2015-04-08	Cooperative 1	6
5b	8	4	2015	2015-04-08	Cooperative 1	6
4,5b y 6	8	4	2015	2015-04-08	Cooperative 1	6
4, 5B Y 6	8	4	2015	2015-04-08	Cooperative 1	6
5b	9	4	2015	2015-04-09	Cooperative 1	6
4,5b y 6	9	4	2015	2015-04-09	Cooperative 1	6
5B	9	4	2015	2015-04-09	Cooperative 1	6
5B	9	4	2015	2015-04-09	Cooperative 1	6
4, 5b y 6	9	4	2015	2015-04-09	Cooperative 1	6
4,5b y 6	9	4	2015	2015-04-09	Cooperative 1	6
4,5b y 6	10	4	2015	2015-04-10	Cooperative 1	6
4, 5b y 6	10	4	2015	2015-04-10	Cooperative 1	6
4,5b y 6	10	4	2015	2015-04-10	Cooperative 1	6
5B	11	4	2015	2015-04-11	Cooperative 1	6
5b	11	4	2015	2015-04-11	Cooperative 1	6
5B	11	4	2015	2015-04-11	Cooperative 1	6
5b	12	4	2015	2015-04-12	Cooperative 1	6
5B	12	4	2015	2015-04-12	Cooperative 1	6
5b	12	4	2015	2015-04-12	Cooperative 1	6
5B	12	4	2015	2015-04-12	Cooperative 1	6
5B	12	4	2015	2015-04-12	Cooperative 1	6
5b	12	4	2015	2015-04-12	Cooperative 1	6
4,5b y 6	13	4	2015	2015-04-13	Cooperative 1	6
5B	13	4	2015	2015-04-13	Cooperative 1	6
4 y 5b	13	4	2015	2015-04-13	Cooperative 1	6
4, 5b y 6	13	4	2015	2015-04-13	Cooperative 1	6
4, 5b y 6	13	4	2015	2015-04-13	Cooperative 1	6
5b	14	4	2015	2015-04-14	Cooperative 1	6
4,5b y 6	14	4	2015	2015-04-14	Cooperative 1	6
4, 5b y 6	14	4	2015	2015-04-14	Cooperative 1	6
4,5b y 6	14	4	2015	2015-04-14	Cooperative 1	6
4, 5b y 6	14	4	2015	2015-04-14	Cooperative 1	6
4,5b y 6	14	4	2015	2015-04-14	Cooperative 1	6
5b	14	4	2015	2015-04-14	Cooperative 1	6
5B	14	4	2015	2015-04-14	Cooperative 1	6
4 y 5b	14	4	2015	2015-04-14	Cooperative 1	6
5B	14	4	2015	2015-04-14	Cooperative 1	6
4, 5B Y 6	14	4	2015	2015-04-14	Cooperative 1	6
4,5b y 6	14	4	2015	2015-04-14	Cooperative 1	6
4, 5b y 6	14	4	2015	2015-04-14	Cooperative 1	6
5B	14	4	2015	2015-04-14	Cooperative 1	6
4, 5b y 6	15	4	2015	2015-04-15	Cooperative 1	6
5b	15	4	2015	2015-04-15	Cooperative 1	6
5b	15	4	2015	2015-04-15	Cooperative 1	6
4 y 5b	15	4	2015	2015-04-15	Cooperative 1	6
5B	16	4	2015	2015-04-16	Cooperative 1	6
4,5b y 6	16	4	2015	2015-04-16	Cooperative 1	6
5B	16	4	2015	2015-04-16	Cooperative 1	6
5B	16	4	2015	2015-04-16	Cooperative 1	6
5b	16	4	2015	2015-04-16	Cooperative 1	6
4,5b y 6	16	4	2015	2015-04-16	Cooperative 1	6
5b	17	4	2015	2015-04-17	Cooperative 1	6
5B	17	4	2015	2015-04-17	Cooperative 1	6
4, 5b y 6	17	4	2015	2015-04-17	Cooperative 1	6
4, 5b y 6	17	4	2015	2015-04-17	Cooperative 1	6
4, 5B Y 6	18	4	2015	2015-04-18	Cooperative 1	6
5B	18	4	2015	2015-04-18	Cooperative 1	6
4, 5b y 6	19	4	2015	2015-04-19	Cooperative 1	6
4,5b y 6	19	4	2015	2015-04-19	Cooperative 1	6
5b	19	4	2015	2015-04-19	Cooperative 1	6
5B	19	4	2015	2015-04-19	Cooperative 1	6
4, 5b y 6	19	4	2015	2015-04-19	Cooperative 1	6
4 y 5b	19	4	2015	2015-04-19	Cooperative 1	6
5B	19	4	2015	2015-04-19	Cooperative 1	6
5b	19	4	2015	2015-04-19	Cooperative 1	6
5b	19	4	2015	2015-04-19	Cooperative 1	6
5B	19	4	2015	2015-04-19	Cooperative 1	6
4, 5b y 6	19	4	2015	2015-04-19	Cooperative 1	6
4,5b y 6	20	4	2015	2015-04-20	Cooperative 1	6
4,5b y 6	20	4	2015	2015-04-20	Cooperative 1	6
4,5b y 6	20	4	2015	2015-04-20	Cooperative 1	6
4, 5B Y 6	21	4	2015	2015-04-21	Cooperative 1	6
4, 5b y 6	21	4	2015	2015-04-21	Cooperative 1	6
5B	21	4	2015	2015-04-21	Cooperative 1	6
5B	21	4	2015	2015-04-21	Cooperative 1	6
5b	21	4	2015	2015-04-21	Cooperative 1	6
5B	21	4	2015	2015-04-21	Cooperative 1	6
4,5b y 6	21	4	2015	2015-04-21	Cooperative 1	6
4, 5b y 6	21	4	2015	2015-04-21	Cooperative 1	6
5B	21	4	2015	2015-04-21	Cooperative 1	6
5b	22	4	2015	2015-04-22	Cooperative 1	6
5b	22	4	2015	2015-04-22	Cooperative 1	6
4,5b y 6	22	4	2015	2015-04-22	Cooperative 1	6
5B	22	4	2015	2015-04-22	Cooperative 1	6
5b	22	4	2015	2015-04-22	Cooperative 1	6
4, 5B Y 6	22	4	2015	2015-04-22	Cooperative 1	6
4,5b y 6	22	4	2015	2015-04-22	Cooperative 1	6
4, 5b y 6	22	4	2015	2015-04-22	Cooperative 1	6
4,5b y 6	22	4	2015	2015-04-22	Cooperative 1	6
4,5b y 6	22	4	2015	2015-04-22	Cooperative 1	6
5b	22	4	2015	2015-04-22	Cooperative 1	6
4, 5b y 6	23	4	2015	2015-04-23	Cooperative 1	6
5B	23	4	2015	2015-04-23	Cooperative 1	6
5b	23	4	2015	2015-04-23	Cooperative 1	6
4 y 5b	23	4	2015	2015-04-23	Cooperative 1	6
5B	23	4	2015	2015-04-23	Cooperative 1	6
4, 5b y 6	24	4	2015	2015-04-24	Cooperative 1	6
5B	24	4	2015	2015-04-24	Cooperative 1	6
4,5b y 6	24	4	2015	2015-04-24	Cooperative 1	6
4,5b y 6	24	4	2015	2015-04-24	Cooperative 1	6
4, 5b y 6	24	4	2015	2015-04-24	Cooperative 1	6
4, 5B Y 6	25	4	2015	2015-04-25	Cooperative 1	6
4, 5b y 6	25	4	2015	2015-04-25	Cooperative 1	6
4,5b y 6	25	4	2015	2015-04-25	Cooperative 1	6
5b	25	4	2015	2015-04-25	Cooperative 1	6
5B	25	4	2015	2015-04-25	Cooperative 1	6
5b	25	4	2015	2015-04-25	Cooperative 1	6
5b	26	4	2015	2015-04-26	Cooperative 1	6
4, 5b y 6	26	4	2015	2015-04-26	Cooperative 1	6
4 y 5b	26	4	2015	2015-04-26	Cooperative 1	6
4, 5b y 6	26	4	2015	2015-04-26	Cooperative 1	6
4,5b y 6	26	4	2015	2015-04-26	Cooperative 1	6
4, 5b y 6	26	4	2015	2015-04-26	Cooperative 1	6
5b	27	4	2015	2015-04-27	Cooperative 1	6
5B	27	4	2015	2015-04-27	Cooperative 1	6
5B	27	4	2015	2015-04-27	Cooperative 1	6
5B	27	4	2015	2015-04-27	Cooperative 1	6
4,5b y 6	27	4	2015	2015-04-27	Cooperative 1	6
4, 5b y 6	27	4	2015	2015-04-27	Cooperative 1	6
4,5b y 6	28	4	2015	2015-04-28	Cooperative 1	6
5B	28	4	2015	2015-04-28	Cooperative 1	6
5b	28	4	2015	2015-04-28	Cooperative 1	6
5b	28	4	2015	2015-04-28	Cooperative 1	6
4, 5B Y 6	28	4	2015	2015-04-28	Cooperative 1	6
5B	28	4	2015	2015-04-28	Cooperative 1	6
4 y 5b	28	4	2015	2015-04-28	Cooperative 1	6
5B	28	4	2015	2015-04-28	Cooperative 1	6
4, 5b y 6	28	4	2015	2015-04-28	Cooperative 1	6
5b	28	4	2015	2015-04-28	Cooperative 1	6
4,5b y 6	29	4	2015	2015-04-29	Cooperative 1	6
5B	29	4	2015	2015-04-29	Cooperative 1	6
5B	29	4	2015	2015-04-29	Cooperative 1	6
5B	29	4	2015	2015-04-29	Cooperative 1	6
5B	29	4	2015	2015-04-29	Cooperative 1	6
5b	29	4	2015	2015-04-29	Cooperative 1	6
5b	29	4	2015	2015-04-29	Cooperative 1	6
5B	30	4	2015	2015-04-30	Cooperative 1	6
4 y 5b	30	4	2015	2015-04-30	Cooperative 1	6
5b	30	4	2015	2015-04-30	Cooperative 1	6
5b	30	4	2015	2015-04-30	Cooperative 1	6
4,5b y 6	30	4	2015	2015-04-30	Cooperative 1	6
5b	30	4	2015	2015-04-30	Cooperative 1	6
5B	30	4	2015	2015-04-30	Cooperative 1	6
4,5b y 6	30	4	2015	2015-04-30	Cooperative 1	6
5B	30	4	2015	2015-04-30	Cooperative 1	6
4y5b	1	5	2015	2015-05-01	Cooperative 1	6
5b,4	1	5	2015	2015-05-01	Cooperative 1	6
5B	1	5	2015	2015-05-01	Cooperative 1	6
5b	1	5	2015	2015-05-01	Cooperative 1	6
4,5b y 6	1	5	2015	2015-05-01	Cooperative 1	6
5B	1	5	2015	2015-05-01	Cooperative 1	6
5b	1	5	2015	2015-05-01	Cooperative 1	6
4 y 5b	2	5	2015	2015-05-02	Cooperative 1	6
4,5b y 6	2	5	2015	2015-05-02	Cooperative 1	6
5B	2	5	2015	2015-05-02	Cooperative 1	6
5B	2	5	2015	2015-05-02	Cooperative 1	6
4,5b y 6	2	5	2015	2015-05-02	Cooperative 1	6
5b	2	5	2015	2015-05-02	Cooperative 1	6
5B	2	5	2015	2015-05-02	Cooperative 1	6
4,5b y 6	2	5	2015	2015-05-02	Cooperative 1	6
5b	2	5	2015	2015-05-02	Cooperative 1	6
4,5b y 6	3	5	2015	2015-05-03	Cooperative 1	6
4, 5b y 6	3	5	2015	2015-05-03	Cooperative 1	6
5b	3	5	2015	2015-05-03	Cooperative 1	6
4,5b y 6	3	5	2015	2015-05-03	Cooperative 1	6
5B	3	5	2015	2015-05-03	Cooperative 1	6
4,5b	3	5	2015	2015-05-03	Cooperative 1	6
4,5b y 6	3	5	2015	2015-05-03	Cooperative 1	6
4, 5B Y 6	3	5	2015	2015-05-03	Cooperative 1	6
5B	3	5	2015	2015-05-03	Cooperative 1	6
5b	3	5	2015	2015-05-03	Cooperative 1	6
5B	3	5	2015	2015-05-03	Cooperative 1	6
4y5b	3	5	2015	2015-05-03	Cooperative 1	6
5B	3	5	2015	2015-05-03	Cooperative 1	6
5B	3	5	2015	2015-05-03	Cooperative 1	6
5b	4	5	2015	2015-05-04	Cooperative 1	6
4,5b y 6	4	5	2015	2015-05-04	Cooperative 1	6
5b	4	5	2015	2015-05-04	Cooperative 1	6
4 y 5b	4	5	2015	2015-05-04	Cooperative 1	6
4, 5B Y 6	4	5	2015	2015-05-04	Cooperative 1	6
4, 5b y 6	4	5	2015	2015-05-04	Cooperative 1	6
5b	4	5	2015	2015-05-04	Cooperative 1	6
5B	4	5	2015	2015-05-04	Cooperative 1	6
5B	6	5	2015	2015-05-06	Cooperative 1	6
4, 5b y 6	6	5	2015	2015-05-06	Cooperative 1	6
4, 5B Y 6	6	5	2015	2015-05-06	Cooperative 1	6
4,5b y 6	6	5	2015	2015-05-06	Cooperative 1	6
5b	6	5	2015	2015-05-06	Cooperative 1	6
5B	6	5	2015	2015-05-06	Cooperative 1	6
5B	6	5	2015	2015-05-06	Cooperative 1	6
5b	6	5	2015	2015-05-06	Cooperative 1	6
4,5b y 6	6	5	2015	2015-05-06	Cooperative 1	6
5B	6	5	2015	2015-05-06	Cooperative 1	6
5B	6	5	2015	2015-05-06	Cooperative 1	6
4, 5b y 6	6	5	2015	2015-05-06	Cooperative 1	6
4, 5b y 6	7	5	2015	2015-05-07	Cooperative 1	6
4,5b y 6	7	5	2015	2015-05-07	Cooperative 1	6
4,5b y 6	7	5	2015	2015-05-07	Cooperative 1	6
4, 5b y 6	7	5	2015	2015-05-07	Cooperative 1	6
5B	7	5	2015	2015-05-07	Cooperative 1	6
4 y 5b	7	5	2015	2015-05-07	Cooperative 1	6
5b	7	5	2015	2015-05-07	Cooperative 1	6
5B	7	5	2015	2015-05-07	Cooperative 1	6
5b	7	5	2015	2015-05-07	Cooperative 1	6
4, 5b y 6	7	5	2015	2015-05-07	Cooperative 1	6
5B	7	5	2015	2015-05-07	Cooperative 1	6
5B	7	5	2015	2015-05-07	Cooperative 1	6
5b	7	5	2015	2015-05-07	Cooperative 1	6
4,5b y 6	7	5	2015	2015-05-07	Cooperative 1	6
4, 5b y 6	7	5	2015	2015-05-07	Cooperative 1	6
4, 5b y 6	7	5	2015	2015-05-07	Cooperative 1	6
4,5b y 6	8	5	2015	2015-05-08	Cooperative 1	6
4,5b y 6	8	5	2015	2015-05-08	Cooperative 1	6
4 y 5b	8	5	2015	2015-05-08	Cooperative 1	6
5b	8	5	2015	2015-05-08	Cooperative 1	6
5B	8	5	2015	2015-05-08	Cooperative 1	6
5B	8	5	2015	2015-05-08	Cooperative 1	6
5B	8	5	2015	2015-05-08	Cooperative 1	6
4, 5b y 6	8	5	2015	2015-05-08	Cooperative 1	6
4 y 5b	8	5	2015	2015-05-08	Cooperative 1	6
5b	8	5	2015	2015-05-08	Cooperative 1	6
4,5b y 6	8	5	2015	2015-05-08	Cooperative 1	6
4, 5B Y 6	8	5	2015	2015-05-08	Cooperative 1	6
5b	9	5	2015	2015-05-09	Cooperative 1	6
4,5b y 6	9	5	2015	2015-05-09	Cooperative 1	6
5B	9	5	2015	2015-05-09	Cooperative 1	6
5B	9	5	2015	2015-05-09	Cooperative 1	6
4, 5b y 6	9	5	2015	2015-05-09	Cooperative 1	6
4,5b y 6	9	5	2015	2015-05-09	Cooperative 1	6
4,5b y 6	10	5	2015	2015-05-10	Cooperative 1	6
4, 5b y 6	10	5	2015	2015-05-10	Cooperative 1	6
4,5b y 6	10	5	2015	2015-05-10	Cooperative 1	6
5B	11	5	2015	2015-05-11	Cooperative 1	6
5b	11	5	2015	2015-05-11	Cooperative 1	6
5B	11	5	2015	2015-05-11	Cooperative 1	6
5b	12	5	2015	2015-05-12	Cooperative 1	6
5B	12	5	2015	2015-05-12	Cooperative 1	6
5b	12	5	2015	2015-05-12	Cooperative 1	6
5B	12	5	2015	2015-05-12	Cooperative 1	6
5B	12	5	2015	2015-05-12	Cooperative 1	6
4,5b y 6	13	5	2015	2015-05-13	Cooperative 1	6
5B	13	5	2015	2015-05-13	Cooperative 1	6
4 y 5b	13	5	2015	2015-05-13	Cooperative 1	6
4, 5b y 6	13	5	2015	2015-05-13	Cooperative 1	6
4, 5b y 6	13	5	2015	2015-05-13	Cooperative 1	6
5b	14	5	2015	2015-05-14	Cooperative 1	6
4,5b y 6	14	5	2015	2015-05-14	Cooperative 1	6
4, 5b y 6	14	5	2015	2015-05-14	Cooperative 1	6
4,5b y 6	14	5	2015	2015-05-14	Cooperative 1	6
4, 5b y 6	14	5	2015	2015-05-14	Cooperative 1	6
4,5b y 6	14	5	2015	2015-05-14	Cooperative 1	6
5b	14	5	2015	2015-05-14	Cooperative 1	6
5B	14	5	2015	2015-05-14	Cooperative 1	6
4 y 5b	14	5	2015	2015-05-14	Cooperative 1	6
5B	14	5	2015	2015-05-14	Cooperative 1	6
4, 5B Y 6	14	5	2015	2015-05-14	Cooperative 1	6
4,5b y 6	14	5	2015	2015-05-14	Cooperative 1	6
5B	14	5	2015	2015-05-14	Cooperative 1	6
5B	14	5	2015	2015-05-14	Cooperative 1	6
4, 5b y 6	14	5	2015	2015-05-14	Cooperative 1	6
5b	15	5	2015	2015-05-15	Cooperative 1	6
5b	15	5	2015	2015-05-15	Cooperative 1	6
4 y 5b	15	5	2015	2015-05-15	Cooperative 1	6
5b	16	5	2015	2015-05-16	Cooperative 1	6
5B	16	5	2015	2015-05-16	Cooperative 1	6
4,5b y 6	16	5	2015	2015-05-16	Cooperative 1	6
5B	16	5	2015	2015-05-16	Cooperative 1	6
5B	16	5	2015	2015-05-16	Cooperative 1	6
5b	16	5	2015	2015-05-16	Cooperative 1	6
4,5b y 6	16	5	2015	2015-05-16	Cooperative 1	6
5b	17	5	2015	2015-05-17	Cooperative 1	6
5B	17	5	2015	2015-05-17	Cooperative 1	6
4, 5b y 6	17	5	2015	2015-05-17	Cooperative 1	6
4, 5b y 6	17	5	2015	2015-05-17	Cooperative 1	6
4, 5B Y 6	18	5	2015	2015-05-18	Cooperative 1	6
5B	18	5	2015	2015-05-18	Cooperative 1	6
4, 5b y 6	19	5	2015	2015-05-19	Cooperative 1	6
4,5b y 6	19	5	2015	2015-05-19	Cooperative 1	6
5b	19	5	2015	2015-05-19	Cooperative 1	6
5B	19	5	2015	2015-05-19	Cooperative 1	6
4, 5b y 6	19	5	2015	2015-05-19	Cooperative 1	6
4 y 5b	19	5	2015	2015-05-19	Cooperative 1	6
5B	19	5	2015	2015-05-19	Cooperative 1	6
5b	19	5	2015	2015-05-19	Cooperative 1	6
5b	19	5	2015	2015-05-19	Cooperative 1	6
5B	19	5	2015	2015-05-19	Cooperative 1	6
4, 5b y 6	19	5	2015	2015-05-19	Cooperative 1	6
4,5b y 6	20	5	2015	2015-05-20	Cooperative 1	6
4,5b y 6	20	5	2015	2015-05-20	Cooperative 1	6
4,5b y 6	20	5	2015	2015-05-20	Cooperative 1	6
4, 5B Y 6	21	5	2015	2015-05-21	Cooperative 1	6
4, 5b y 6	21	5	2015	2015-05-21	Cooperative 1	6
5B	21	5	2015	2015-05-21	Cooperative 1	6
5B	21	5	2015	2015-05-21	Cooperative 1	6
5b	21	5	2015	2015-05-21	Cooperative 1	6
5B	21	5	2015	2015-05-21	Cooperative 1	6
4,5b y 6	21	5	2015	2015-05-21	Cooperative 1	6
4, 5b y 6	21	5	2015	2015-05-21	Cooperative 1	6
4 y 5b	21	5	2015	2015-05-21	Cooperative 1	6
5B	21	5	2015	2015-05-21	Cooperative 1	6
5b	22	5	2015	2015-05-22	Cooperative 1	6
5b	22	5	2015	2015-05-22	Cooperative 1	6
4,5b y 6	22	5	2015	2015-05-22	Cooperative 1	6
5B	22	5	2015	2015-05-22	Cooperative 1	6
5b	22	5	2015	2015-05-22	Cooperative 1	6
4, 5B Y 6	22	5	2015	2015-05-22	Cooperative 1	6
4,5b y 6	22	5	2015	2015-05-22	Cooperative 1	6
4, 5b y 6	22	5	2015	2015-05-22	Cooperative 1	6
4,5b y 6	22	5	2015	2015-05-22	Cooperative 1	6
4,5b y 6	22	5	2015	2015-05-22	Cooperative 1	6
5b	22	5	2015	2015-05-22	Cooperative 1	6
4, 5b y 6	23	5	2015	2015-05-23	Cooperative 1	6
5B	23	5	2015	2015-05-23	Cooperative 1	6
5b	23	5	2015	2015-05-23	Cooperative 1	6
4 y 5b	23	5	2015	2015-05-23	Cooperative 1	6
5B	23	5	2015	2015-05-23	Cooperative 1	6
4, 5b y 6	24	5	2015	2015-05-24	Cooperative 1	6
5B	24	5	2015	2015-05-24	Cooperative 1	6
4,5b y 6	24	5	2015	2015-05-24	Cooperative 1	6
4,5b y 6	24	5	2015	2015-05-24	Cooperative 1	6
4, 5b y 6	24	5	2015	2015-05-24	Cooperative 1	6
4, 5B Y 6	25	5	2015	2015-05-25	Cooperative 1	6
4, 5b y 6	25	5	2015	2015-05-25	Cooperative 1	6
4,5b y 6	25	5	2015	2015-05-25	Cooperative 1	6
5b	25	5	2015	2015-05-25	Cooperative 1	6
5B	25	5	2015	2015-05-25	Cooperative 1	6
5b	25	5	2015	2015-05-25	Cooperative 1	6
5b	26	5	2015	2015-05-26	Cooperative 1	6
4, 5b y 6	26	5	2015	2015-05-26	Cooperative 1	6
4 y 5b	26	5	2015	2015-05-26	Cooperative 1	6
4, 5b y 6	26	5	2015	2015-05-26	Cooperative 1	6
4,5b y 6	26	5	2015	2015-05-26	Cooperative 1	6
4, 5b y 6	26	5	2015	2015-05-26	Cooperative 1	6
5b	27	5	2015	2015-05-27	Cooperative 1	6
5B	27	5	2015	2015-05-27	Cooperative 1	6
5B	27	5	2015	2015-05-27	Cooperative 1	6
5B	27	5	2015	2015-05-27	Cooperative 1	6
4,5b y 6	27	5	2015	2015-05-27	Cooperative 1	6
4, 5b y 6	27	5	2015	2015-05-27	Cooperative 1	6
4,5b y 6	28	5	2015	2015-05-28	Cooperative 1	6
5B	28	5	2015	2015-05-28	Cooperative 1	6
5b	28	5	2015	2015-05-28	Cooperative 1	6
5b	28	5	2015	2015-05-28	Cooperative 1	6
4, 5B Y 6	28	5	2015	2015-05-28	Cooperative 1	6
5B	28	5	2015	2015-05-28	Cooperative 1	6
4 y 5b	28	5	2015	2015-05-28	Cooperative 1	6
5B	28	5	2015	2015-05-28	Cooperative 1	6
4, 5b y 6	28	5	2015	2015-05-28	Cooperative 1	6
5b	28	5	2015	2015-05-28	Cooperative 1	6
4,5b y 6	29	5	2015	2015-05-29	Cooperative 1	6
5B	29	5	2015	2015-05-29	Cooperative 1	6
5B	29	5	2015	2015-05-29	Cooperative 1	6
5B	29	5	2015	2015-05-29	Cooperative 1	6
5B	29	5	2015	2015-05-29	Cooperative 1	6
5b	29	5	2015	2015-05-29	Cooperative 1	6
5b	29	5	2015	2015-05-29	Cooperative 1	6
5B	30	5	2015	2015-05-30	Cooperative 1	6
4 y 5b	30	5	2015	2015-05-30	Cooperative 1	6
5b	30	5	2015	2015-05-30	Cooperative 1	6
5b	30	5	2015	2015-05-30	Cooperative 1	6
4,5b y 6	30	5	2015	2015-05-30	Cooperative 1	6
5b	30	5	2015	2015-05-30	Cooperative 1	6
5B	30	5	2015	2015-05-30	Cooperative 1	6
4,5b y 6	30	5	2015	2015-05-30	Cooperative 1	6
5B	30	5	2015	2015-05-30	Cooperative 1	6
5b	31	5	2015	2015-05-31	Cooperative 1	6
4, 5B Y 6	31	5	2015	2015-05-31	Cooperative 1	6
4,5b y 6	31	5	2015	2015-05-31	Cooperative 1	6
5b	31	5	2015	2015-05-31	Cooperative 1	6
4, 5b y 6	31	5	2015	2015-05-31	Cooperative 1	6
5B	31	5	2015	2015-05-31	Cooperative 1	6
4y5b	1	6	2015	2015-06-01	Cooperative 1	6
5b,4	1	6	2015	2015-06-01	Cooperative 1	6
5B	1	6	2015	2015-06-01	Cooperative 1	6
5b	1	6	2015	2015-06-01	Cooperative 1	6
4,5b y 6	1	6	2015	2015-06-01	Cooperative 1	6
5B	1	6	2015	2015-06-01	Cooperative 1	6
5b	1	6	2015	2015-06-01	Cooperative 1	6
4 y 5b	1	6	2015	2015-06-01	Cooperative 1	6
4,5b y 6	1	6	2015	2015-06-01	Cooperative 1	6
5B	2	6	2015	2015-06-02	Cooperative 1	6
5B	2	6	2015	2015-06-02	Cooperative 1	6
4,5b y 6	2	6	2015	2015-06-02	Cooperative 1	6
5b	2	6	2015	2015-06-02	Cooperative 1	6
5B	2	6	2015	2015-06-02	Cooperative 1	6
4,5b y 6	2	6	2015	2015-06-02	Cooperative 1	6
5b	2	6	2015	2015-06-02	Cooperative 1	6
4,5b y 6	3	6	2015	2015-06-03	Cooperative 1	6
4, 5b y 6	3	6	2015	2015-06-03	Cooperative 1	6
5b	3	6	2015	2015-06-03	Cooperative 1	6
4,5b y 6	3	6	2015	2015-06-03	Cooperative 1	6
5B	3	6	2015	2015-06-03	Cooperative 1	6
4,5b	3	6	2015	2015-06-03	Cooperative 1	6
4,5b y 6	3	6	2015	2015-06-03	Cooperative 1	6
4, 5B Y 6	3	6	2015	2015-06-03	Cooperative 1	6
5B	3	6	2015	2015-06-03	Cooperative 1	6
5b	3	6	2015	2015-06-03	Cooperative 1	6
5B	3	6	2015	2015-06-03	Cooperative 1	6
4y5b	3	6	2015	2015-06-03	Cooperative 1	6
5B	3	6	2015	2015-06-03	Cooperative 1	6
5B	3	6	2015	2015-06-03	Cooperative 1	6
5b	4	6	2015	2015-06-04	Cooperative 1	6
4,5b y 6	4	6	2015	2015-06-04	Cooperative 1	6
5b	4	6	2015	2015-06-04	Cooperative 1	6
4 y 5b	4	6	2015	2015-06-04	Cooperative 1	6
4, 5B Y 6	4	6	2015	2015-06-04	Cooperative 1	6
4, 5b y 6	4	6	2015	2015-06-04	Cooperative 1	6
5b	4	6	2015	2015-06-04	Cooperative 1	6
5B	4	6	2015	2015-06-04	Cooperative 1	6
5B	5	6	2015	2015-06-05	Cooperative 1	6
4, 5b y 6	5	6	2015	2015-06-05	Cooperative 1	6
4, 5B Y 6	5	6	2015	2015-06-05	Cooperative 1	6
4,5b y 6	6	6	2015	2015-06-06	Cooperative 1	6
5b	6	6	2015	2015-06-06	Cooperative 1	6
5B	6	6	2015	2015-06-06	Cooperative 1	6
5B	6	6	2015	2015-06-06	Cooperative 1	6
5b	6	6	2015	2015-06-06	Cooperative 1	6
4,5b y 6	6	6	2015	2015-06-06	Cooperative 1	6
5B	6	6	2015	2015-06-06	Cooperative 1	6
5B	6	6	2015	2015-06-06	Cooperative 1	6
4, 5b y 6	6	6	2015	2015-06-06	Cooperative 1	6
4, 5b y 6	7	6	2015	2015-06-07	Cooperative 1	6
4,5b y 6	7	6	2015	2015-06-07	Cooperative 1	6
4,5b y 6	7	6	2015	2015-06-07	Cooperative 1	6
4, 5b y 6	7	6	2015	2015-06-07	Cooperative 1	6
5B	7	6	2015	2015-06-07	Cooperative 1	6
4 y 5b	7	6	2015	2015-06-07	Cooperative 1	6
5b	7	6	2015	2015-06-07	Cooperative 1	6
5B	7	6	2015	2015-06-07	Cooperative 1	6
5b	7	6	2015	2015-06-07	Cooperative 1	6
4, 5b y 6	7	6	2015	2015-06-07	Cooperative 1	6
5B	7	6	2015	2015-06-07	Cooperative 1	6
5B	7	6	2015	2015-06-07	Cooperative 1	6
5b	7	6	2015	2015-06-07	Cooperative 1	6
4,5b y 6	7	6	2015	2015-06-07	Cooperative 1	6
4, 5b y 6	7	6	2015	2015-06-07	Cooperative 1	6
4, 5b y 6	7	6	2015	2015-06-07	Cooperative 1	6
4,5b y 6	8	6	2015	2015-06-08	Cooperative 1	6
4,5b y 6	8	6	2015	2015-06-08	Cooperative 1	6
4 y 5b	8	6	2015	2015-06-08	Cooperative 1	6
5b	8	6	2015	2015-06-08	Cooperative 1	6
5B	8	6	2015	2015-06-08	Cooperative 1	6
5B	8	6	2015	2015-06-08	Cooperative 1	6
5B	8	6	2015	2015-06-08	Cooperative 1	6
4, 5b y 6	8	6	2015	2015-06-08	Cooperative 1	6
4 y 5b	8	6	2015	2015-06-08	Cooperative 1	6
5b	8	6	2015	2015-06-08	Cooperative 1	6
4,5b y 6	8	6	2015	2015-06-08	Cooperative 1	6
4, 5B Y 6	8	6	2015	2015-06-08	Cooperative 1	6
5b	9	6	2015	2015-06-09	Cooperative 1	6
4,5b y 6	9	6	2015	2015-06-09	Cooperative 1	6
5B	9	6	2015	2015-06-09	Cooperative 1	6
5B	9	6	2015	2015-06-09	Cooperative 1	6
4, 5b y 6	9	6	2015	2015-06-09	Cooperative 1	6
4,5b y 6	9	6	2015	2015-06-09	Cooperative 1	6
4,5b y 6	10	6	2015	2015-06-10	Cooperative 1	6
4, 5b y 6	10	6	2015	2015-06-10	Cooperative 1	6
4,5b y 6	10	6	2015	2015-06-10	Cooperative 1	6
5B	11	6	2015	2015-06-11	Cooperative 1	6
5b	11	6	2015	2015-06-11	Cooperative 1	6
5B	11	6	2015	2015-06-11	Cooperative 1	6
5b	12	6	2015	2015-06-12	Cooperative 1	6
5B	12	6	2015	2015-06-12	Cooperative 1	6
5b	12	6	2015	2015-06-12	Cooperative 1	6
5B	12	6	2015	2015-06-12	Cooperative 1	6
5B	12	6	2015	2015-06-12	Cooperative 1	6
4,5b y 6	13	6	2015	2015-06-13	Cooperative 1	6
5B	13	6	2015	2015-06-13	Cooperative 1	6
4 y 5b	13	6	2015	2015-06-13	Cooperative 1	6
4, 5b y 6	13	6	2015	2015-06-13	Cooperative 1	6
4, 5b y 6	13	6	2015	2015-06-13	Cooperative 1	6
5b	14	6	2015	2015-06-14	Cooperative 1	6
4,5b y 6	14	6	2015	2015-06-14	Cooperative 1	6
4, 5b y 6	14	6	2015	2015-06-14	Cooperative 1	6
4,5b y 6	14	6	2015	2015-06-14	Cooperative 1	6
4, 5b y 6	14	6	2015	2015-06-14	Cooperative 1	6
4,5b y 6	14	6	2015	2015-06-14	Cooperative 1	6
5b	14	6	2015	2015-06-14	Cooperative 1	6
5B	14	6	2015	2015-06-14	Cooperative 1	6
4 y 5b	14	6	2015	2015-06-14	Cooperative 1	6
5B	14	6	2015	2015-06-14	Cooperative 1	6
4, 5B Y 6	14	6	2015	2015-06-14	Cooperative 1	6
4,5b y 6	14	6	2015	2015-06-14	Cooperative 1	6
5B	14	6	2015	2015-06-14	Cooperative 1	6
4, 5b y 6	14	6	2015	2015-06-14	Cooperative 1	6
5B	14	6	2015	2015-06-14	Cooperative 1	6
4, 5b y 6	14	6	2015	2015-06-14	Cooperative 1	6
5b	15	6	2015	2015-06-15	Cooperative 1	6
5b	15	6	2015	2015-06-15	Cooperative 1	6
4 y 5b	15	6	2015	2015-06-15	Cooperative 1	6
5b	16	6	2015	2015-06-16	Cooperative 1	6
5B	16	6	2015	2015-06-16	Cooperative 1	6
4,5b y 6	16	6	2015	2015-06-16	Cooperative 1	6
5B	16	6	2015	2015-06-16	Cooperative 1	6
5B	16	6	2015	2015-06-16	Cooperative 1	6
5b	16	6	2015	2015-06-16	Cooperative 1	6
4,5b y 6	16	6	2015	2015-06-16	Cooperative 1	6
5b	17	6	2015	2015-06-17	Cooperative 1	6
5B	17	6	2015	2015-06-17	Cooperative 1	6
4, 5b y 6	17	6	2015	2015-06-17	Cooperative 1	6
4, 5b y 6	17	6	2015	2015-06-17	Cooperative 1	6
4, 5B Y 6	18	6	2015	2015-06-18	Cooperative 1	6
5B	18	6	2015	2015-06-18	Cooperative 1	6
4, 5b y 6	19	6	2015	2015-06-19	Cooperative 1	6
4,5b y 6	19	6	2015	2015-06-19	Cooperative 1	6
5b	19	6	2015	2015-06-19	Cooperative 1	6
5B	19	6	2015	2015-06-19	Cooperative 1	6
4, 5b y 6	19	6	2015	2015-06-19	Cooperative 1	6
4 y 5b	19	6	2015	2015-06-19	Cooperative 1	6
5B	19	6	2015	2015-06-19	Cooperative 1	6
5b	19	6	2015	2015-06-19	Cooperative 1	6
5b	19	6	2015	2015-06-19	Cooperative 1	6
5B	19	6	2015	2015-06-19	Cooperative 1	6
4, 5b y 6	19	6	2015	2015-06-19	Cooperative 1	6
4,5b y 6	20	6	2015	2015-06-20	Cooperative 1	6
4,5b y 6	20	6	2015	2015-06-20	Cooperative 1	6
4,5b y 6	20	6	2015	2015-06-20	Cooperative 1	6
4, 5B Y 6	21	6	2015	2015-06-21	Cooperative 1	6
4, 5b y 6	21	6	2015	2015-06-21	Cooperative 1	6
5B	21	6	2015	2015-06-21	Cooperative 1	6
5B	21	6	2015	2015-06-21	Cooperative 1	6
5b	21	6	2015	2015-06-21	Cooperative 1	6
5B	21	6	2015	2015-06-21	Cooperative 1	6
4,5b y 6	21	6	2015	2015-06-21	Cooperative 1	6
4, 5b y 6	21	6	2015	2015-06-21	Cooperative 1	6
4 y 5b	21	6	2015	2015-06-21	Cooperative 1	6
5B	21	6	2015	2015-06-21	Cooperative 1	6
5b	22	6	2015	2015-06-22	Cooperative 1	6
5b	22	6	2015	2015-06-22	Cooperative 1	6
4,5b y 6	22	6	2015	2015-06-22	Cooperative 1	6
5B	22	6	2015	2015-06-22	Cooperative 1	6
5b	22	6	2015	2015-06-22	Cooperative 1	6
4, 5B Y 6	22	6	2015	2015-06-22	Cooperative 1	6
4,5b y 6	22	6	2015	2015-06-22	Cooperative 1	6
4, 5b y 6	22	6	2015	2015-06-22	Cooperative 1	6
4,5b y 6	22	6	2015	2015-06-22	Cooperative 1	6
4,5b y 6	22	6	2015	2015-06-22	Cooperative 1	6
5b	22	6	2015	2015-06-22	Cooperative 1	6
4, 5b y 6	23	6	2015	2015-06-23	Cooperative 1	6
5B	23	6	2015	2015-06-23	Cooperative 1	6
5b	23	6	2015	2015-06-23	Cooperative 1	6
4 y 5b	23	6	2015	2015-06-23	Cooperative 1	6
5B	23	6	2015	2015-06-23	Cooperative 1	6
4, 5b y 6	24	6	2015	2015-06-24	Cooperative 1	6
5B	24	6	2015	2015-06-24	Cooperative 1	6
4,5b y 6	24	6	2015	2015-06-24	Cooperative 1	6
4,5b y 6	24	6	2015	2015-06-24	Cooperative 1	6
4, 5b y 6	24	6	2015	2015-06-24	Cooperative 1	6
4, 5B Y 6	25	6	2015	2015-06-25	Cooperative 1	6
4, 5b y 6	25	6	2015	2015-06-25	Cooperative 1	6
4,5b y 6	25	6	2015	2015-06-25	Cooperative 1	6
5b	25	6	2015	2015-06-25	Cooperative 1	6
5B	25	6	2015	2015-06-25	Cooperative 1	6
5b	25	6	2015	2015-06-25	Cooperative 1	6
5b	26	6	2015	2015-06-26	Cooperative 1	6
4, 5b y 6	26	6	2015	2015-06-26	Cooperative 1	6
4 y 5b	26	6	2015	2015-06-26	Cooperative 1	6
4, 5b y 6	26	6	2015	2015-06-26	Cooperative 1	6
4,5b y 6	26	6	2015	2015-06-26	Cooperative 1	6
4, 5b y 6	26	6	2015	2015-06-26	Cooperative 1	6
5b	27	6	2015	2015-06-27	Cooperative 1	6
5B	27	6	2015	2015-06-27	Cooperative 1	6
5B	27	6	2015	2015-06-27	Cooperative 1	6
5B	27	6	2015	2015-06-27	Cooperative 1	6
4,5b y 6	27	6	2015	2015-06-27	Cooperative 1	6
4, 5b y 6	27	6	2015	2015-06-27	Cooperative 1	6
4,5b y 6	28	6	2015	2015-06-28	Cooperative 1	6
5B	28	6	2015	2015-06-28	Cooperative 1	6
5b	28	6	2015	2015-06-28	Cooperative 1	6
5b	28	6	2015	2015-06-28	Cooperative 1	6
4, 5B Y 6	28	6	2015	2015-06-28	Cooperative 1	6
5B	28	6	2015	2015-06-28	Cooperative 1	6
4 y 5b	28	6	2015	2015-06-28	Cooperative 1	6
5B	28	6	2015	2015-06-28	Cooperative 1	6
4, 5b y 6	28	6	2015	2015-06-28	Cooperative 1	6
5b	28	6	2015	2015-06-28	Cooperative 1	6
4,5b y 6	29	6	2015	2015-06-29	Cooperative 1	6
5B	29	6	2015	2015-06-29	Cooperative 1	6
5B	29	6	2015	2015-06-29	Cooperative 1	6
5B	29	6	2015	2015-06-29	Cooperative 1	6
5B	29	6	2015	2015-06-29	Cooperative 1	6
5b	29	6	2015	2015-06-29	Cooperative 1	6
5b	29	6	2015	2015-06-29	Cooperative 1	6
5B	30	6	2015	2015-06-30	Cooperative 1	6
4 y 5b	30	6	2015	2015-06-30	Cooperative 1	6
5b	30	6	2015	2015-06-30	Cooperative 1	6
5b	30	6	2015	2015-06-30	Cooperative 1	6
4,5b y 6	30	6	2015	2015-06-30	Cooperative 1	6
5b	30	6	2015	2015-06-30	Cooperative 1	6
5B	30	6	2015	2015-06-30	Cooperative 1	6
4,5b y 6	30	6	2015	2015-06-30	Cooperative 1	6
5B	30	6	2015	2015-06-30	Cooperative 1	6
4y5b	2	7	2015	2015-07-02	Cooperative 1	6
5b,4	2	7	2015	2015-07-02	Cooperative 1	6
5B	2	7	2015	2015-07-02	Cooperative 1	6
5b	2	7	2015	2015-07-02	Cooperative 1	6
4,5b y 6	2	7	2015	2015-07-02	Cooperative 1	6
5B	2	7	2015	2015-07-02	Cooperative 1	6
5b	2	7	2015	2015-07-02	Cooperative 1	6
4 y 5b	2	7	2015	2015-07-02	Cooperative 1	6
4,5b y 6	2	7	2015	2015-07-02	Cooperative 1	6
5B	2	7	2015	2015-07-02	Cooperative 1	6
5B	2	7	2015	2015-07-02	Cooperative 1	6
4,5b y 6	2	7	2015	2015-07-02	Cooperative 1	6
5b	2	7	2015	2015-07-02	Cooperative 1	6
5B	2	7	2015	2015-07-02	Cooperative 1	6
4,5b y 6	2	7	2015	2015-07-02	Cooperative 1	6
5b	2	7	2015	2015-07-02	Cooperative 1	6
4,5b y 6	3	7	2015	2015-07-03	Cooperative 1	6
4, 5b y 6	3	7	2015	2015-07-03	Cooperative 1	6
5b	3	7	2015	2015-07-03	Cooperative 1	6
4,5b y 6	3	7	2015	2015-07-03	Cooperative 1	6
5B	3	7	2015	2015-07-03	Cooperative 1	6
4,5b	3	7	2015	2015-07-03	Cooperative 1	6
4,5b y 6	3	7	2015	2015-07-03	Cooperative 1	6
4, 5B Y 6	3	7	2015	2015-07-03	Cooperative 1	6
5B	3	7	2015	2015-07-03	Cooperative 1	6
5b	3	7	2015	2015-07-03	Cooperative 1	6
5B	3	7	2015	2015-07-03	Cooperative 1	6
4y5b	3	7	2015	2015-07-03	Cooperative 1	6
5B	3	7	2015	2015-07-03	Cooperative 1	6
5B	3	7	2015	2015-07-03	Cooperative 1	6
5b	4	7	2015	2015-07-04	Cooperative 1	6
4,5b y 6	4	7	2015	2015-07-04	Cooperative 1	6
5b	4	7	2015	2015-07-04	Cooperative 1	6
4 y 5b	4	7	2015	2015-07-04	Cooperative 1	6
4, 5B Y 6	4	7	2015	2015-07-04	Cooperative 1	6
4, 5b y 6	4	7	2015	2015-07-04	Cooperative 1	6
5b	4	7	2015	2015-07-04	Cooperative 1	6
5B	4	7	2015	2015-07-04	Cooperative 1	6
5B	6	7	2015	2015-07-06	Cooperative 1	6
4, 5b y 6	6	7	2015	2015-07-06	Cooperative 1	6
4, 5B Y 6	6	7	2015	2015-07-06	Cooperative 1	6
4,5b y 6	6	7	2015	2015-07-06	Cooperative 1	6
5b	6	7	2015	2015-07-06	Cooperative 1	6
5B	6	7	2015	2015-07-06	Cooperative 1	6
5B	6	7	2015	2015-07-06	Cooperative 1	6
5b	6	7	2015	2015-07-06	Cooperative 1	6
4,5b y 6	6	7	2015	2015-07-06	Cooperative 1	6
5B	6	7	2015	2015-07-06	Cooperative 1	6
5B	6	7	2015	2015-07-06	Cooperative 1	6
4, 5b y 6	6	7	2015	2015-07-06	Cooperative 1	6
4, 5b y 6	7	7	2015	2015-07-07	Cooperative 1	6
4,5b y 6	7	7	2015	2015-07-07	Cooperative 1	6
4,5b y 6	7	7	2015	2015-07-07	Cooperative 1	6
4, 5b y 6	7	7	2015	2015-07-07	Cooperative 1	6
5B	7	7	2015	2015-07-07	Cooperative 1	6
4 y 5b	7	7	2015	2015-07-07	Cooperative 1	6
5b	7	7	2015	2015-07-07	Cooperative 1	6
5B	7	7	2015	2015-07-07	Cooperative 1	6
5b	7	7	2015	2015-07-07	Cooperative 1	6
4, 5b y 6	7	7	2015	2015-07-07	Cooperative 1	6
5B	7	7	2015	2015-07-07	Cooperative 1	6
5B	7	7	2015	2015-07-07	Cooperative 1	6
5b	7	7	2015	2015-07-07	Cooperative 1	6
4,5b y 6	7	7	2015	2015-07-07	Cooperative 1	6
4, 5b y 6	7	7	2015	2015-07-07	Cooperative 1	6
4, 5b y 6	7	7	2015	2015-07-07	Cooperative 1	6
4,5b y 6	8	7	2015	2015-07-08	Cooperative 1	6
4,5b y 6	8	7	2015	2015-07-08	Cooperative 1	6
4 y 5b	8	7	2015	2015-07-08	Cooperative 1	6
5b	8	7	2015	2015-07-08	Cooperative 1	6
5B	8	7	2015	2015-07-08	Cooperative 1	6
5B	8	7	2015	2015-07-08	Cooperative 1	6
5B	8	7	2015	2015-07-08	Cooperative 1	6
4, 5b y 6	8	7	2015	2015-07-08	Cooperative 1	6
4 y 5b	8	7	2015	2015-07-08	Cooperative 1	6
5b	8	7	2015	2015-07-08	Cooperative 1	6
4,5b y 6	8	7	2015	2015-07-08	Cooperative 1	6
4, 5B Y 6	8	7	2015	2015-07-08	Cooperative 1	6
5b	9	7	2015	2015-07-09	Cooperative 1	6
4,5b y 6	9	7	2015	2015-07-09	Cooperative 1	6
5B	9	7	2015	2015-07-09	Cooperative 1	6
5B	9	7	2015	2015-07-09	Cooperative 1	6
4, 5b y 6	9	7	2015	2015-07-09	Cooperative 1	6
4,5b y 6	9	7	2015	2015-07-09	Cooperative 1	6
4,5b y 6	10	7	2015	2015-07-10	Cooperative 1	6
4, 5b y 6	10	7	2015	2015-07-10	Cooperative 1	6
4,5b y 6	10	7	2015	2015-07-10	Cooperative 1	6
5B	11	7	2015	2015-07-11	Cooperative 1	6
5b	11	7	2015	2015-07-11	Cooperative 1	6
5B	11	7	2015	2015-07-11	Cooperative 1	6
5b	12	7	2015	2015-07-12	Cooperative 1	6
5B	12	7	2015	2015-07-12	Cooperative 1	6
5b	12	7	2015	2015-07-12	Cooperative 1	6
5B	12	7	2015	2015-07-12	Cooperative 1	6
5B	12	7	2015	2015-07-12	Cooperative 1	6
4,5b y 6	13	7	2015	2015-07-13	Cooperative 1	6
5B	13	7	2015	2015-07-13	Cooperative 1	6
4 y 5b	13	7	2015	2015-07-13	Cooperative 1	6
4, 5b y 6	13	7	2015	2015-07-13	Cooperative 1	6
4, 5b y 6	13	7	2015	2015-07-13	Cooperative 1	6
5b	14	7	2015	2015-07-14	Cooperative 1	6
4,5b y 6	14	7	2015	2015-07-14	Cooperative 1	6
4, 5b y 6	14	7	2015	2015-07-14	Cooperative 1	6
4,5b y 6	14	7	2015	2015-07-14	Cooperative 1	6
4, 5b y 6	14	7	2015	2015-07-14	Cooperative 1	6
4,5b y 6	14	7	2015	2015-07-14	Cooperative 1	6
5b	14	7	2015	2015-07-14	Cooperative 1	6
5B	14	7	2015	2015-07-14	Cooperative 1	6
4 y 5b	14	7	2015	2015-07-14	Cooperative 1	6
5B	14	7	2015	2015-07-14	Cooperative 1	6
4, 5B Y 6	14	7	2015	2015-07-14	Cooperative 1	6
4,5b y 6	14	7	2015	2015-07-14	Cooperative 1	6
5B	14	7	2015	2015-07-14	Cooperative 1	6
4, 5b y 6	14	7	2015	2015-07-14	Cooperative 1	6
5B	14	7	2015	2015-07-14	Cooperative 1	6
4, 5b y 6	14	7	2015	2015-07-14	Cooperative 1	6
5b	15	7	2015	2015-07-15	Cooperative 1	6
5b	15	7	2015	2015-07-15	Cooperative 1	6
4 y 5b	15	7	2015	2015-07-15	Cooperative 1	6
5b	16	7	2015	2015-07-16	Cooperative 1	6
5B	16	7	2015	2015-07-16	Cooperative 1	6
4,5b y 6	16	7	2015	2015-07-16	Cooperative 1	6
5B	16	7	2015	2015-07-16	Cooperative 1	6
5B	16	7	2015	2015-07-16	Cooperative 1	6
5b	16	7	2015	2015-07-16	Cooperative 1	6
4,5b y 6	16	7	2015	2015-07-16	Cooperative 1	6
5b	17	7	2015	2015-07-17	Cooperative 1	6
5B	17	7	2015	2015-07-17	Cooperative 1	6
4, 5b y 6	17	7	2015	2015-07-17	Cooperative 1	6
4, 5b y 6	17	7	2015	2015-07-17	Cooperative 1	6
4, 5B Y 6	18	7	2015	2015-07-18	Cooperative 1	6
5B	18	7	2015	2015-07-18	Cooperative 1	6
4, 5b y 6	19	7	2015	2015-07-19	Cooperative 1	6
4,5b y 6	19	7	2015	2015-07-19	Cooperative 1	6
5b	19	7	2015	2015-07-19	Cooperative 1	6
5B	19	7	2015	2015-07-19	Cooperative 1	6
4, 5b y 6	19	7	2015	2015-07-19	Cooperative 1	6
4 y 5b	19	7	2015	2015-07-19	Cooperative 1	6
5B	19	7	2015	2015-07-19	Cooperative 1	6
5b	19	7	2015	2015-07-19	Cooperative 1	6
5b	19	7	2015	2015-07-19	Cooperative 1	6
5B	19	7	2015	2015-07-19	Cooperative 1	6
4, 5b y 6	19	7	2015	2015-07-19	Cooperative 1	6
4,5b y 6	20	7	2015	2015-07-20	Cooperative 1	6
4,5b y 6	20	7	2015	2015-07-20	Cooperative 1	6
4,5b y 6	20	7	2015	2015-07-20	Cooperative 1	6
4, 5B Y 6	21	7	2015	2015-07-21	Cooperative 1	6
4, 5b y 6	21	7	2015	2015-07-21	Cooperative 1	6
5B	21	7	2015	2015-07-21	Cooperative 1	6
5B	21	7	2015	2015-07-21	Cooperative 1	6
5b	21	7	2015	2015-07-21	Cooperative 1	6
5B	21	7	2015	2015-07-21	Cooperative 1	6
4,5b y 6	21	7	2015	2015-07-21	Cooperative 1	6
4, 5b y 6	21	7	2015	2015-07-21	Cooperative 1	6
4 y 5b	21	7	2015	2015-07-21	Cooperative 1	6
5B	21	7	2015	2015-07-21	Cooperative 1	6
5b	22	7	2015	2015-07-22	Cooperative 1	6
5b	22	7	2015	2015-07-22	Cooperative 1	6
4,5b y 6	22	7	2015	2015-07-22	Cooperative 1	6
5B	22	7	2015	2015-07-22	Cooperative 1	6
5b	22	7	2015	2015-07-22	Cooperative 1	6
4, 5B Y 6	22	7	2015	2015-07-22	Cooperative 1	6
4,5b y 6	22	7	2015	2015-07-22	Cooperative 1	6
4, 5b y 6	22	7	2015	2015-07-22	Cooperative 1	6
4,5b y 6	22	7	2015	2015-07-22	Cooperative 1	6
4,5b y 6	22	7	2015	2015-07-22	Cooperative 1	6
5b	22	7	2015	2015-07-22	Cooperative 1	6
4, 5b y 6	23	7	2015	2015-07-23	Cooperative 1	6
5B	23	7	2015	2015-07-23	Cooperative 1	6
5b	23	7	2015	2015-07-23	Cooperative 1	6
4 y 5b	23	7	2015	2015-07-23	Cooperative 1	6
5B	23	7	2015	2015-07-23	Cooperative 1	6
4, 5b y 6	24	7	2015	2015-07-24	Cooperative 1	6
5B	24	7	2015	2015-07-24	Cooperative 1	6
4,5b y 6	24	7	2015	2015-07-24	Cooperative 1	6
4,5b y 6	24	7	2015	2015-07-24	Cooperative 1	6
4, 5b y 6	24	7	2015	2015-07-24	Cooperative 1	6
4, 5B Y 6	25	7	2015	2015-07-25	Cooperative 1	6
4, 5b y 6	25	7	2015	2015-07-25	Cooperative 1	6
4,5b y 6	25	7	2015	2015-07-25	Cooperative 1	6
5b	25	7	2015	2015-07-25	Cooperative 1	6
5B	25	7	2015	2015-07-25	Cooperative 1	6
5b	25	7	2015	2015-07-25	Cooperative 1	6
5b	26	7	2015	2015-07-26	Cooperative 1	6
4, 5b y 6	26	7	2015	2015-07-26	Cooperative 1	6
4 y 5b	26	7	2015	2015-07-26	Cooperative 1	6
4, 5b y 6	26	7	2015	2015-07-26	Cooperative 1	6
4,5b y 6	26	7	2015	2015-07-26	Cooperative 1	6
4, 5b y 6	26	7	2015	2015-07-26	Cooperative 1	6
5b	27	7	2015	2015-07-27	Cooperative 1	6
5B	27	7	2015	2015-07-27	Cooperative 1	6
5B	27	7	2015	2015-07-27	Cooperative 1	6
5B	27	7	2015	2015-07-27	Cooperative 1	6
4,5b y 6	27	7	2015	2015-07-27	Cooperative 1	6
4, 5b y 6	27	7	2015	2015-07-27	Cooperative 1	6
4,5b y 6	28	7	2015	2015-07-28	Cooperative 1	6
5B	28	7	2015	2015-07-28	Cooperative 1	6
5b	28	7	2015	2015-07-28	Cooperative 1	6
5b	28	7	2015	2015-07-28	Cooperative 1	6
4, 5B Y 6	28	7	2015	2015-07-28	Cooperative 1	6
5B	28	7	2015	2015-07-28	Cooperative 1	6
4 y 5b	28	7	2015	2015-07-28	Cooperative 1	6
5B	28	7	2015	2015-07-28	Cooperative 1	6
4, 5b y 6	28	7	2015	2015-07-28	Cooperative 1	6
5b	28	7	2015	2015-07-28	Cooperative 1	6
4,5b y 6	29	7	2015	2015-07-29	Cooperative 1	6
5B	29	7	2015	2015-07-29	Cooperative 1	6
5B	29	7	2015	2015-07-29	Cooperative 1	6
5B	29	7	2015	2015-07-29	Cooperative 1	6
5B	29	7	2015	2015-07-29	Cooperative 1	6
5b	29	7	2015	2015-07-29	Cooperative 1	6
5b	29	7	2015	2015-07-29	Cooperative 1	6
5B	30	7	2015	2015-07-30	Cooperative 1	6
4 y 5b	30	7	2015	2015-07-30	Cooperative 1	6
5b	30	7	2015	2015-07-30	Cooperative 1	6
5b	30	7	2015	2015-07-30	Cooperative 1	6
4,5b y 6	30	7	2015	2015-07-30	Cooperative 1	6
5b	30	7	2015	2015-07-30	Cooperative 1	6
5B	30	7	2015	2015-07-30	Cooperative 1	6
4,5b y 6	30	7	2015	2015-07-30	Cooperative 1	6
5B	30	7	2015	2015-07-30	Cooperative 1	6
5b	31	7	2015	2015-07-31	Cooperative 1	6
4, 5B Y 6	31	7	2015	2015-07-31	Cooperative 1	6
4,5b y 6	31	7	2015	2015-07-31	Cooperative 1	6
5b	31	7	2015	2015-07-31	Cooperative 1	6
4, 5b y 6	31	7	2015	2015-07-31	Cooperative 1	6
5B	31	7	2015	2015-07-31	Cooperative 1	6
4y5b	2	8	2015	2015-08-02	Cooperative 1	6
5b,4	2	8	2015	2015-08-02	Cooperative 1	6
5B	2	8	2015	2015-08-02	Cooperative 1	6
5b	2	8	2015	2015-08-02	Cooperative 1	6
4,5b y 6	2	8	2015	2015-08-02	Cooperative 1	6
5B	2	8	2015	2015-08-02	Cooperative 1	6
5b	2	8	2015	2015-08-02	Cooperative 1	6
4 y 5b	2	8	2015	2015-08-02	Cooperative 1	6
4,5b y 6	2	8	2015	2015-08-02	Cooperative 1	6
5B	2	8	2015	2015-08-02	Cooperative 1	6
5B	2	8	2015	2015-08-02	Cooperative 1	6
4,5b y 6	2	8	2015	2015-08-02	Cooperative 1	6
5b	2	8	2015	2015-08-02	Cooperative 1	6
5B	2	8	2015	2015-08-02	Cooperative 1	6
4,5b y 6	2	8	2015	2015-08-02	Cooperative 1	6
5b	2	8	2015	2015-08-02	Cooperative 1	6
4,5b y 6	3	8	2015	2015-08-03	Cooperative 1	6
4, 5b y 6	3	8	2015	2015-08-03	Cooperative 1	6
5b	3	8	2015	2015-08-03	Cooperative 1	6
4,5b y 6	3	8	2015	2015-08-03	Cooperative 1	6
5B	3	8	2015	2015-08-03	Cooperative 1	6
4,5b	3	8	2015	2015-08-03	Cooperative 1	6
4,5b y 6	3	8	2015	2015-08-03	Cooperative 1	6
4, 5B Y 6	3	8	2015	2015-08-03	Cooperative 1	6
5B	3	8	2015	2015-08-03	Cooperative 1	6
5b	3	8	2015	2015-08-03	Cooperative 1	6
5B	3	8	2015	2015-08-03	Cooperative 1	6
4y5b	3	8	2015	2015-08-03	Cooperative 1	6
5B	3	8	2015	2015-08-03	Cooperative 1	6
5B	3	8	2015	2015-08-03	Cooperative 1	6
5b	4	8	2015	2015-08-04	Cooperative 1	6
4,5b y 6	4	8	2015	2015-08-04	Cooperative 1	6
5b	4	8	2015	2015-08-04	Cooperative 1	6
4 y 5b	4	8	2015	2015-08-04	Cooperative 1	6
4, 5B Y 6	4	8	2015	2015-08-04	Cooperative 1	6
4, 5b y 6	4	8	2015	2015-08-04	Cooperative 1	6
5b	4	8	2015	2015-08-04	Cooperative 1	6
5B	4	8	2015	2015-08-04	Cooperative 1	6
5B	6	8	2015	2015-08-06	Cooperative 1	6
4, 5b y 6	6	8	2015	2015-08-06	Cooperative 1	6
4, 5B Y 6	6	8	2015	2015-08-06	Cooperative 1	6
4,5b y 6	6	8	2015	2015-08-06	Cooperative 1	6
5b	6	8	2015	2015-08-06	Cooperative 1	6
5B	6	8	2015	2015-08-06	Cooperative 1	6
5B	6	8	2015	2015-08-06	Cooperative 1	6
5b	6	8	2015	2015-08-06	Cooperative 1	6
4,5b y 6	6	8	2015	2015-08-06	Cooperative 1	6
5B	6	8	2015	2015-08-06	Cooperative 1	6
5B	6	8	2015	2015-08-06	Cooperative 1	6
4, 5b y 6	6	8	2015	2015-08-06	Cooperative 1	6
4, 5b y 6	7	8	2015	2015-08-07	Cooperative 1	6
4,5b y 6	7	8	2015	2015-08-07	Cooperative 1	6
4,5b y 6	7	8	2015	2015-08-07	Cooperative 1	6
4, 5b y 6	7	8	2015	2015-08-07	Cooperative 1	6
5B	7	8	2015	2015-08-07	Cooperative 1	6
4 y 5b	7	8	2015	2015-08-07	Cooperative 1	6
5b	7	8	2015	2015-08-07	Cooperative 1	6
5B	7	8	2015	2015-08-07	Cooperative 1	6
5b	7	8	2015	2015-08-07	Cooperative 1	6
4, 5b y 6	7	8	2015	2015-08-07	Cooperative 1	6
5B	7	8	2015	2015-08-07	Cooperative 1	6
5B	7	8	2015	2015-08-07	Cooperative 1	6
5b	7	8	2015	2015-08-07	Cooperative 1	6
4,5b y 6	7	8	2015	2015-08-07	Cooperative 1	6
4, 5b y 6	7	8	2015	2015-08-07	Cooperative 1	6
4, 5b y 6	7	8	2015	2015-08-07	Cooperative 1	6
4,5b y 6	8	8	2015	2015-08-08	Cooperative 1	6
4,5b y 6	8	8	2015	2015-08-08	Cooperative 1	6
4 y 5b	8	8	2015	2015-08-08	Cooperative 1	6
5b	8	8	2015	2015-08-08	Cooperative 1	6
5B	8	8	2015	2015-08-08	Cooperative 1	6
5B	8	8	2015	2015-08-08	Cooperative 1	6
5B	8	8	2015	2015-08-08	Cooperative 1	6
4, 5b y 6	8	8	2015	2015-08-08	Cooperative 1	6
4 y 5b	8	8	2015	2015-08-08	Cooperative 1	6
5b	8	8	2015	2015-08-08	Cooperative 1	6
4,5b y 6	8	8	2015	2015-08-08	Cooperative 1	6
4, 5B Y 6	8	8	2015	2015-08-08	Cooperative 1	6
5b	9	8	2015	2015-08-09	Cooperative 1	6
4,5b y 6	9	8	2015	2015-08-09	Cooperative 1	6
5B	9	8	2015	2015-08-09	Cooperative 1	6
5B	9	8	2015	2015-08-09	Cooperative 1	6
4, 5b y 6	9	8	2015	2015-08-09	Cooperative 1	6
4,5b y 6	9	8	2015	2015-08-09	Cooperative 1	6
4,5b y 6	10	8	2015	2015-08-10	Cooperative 1	6
4, 5b y 6	10	8	2015	2015-08-10	Cooperative 1	6
4,5b y 6	10	8	2015	2015-08-10	Cooperative 1	6
5B	11	8	2015	2015-08-11	Cooperative 1	6
5b	11	8	2015	2015-08-11	Cooperative 1	6
5B	11	8	2015	2015-08-11	Cooperative 1	6
5b	12	8	2015	2015-08-12	Cooperative 1	6
5B	12	8	2015	2015-08-12	Cooperative 1	6
5b	12	8	2015	2015-08-12	Cooperative 1	6
5B	12	8	2015	2015-08-12	Cooperative 1	6
5B	12	8	2015	2015-08-12	Cooperative 1	6
4,5b y 6	13	8	2015	2015-08-13	Cooperative 1	6
5B	13	8	2015	2015-08-13	Cooperative 1	6
4 y 5b	13	8	2015	2015-08-13	Cooperative 1	6
4, 5b y 6	13	8	2015	2015-08-13	Cooperative 1	6
4, 5b y 6	13	8	2015	2015-08-13	Cooperative 1	6
5b	14	8	2015	2015-08-14	Cooperative 1	6
4,5b y 6	14	8	2015	2015-08-14	Cooperative 1	6
4, 5b y 6	14	8	2015	2015-08-14	Cooperative 1	6
4,5b y 6	14	8	2015	2015-08-14	Cooperative 1	6
4, 5b y 6	14	8	2015	2015-08-14	Cooperative 1	6
4,5b y 6	14	8	2015	2015-08-14	Cooperative 1	6
5b	14	8	2015	2015-08-14	Cooperative 1	6
5B	14	8	2015	2015-08-14	Cooperative 1	6
4 y 5b	14	8	2015	2015-08-14	Cooperative 1	6
5B	14	8	2015	2015-08-14	Cooperative 1	6
4, 5B Y 6	14	8	2015	2015-08-14	Cooperative 1	6
4,5b y 6	14	8	2015	2015-08-14	Cooperative 1	6
5B	14	8	2015	2015-08-14	Cooperative 1	6
4, 5b y 6	14	8	2015	2015-08-14	Cooperative 1	6
5B	14	8	2015	2015-08-14	Cooperative 1	6
4, 5b y 6	14	8	2015	2015-08-14	Cooperative 1	6
5b	15	8	2015	2015-08-15	Cooperative 1	6
5b	15	8	2015	2015-08-15	Cooperative 1	6
4 y 5b	15	8	2015	2015-08-15	Cooperative 1	6
5b	16	8	2015	2015-08-16	Cooperative 1	6
5B	16	8	2015	2015-08-16	Cooperative 1	6
4,5b y 6	16	8	2015	2015-08-16	Cooperative 1	6
5B	16	8	2015	2015-08-16	Cooperative 1	6
5B	16	8	2015	2015-08-16	Cooperative 1	6
5b	16	8	2015	2015-08-16	Cooperative 1	6
4,5b y 6	16	8	2015	2015-08-16	Cooperative 1	6
5b	17	8	2015	2015-08-17	Cooperative 1	6
5B	17	8	2015	2015-08-17	Cooperative 1	6
4, 5b y 6	17	8	2015	2015-08-17	Cooperative 1	6
4, 5b y 6	17	8	2015	2015-08-17	Cooperative 1	6
4, 5B Y 6	18	8	2015	2015-08-18	Cooperative 1	6
5B	18	8	2015	2015-08-18	Cooperative 1	6
4, 5b y 6	19	8	2015	2015-08-19	Cooperative 1	6
4,5b y 6	19	8	2015	2015-08-19	Cooperative 1	6
5b	19	8	2015	2015-08-19	Cooperative 1	6
5B	19	8	2015	2015-08-19	Cooperative 1	6
4, 5b y 6	19	8	2015	2015-08-19	Cooperative 1	6
4 y 5b	19	8	2015	2015-08-19	Cooperative 1	6
5B	19	8	2015	2015-08-19	Cooperative 1	6
5b	19	8	2015	2015-08-19	Cooperative 1	6
5b	19	8	2015	2015-08-19	Cooperative 1	6
5B	19	8	2015	2015-08-19	Cooperative 1	6
4, 5b y 6	19	8	2015	2015-08-19	Cooperative 1	6
4,5b y 6	20	8	2015	2015-08-20	Cooperative 1	6
4,5b y 6	20	8	2015	2015-08-20	Cooperative 1	6
4,5b y 6	20	8	2015	2015-08-20	Cooperative 1	6
4, 5B Y 6	21	8	2015	2015-08-21	Cooperative 1	6
4, 5b y 6	21	8	2015	2015-08-21	Cooperative 1	6
5B	21	8	2015	2015-08-21	Cooperative 1	6
5B	21	8	2015	2015-08-21	Cooperative 1	6
5b	21	8	2015	2015-08-21	Cooperative 1	6
5B	21	8	2015	2015-08-21	Cooperative 1	6
4,5b y 6	21	8	2015	2015-08-21	Cooperative 1	6
4, 5b y 6	21	8	2015	2015-08-21	Cooperative 1	6
4 y 5b	21	8	2015	2015-08-21	Cooperative 1	6
5B	21	8	2015	2015-08-21	Cooperative 1	6
5b	22	8	2015	2015-08-22	Cooperative 1	6
5b	22	8	2015	2015-08-22	Cooperative 1	6
4,5b y 6	22	8	2015	2015-08-22	Cooperative 1	6
5B	22	8	2015	2015-08-22	Cooperative 1	6
5b	22	8	2015	2015-08-22	Cooperative 1	6
4, 5B Y 6	22	8	2015	2015-08-22	Cooperative 1	6
4,5b y 6	22	8	2015	2015-08-22	Cooperative 1	6
4, 5b y 6	22	8	2015	2015-08-22	Cooperative 1	6
4,5b y 6	22	8	2015	2015-08-22	Cooperative 1	6
4,5b y 6	22	8	2015	2015-08-22	Cooperative 1	6
5b	22	8	2015	2015-08-22	Cooperative 1	6
4, 5b y 6	23	8	2015	2015-08-23	Cooperative 1	6
5B	23	8	2015	2015-08-23	Cooperative 1	6
5b	23	8	2015	2015-08-23	Cooperative 1	6
4 y 5b	23	8	2015	2015-08-23	Cooperative 1	6
5B	23	8	2015	2015-08-23	Cooperative 1	6
4, 5b y 6	24	8	2015	2015-08-24	Cooperative 1	6
5B	24	8	2015	2015-08-24	Cooperative 1	6
4,5b y 6	24	8	2015	2015-08-24	Cooperative 1	6
4,5b y 6	24	8	2015	2015-08-24	Cooperative 1	6
4, 5b y 6	24	8	2015	2015-08-24	Cooperative 1	6
4, 5B Y 6	25	8	2015	2015-08-25	Cooperative 1	6
4, 5b y 6	25	8	2015	2015-08-25	Cooperative 1	6
4,5b y 6	25	8	2015	2015-08-25	Cooperative 1	6
5b	25	8	2015	2015-08-25	Cooperative 1	6
5B	25	8	2015	2015-08-25	Cooperative 1	6
5b	25	8	2015	2015-08-25	Cooperative 1	6
5b	26	8	2015	2015-08-26	Cooperative 1	6
4, 5b y 6	26	8	2015	2015-08-26	Cooperative 1	6
4 y 5b	26	8	2015	2015-08-26	Cooperative 1	6
4, 5b y 6	26	8	2015	2015-08-26	Cooperative 1	6
4,5b y 6	26	8	2015	2015-08-26	Cooperative 1	6
4, 5b y 6	26	8	2015	2015-08-26	Cooperative 1	6
5b	27	8	2015	2015-08-27	Cooperative 1	6
5B	27	8	2015	2015-08-27	Cooperative 1	6
5B	27	8	2015	2015-08-27	Cooperative 1	6
5B	27	8	2015	2015-08-27	Cooperative 1	6
4,5b y 6	27	8	2015	2015-08-27	Cooperative 1	6
4, 5b y 6	27	8	2015	2015-08-27	Cooperative 1	6
4,5b y 6	28	8	2015	2015-08-28	Cooperative 1	6
5B	28	8	2015	2015-08-28	Cooperative 1	6
5b	28	8	2015	2015-08-28	Cooperative 1	6
5b	28	8	2015	2015-08-28	Cooperative 1	6
4, 5B Y 6	28	8	2015	2015-08-28	Cooperative 1	6
5B	28	8	2015	2015-08-28	Cooperative 1	6
4 y 5b	28	8	2015	2015-08-28	Cooperative 1	6
5B	28	8	2015	2015-08-28	Cooperative 1	6
4, 5b y 6	28	8	2015	2015-08-28	Cooperative 1	6
5b	28	8	2015	2015-08-28	Cooperative 1	6
4,5b y 6	29	8	2015	2015-08-29	Cooperative 1	6
5B	29	8	2015	2015-08-29	Cooperative 1	6
5B	29	8	2015	2015-08-29	Cooperative 1	6
5B	29	8	2015	2015-08-29	Cooperative 1	6
5B	29	8	2015	2015-08-29	Cooperative 1	6
5b	29	8	2015	2015-08-29	Cooperative 1	6
5b	29	8	2015	2015-08-29	Cooperative 1	6
5B	30	8	2015	2015-08-30	Cooperative 1	6
4 y 5b	30	8	2015	2015-08-30	Cooperative 1	6
5b	30	8	2015	2015-08-30	Cooperative 1	6
5b	30	8	2015	2015-08-30	Cooperative 1	6
4,5b y 6	30	8	2015	2015-08-30	Cooperative 1	6
5b	30	8	2015	2015-08-30	Cooperative 1	6
5B	30	8	2015	2015-08-30	Cooperative 1	6
4,5b y 6	30	8	2015	2015-08-30	Cooperative 1	6
5B	30	8	2015	2015-08-30	Cooperative 1	6
5b	31	8	2015	2015-08-31	Cooperative 1	6
4, 5B Y 6	31	8	2015	2015-08-31	Cooperative 1	6
4,5b y 6	31	8	2015	2015-08-31	Cooperative 1	6
5b	31	8	2015	2015-08-31	Cooperative 1	6
4, 5b y 6	31	8	2015	2015-08-31	Cooperative 1	6
5B	31	8	2015	2015-08-31	Cooperative 1	6
5b	1	9	2015	2015-09-01	Cooperative 1	6
5b	1	9	2015	2015-09-01	Cooperative 1	6
5b	1	9	2015	2015-09-01	Cooperative 1	6
5b	1	9	2015	2015-09-01	Cooperative 1	6
5b	1	9	2015	2015-09-01	Cooperative 1	6
5b	1	9	2015	2015-09-01	Cooperative 1	6
5b	2	9	2015	2015-09-02	Cooperative 1	6
5b	2	9	2015	2015-09-02	Cooperative 1	6
5b	2	9	2015	2015-09-02	Cooperative 1	6
5b	2	9	2015	2015-09-02	Cooperative 1	6
5b	2	9	2015	2015-09-02	Cooperative 1	6
5b	2	9	2015	2015-09-02	Cooperative 1	6
5b	2	9	2015	2015-09-02	Cooperative 1	6
5b	2	9	2015	2015-09-02	Cooperative 1	6
5b	2	9	2015	2015-09-02	Cooperative 1	6
5b	2	9	2015	2015-09-02	Cooperative 1	6
5b	2	9	2015	2015-09-02	Cooperative 1	6
5b	2	9	2015	2015-09-02	Cooperative 1	6
5b	2	9	2015	2015-09-02	Cooperative 1	6
5b	2	9	2015	2015-09-02	Cooperative 1	6
	3	9	2015	2015-09-03	Cooperative 1	6
5b	3	9	2015	2015-09-03	Cooperative 1	6
5b	3	9	2015	2015-09-03	Cooperative 1	6
5b	3	9	2015	2015-09-03	Cooperative 1	6
5b	3	9	2015	2015-09-03	Cooperative 1	6
5b	3	9	2015	2015-09-03	Cooperative 1	6
5b	3	9	2015	2015-09-03	Cooperative 1	6
5b	3	9	2015	2015-09-03	Cooperative 1	6
5b	3	9	2015	2015-09-03	Cooperative 1	6
5b	4	9	2015	2015-09-04	Cooperative 1	6
5b	4	9	2015	2015-09-04	Cooperative 1	6
5b	4	9	2015	2015-09-04	Cooperative 1	6
5b	4	9	2015	2015-09-04	Cooperative 1	6
5b	4	9	2015	2015-09-04	Cooperative 1	6
5b	4	9	2015	2015-09-04	Cooperative 1	6
5b	4	9	2015	2015-09-04	Cooperative 1	6
5b	4	9	2015	2015-09-04	Cooperative 1	6
5b	4	9	2015	2015-09-04	Cooperative 1	6
5b	4	9	2015	2015-09-04	Cooperative 1	6
5b	4	9	2015	2015-09-04	Cooperative 1	6
5b	5	9	2015	2015-09-05	Cooperative 1	6
5b	5	9	2015	2015-09-05	Cooperative 1	6
5b	5	9	2015	2015-09-05	Cooperative 1	6
5b	5	9	2015	2015-09-05	Cooperative 1	6
5b	5	9	2015	2015-09-05	Cooperative 1	6
5b	5	9	2015	2015-09-05	Cooperative 1	6
5b	5	9	2015	2015-09-05	Cooperative 1	6
5b	5	9	2015	2015-09-05	Cooperative 1	6
5b	5	9	2015	2015-09-05	Cooperative 1	6
5b	5	9	2015	2015-09-05	Cooperative 1	6
5b	5	9	2015	2015-09-05	Cooperative 1	6
5b	5	9	2015	2015-09-05	Cooperative 1	6
5b	5	9	2015	2015-09-05	Cooperative 1	6
5b	6	9	2015	2015-09-06	Cooperative 1	6
5b	6	9	2015	2015-09-06	Cooperative 1	6
5b	6	9	2015	2015-09-06	Cooperative 1	6
5b	6	9	2015	2015-09-06	Cooperative 1	6
5b	6	9	2015	2015-09-06	Cooperative 1	6
5b	6	9	2015	2015-09-06	Cooperative 1	6
5b	6	9	2015	2015-09-06	Cooperative 1	6
5b	6	9	2015	2015-09-06	Cooperative 1	6
5b	6	9	2015	2015-09-06	Cooperative 1	6
5b	6	9	2015	2015-09-06	Cooperative 1	6
5b	6	9	2015	2015-09-06	Cooperative 1	6
5b	7	9	2015	2015-09-07	Cooperative 1	6
5b	7	9	2015	2015-09-07	Cooperative 1	6
5b	7	9	2015	2015-09-07	Cooperative 1	6
5b	7	9	2015	2015-09-07	Cooperative 1	6
5b	7	9	2015	2015-09-07	Cooperative 1	6
5b	7	9	2015	2015-09-07	Cooperative 1	6
5b	7	9	2015	2015-09-07	Cooperative 1	6
5b	7	9	2015	2015-09-07	Cooperative 1	6
5b	8	9	2015	2015-09-08	Cooperative 1	6
5b	8	9	2015	2015-09-08	Cooperative 1	6
5b	8	9	2015	2015-09-08	Cooperative 1	6
5b	8	9	2015	2015-09-08	Cooperative 1	6
5b	8	9	2015	2015-09-08	Cooperative 1	6
5b	8	9	2015	2015-09-08	Cooperative 1	6
5b	8	9	2015	2015-09-08	Cooperative 1	6
5b	8	9	2015	2015-09-08	Cooperative 1	6
5b	8	9	2015	2015-09-08	Cooperative 1	6
5b	9	9	2015	2015-09-09	Cooperative 1	6
5b	9	9	2015	2015-09-09	Cooperative 1	6
5b	9	9	2015	2015-09-09	Cooperative 1	6
5b	9	9	2015	2015-09-09	Cooperative 1	6
5b	9	9	2015	2015-09-09	Cooperative 1	6
5b	9	9	2015	2015-09-09	Cooperative 1	6
5b	9	9	2015	2015-09-09	Cooperative 1	6
5b	9	9	2015	2015-09-09	Cooperative 1	6
5b	9	9	2015	2015-09-09	Cooperative 1	6
5b	10	9	2015	2015-09-10	Cooperative 1	6
5b	10	9	2015	2015-09-10	Cooperative 1	6
5b	10	9	2015	2015-09-10	Cooperative 1	6
5b	10	9	2015	2015-09-10	Cooperative 1	6
5b	10	9	2015	2015-09-10	Cooperative 1	6
5b	10	9	2015	2015-09-10	Cooperative 1	6
5b	10	9	2015	2015-09-10	Cooperative 1	6
5b	10	9	2015	2015-09-10	Cooperative 1	6
5b	10	9	2015	2015-09-10	Cooperative 1	6
5b	11	9	2015	2015-09-11	Cooperative 1	6
5b	11	9	2015	2015-09-11	Cooperative 1	6
5b	11	9	2015	2015-09-11	Cooperative 1	6
5b	11	9	2015	2015-09-11	Cooperative 1	6
5b	11	9	2015	2015-09-11	Cooperative 1	6
5b	11	9	2015	2015-09-11	Cooperative 1	6
5b	11	9	2015	2015-09-11	Cooperative 1	6														#NAME?
5b	11	9	2015	2015-09-11	Cooperative 1	6
5b	11	9	2015	2015-09-11	Cooperative 1	6
5b	12	9	2015	2015-09-12	Cooperative 1	6
5b	12	9	2015	2015-09-12	Cooperative 1	6
5b	12	9	2015	2015-09-12	Cooperative 1	6
5b	12	9	2015	2015-09-12	Cooperative 1	6
5b	12	9	2015	2015-09-12	Cooperative 1	6
5b	12	9	2015	2015-09-12	Cooperative 1	6
5b	12	9	2015	2015-09-12	Cooperative 1	6
5b	12	9	2015	2015-09-12	Cooperative 1	6
5b	12	9	2015	2015-09-12	Cooperative 1	6
5b	12	9	2015	2015-09-12	Cooperative 1	6
5b	12	9	2015	2015-09-12	Cooperative 1	6
5b	12	9	2015	2015-09-12	Cooperative 1	6
5b	12	9	2015	2015-09-12	Cooperative 1	6
5b	13	9	2015	2015-09-13	Cooperative 1	6
5b	13	9	2015	2015-09-13	Cooperative 1	6
5b	13	9	2015	2015-09-13	Cooperative 1	6
5b	13	9	2015	2015-09-13	Cooperative 1	6
5b	13	9	2015	2015-09-13	Cooperative 1	6
5b	13	9	2015	2015-09-13	Cooperative 1	6
5b	13	9	2015	2015-09-13	Cooperative 1	6
5b	13	9	2015	2015-09-13	Cooperative 1	6
5b	13	9	2015	2015-09-13	Cooperative 1	6
5b	13	9	2015	2015-09-13	Cooperative 1	6
5b	14	9	2015	2015-09-14	Cooperative 1	6
5b	14	9	2015	2015-09-14	Cooperative 1	6
5b	14	9	2015	2015-09-14	Cooperative 1	6
5b	14	9	2015	2015-09-14	Cooperative 1	6
5b	14	9	2015	2015-09-14	Cooperative 1	6
5b	14	9	2015	2015-09-14	Cooperative 1	6
5b	14	9	2015	2015-09-14	Cooperative 1	6
5b	14	9	2015	2015-09-14	Cooperative 1	6
5b	14	9	2015	2015-09-14	Cooperative 1	6
5b	14	9	2015	2015-09-14	Cooperative 1	6
5b	14	9	2015	2015-09-14	Cooperative 1	6
5b	15	9	2015	2015-09-15	Cooperative 1	6
5b	15	9	2015	2015-09-15	Cooperative 1	6
5b	15	9	2015	2015-09-15	Cooperative 1	6
5b	15	9	2015	2015-09-15	Cooperative 1	6
5b	15	9	2015	2015-09-15	Cooperative 1	6
5b	15	9	2015	2015-09-15	Cooperative 1	6
5b	15	9	2015	2015-09-15	Cooperative 1	6
5b	15	9	2015	2015-09-15	Cooperative 1	6
5b	16	9	2015	2015-09-16	Cooperative 1	6
5b	16	9	2015	2015-09-16	Cooperative 1	6
5b	16	9	2015	2015-09-16	Cooperative 1	6
5b	16	9	2015	2015-09-16	Cooperative 1	6
5b	16	9	2015	2015-09-16	Cooperative 1	6
5b	16	9	2015	2015-09-16	Cooperative 1	6
5b	16	9	2015	2015-09-16	Cooperative 1	6
5b	16	9	2015	2015-09-16	Cooperative 1	6
5b	17	9	2015	2015-09-17	Cooperative 1	6
5b	17	9	2015	2015-09-17	Cooperative 1	6
5b	17	9	2015	2015-09-17	Cooperative 1	6
5b	17	9	2015	2015-09-17	Cooperative 1	6
5b	17	9	2015	2015-09-17	Cooperative 1	6
5b	17	9	2015	2015-09-17	Cooperative 1	6
5b	17	9	2015	2015-09-17	Cooperative 1	6
5b	17	9	2015	2015-09-17	Cooperative 1	6
5b	17	9	2015	2015-09-17	Cooperative 1	6
5b	17	9	2015	2015-09-17	Cooperative 1	6
5b	18	9	2015	2015-09-18	Cooperative 1	6
5b	18	9	2015	2015-09-18	Cooperative 1	6
5b	18	9	2015	2015-09-18	Cooperative 1	6
5b	18	9	2015	2015-09-18	Cooperative 1	6
5b	18	9	2015	2015-09-18	Cooperative 1	6
5b	18	9	2015	2015-09-18	Cooperative 1	6
5b	18	9	2015	2015-09-18	Cooperative 1	6
5b	18	9	2015	2015-09-18	Cooperative 1	6
5b	18	9	2015	2015-09-18	Cooperative 1	6
5b	18	9	2015	2015-09-18	Cooperative 1	6
5b	18	9	2015	2015-09-18	Cooperative 1	6
5b	19	9	2015	2015-09-19	Cooperative 1	6
5b	19	9	2015	2015-09-19	Cooperative 1	6
5b	19	9	2015	2015-09-19	Cooperative 1	6
5b	19	9	2015	2015-09-19	Cooperative 1	6
5b	19	9	2015	2015-09-19	Cooperative 1	6
5b	19	9	2015	2015-09-19	Cooperative 1	6
5b	19	9	2015	2015-09-19	Cooperative 1	6
5b	19	9	2015	2015-09-19	Cooperative 1	6
5b	19	9	2015	2015-09-19	Cooperative 1	6
5b	19	9	2015	2015-09-19	Cooperative 1	6
5b	19	9	2015	2015-09-19	Cooperative 1	6
5b	19	9	2015	2015-09-19	Cooperative 1	6
5b	20	9	2015	2015-09-20	Cooperative 1	6
5b	20	9	2015	2015-09-20	Cooperative 1	6
5b	20	9	2015	2015-09-20	Cooperative 1	6
5b	20	9	2015	2015-09-20	Cooperative 1	6
5b	20	9	2015	2015-09-20	Cooperative 1	6
5b	20	9	2015	2015-09-20	Cooperative 1	6
5b	20	9	2015	2015-09-20	Cooperative 1	6
5b	20	9	2015	2015-09-20	Cooperative 1	6
5b	20	9	2015	2015-09-20	Cooperative 1	6
5b	20	9	2015	2015-09-20	Cooperative 1	6
5b	21	9	2015	2015-09-21	Cooperative 1	6
5b	21	9	2015	2015-09-21	Cooperative 1	6
5b	21	9	2015	2015-09-21	Cooperative 1	6
5b	21	9	2015	2015-09-21	Cooperative 1	6
5b	21	9	2015	2015-09-21	Cooperative 1	6
5b	21	9	2015	2015-09-21	Cooperative 1	6
5b	21	9	2015	2015-09-21	Cooperative 1	6
5b	21	9	2015	2015-09-21	Cooperative 1	6
5b	21	9	2015	2015-09-21	Cooperative 1	6
5b	21	9	2015	2015-09-21	Cooperative 1	6
5b	21	9	2015	2015-09-21	Cooperative 1	6
5b	21	9	2015	2015-09-21	Cooperative 1	6
5b	22	9	2015	2015-09-22	Cooperative 1	6
5b	22	9	2015	2015-09-22	Cooperative 1	6
5b	22	9	2015	2015-09-22	Cooperative 1	6
5b	22	9	2015	2015-09-22	Cooperative 1	6
5b	22	9	2015	2015-09-22	Cooperative 1	6
5b	22	9	2015	2015-09-22	Cooperative 1	6
5b	22	9	2015	2015-09-22	Cooperative 1	6
5b	22	9	2015	2015-09-22	Cooperative 1	6
5b	22	9	2015	2015-09-22	Cooperative 1	6
5b	22	9	2015	2015-09-22	Cooperative 1	6
5b	22	9	2015	2015-09-22	Cooperative 1	6
5b	22	9	2015	2015-09-22	Cooperative 1	6
5b	23	9	2015	2015-09-23	Cooperative 1	6
5b	23	9	2015	2015-09-23	Cooperative 1	6
5b	23	9	2015	2015-09-23	Cooperative 1	6
[truncated: 2,508 more rows]

## Sheet: 2016
Area	Day	Year	Date	Cooperative 1	Start time	End time	Duration	# Pax
5B	1	2016	01/01/2016	Cooperative 1	12:00:00	03:00:00	3	6
5B	1	2016	01/01/2016	Cooperative 1	12:00:00	03:00:00	3	6
5B	1	2016	01/01/2016	Cooperative 1	12:00:00	03:00:00	3	6
5B	1	2016	01/01/2016	Cooperative 1	12:00:00	03:00:00	3	6
5B	1	2016	01/01/2016	Cooperative 1	12:00:00	03:00:00	3	6
5B	1	2016	01/01/2016	Cooperative 1	12:00:00	03:00:00	3	6
5B	1	2016	01/01/2016	Cooperative 1	12:00:00	03:00:00	3	6
5B	1	2016	01/01/2016	Cooperative 1	12:00:00	03:00:00	3	6
5B	1	2016	01/01/2016	Cooperative 1	12:00:00	03:00:00	3	6
5B	1	2016	01/01/2016	Cooperative 1	12:00:00	03:00:00	3	6
5B	1	2016	01/01/2016	Cooperative 1	12:00:00	03:00:00	3	6
5B	1	2016	01/01/2016	Cooperative 1	12:00:00	03:00:00	3	6
5B	2	2016	02/01/2016	Cooperative 1	12:00:00	03:00:00	3	6
5B	2	2016	02/01/2016	Cooperative 1	12:00:00	03:00:00	3	6
5B	2	2016	02/01/2016	Cooperative 1	12:00:00	03:00:00	3	6
5B	2	2016	02/01/2016	Cooperative 1	12:00:00	03:00:00	3	6
5B	3	2016	03/01/2016	Cooperative 1	12:00:00	03:00:00	3	6
5B	3	2016	03/01/2016	Cooperative 1	12:00:00	03:00:00	3	6
5B	3	2016	03/01/2016	Cooperative 1	12:00:00	03:00:00	3	6
5B	3	2016	03/01/2016	Cooperative 1	12:00:00	03:00:00	3	6
5B	3	2016	03/01/2016	Cooperative 1	12:00:00	03:00:00	3	6
5B	3	2016	03/01/2016	Cooperative 1	12:00:00	03:00:00	3	6
5B	3	2016	03/01/2016	Cooperative 1	12:00:00	03:00:00	3	6
5B	3	2016	03/01/2016	Cooperative 1	12:00:00	03:00:00	3	6
5B	3	2016	03/01/2016	Cooperative 1	12:00:00	03:00:00	3	6
5B	3	2016	03/01/2016	Cooperative 1	12:00:00	03:00:00	3	6
5B	3	2016	03/01/2016	Cooperative 1	12:00:00	03:00:00	3	6
5B	3	2016	03/01/2016	Cooperative 1	12:00:00	03:00:00	3	6
5B	3	2016	03/01/2016	Cooperative 1	12:00:00	03:00:00	3	6
5B	3	2016	03/01/2016	Cooperative 1	12:00:00	03:00:00	3	6
5B	3	2016	03/01/2016	Cooperative 1	12:00:00	03:00:00	3	6
5B	4	2016	04/01/2016	Cooperative 1	12:00:00	03:00:00	3	6
5B	4	2016	04/01/2016	Cooperative 1	12:00:00	03:00:00	3	6
5B	4	2016	04/01/2026	Cooperative 1	12:00:00	03:00:00	3	6
5B	4	2016	04/01/2016	Cooperative 1	12:00:00	03:00:00	3	6
5B	4	2016	04/01/2016	Cooperative 1	12:00:00	03:00:00	3	6
5B	4	2016	04/01/2016	Cooperative 1	12:00:00	03:00:00	3	6
5B	4	2016	04/01/2016	Cooperative 1	12:00:00	03:00:00	3	6
5B	4	2016	04/01/2016	Cooperative 1	12:00:00	03:00:00	3	6
5B	4	2016	04/01/2016	Cooperative 1	12:00:00	03:00:00	3	6
5B	4	2016	04/01/2016	Cooperative 1	12:00:00	03:00:00	3	6
5B	4	2016	04/01/2016	Cooperative 1	12:00:00	03:00:00	3	6
5B	5	2016	05/01/2016	Cooperative 1	12:00:00	03:00:00	3	6
5B	5	2016	05/01/2016	Cooperative 1	12:00:00	03:00:00	3	6
5B	5	2016	05/01/2016	Cooperative 1	12:00:00	03:00:00	3	6
5B	5	2016	05/01/2016	Cooperative 1	12:00:00	03:00:00	3	6
5B	5	2016	05/01/2016	Cooperative 1	12:00:00	03:00:00	3	6
5B	5	2016	05/01/2016	Cooperative 1	12:00:00	03:00:00	3	6
5B	5	2016	05/01/2016	Cooperative 1	12:00:00	03:00:00	3	6
5B	5	2016	05/01/2016	Cooperative 1	12:00:00	03:00:00	3	6
5B	5	2016	05/01/2016	Cooperative 1	12:00:00	03:00:00	3	6
5B	5	2016	05/01/2016	Cooperative 1	12:00:00	03:00:00	3	6
5B	5	2016	05/01/2016	Cooperative 1	12:00:00	03:00:00	3	6
5B	5	2016	05/01/2016	Cooperative 1	12:00:00	03:00:00	3	6
5B	5	2016	05/01/2016	Cooperative 1	12:00:00	03:00:00	3	6
5B	6	2016	06/01/2016	Cooperative 1	12:00:00	03:00:00	3	6
5B	6	2016	06/01/2016	Cooperative 1	12:00:00	03:00:00	3	6
5B	6	2016	06/01/2016	Cooperative 1	12:00:00	03:00:00	3	6
5B	6	2016	06/01/2016	Cooperative 1	12:00:00	03:00:00	3	6
5B	6	2016	06/01/2016	Cooperative 1	12:00:00	03:00:00	3	6
5B	6	2016	06/01/2016	Cooperative 1	12:00:00	03:00:00	3	6
5B	6	2016	06/01/2016	Cooperative 1	12:00:00	03:00:00	3	6
5B	6	2016	06/01/2016	Cooperative 1	12:00:00	03:00:00	3	6
5B	7	2016	07/01/2016	Cooperative 1	12:00:00	03:00:00	3	6
5B	7	2016	07/01/2016	Cooperative 1	12:00:00	03:00:00	3	6
5B	7	2016	07/01/2016	Cooperative 1	12:00:00	03:00:00	3	6
5B	7	2016	07/01/2016	Cooperative 1	12:00:00	03:00:00	3	6
5B	7	2016	07/01/2016	Cooperative 1	12:00:00	03:00:00	3	6
5B	7	2016	07/01/2016	Cooperative 1	12:00:00	03:00:00	3	6
5B	7	2016	07/01/2016	Cooperative 1	12:00:00	03:00:00	3	6
5B	7	2016	07/01/2016	Cooperative 1	12:00:00	03:00:00	3	6
5B	8	2016	08/01/2016	Cooperative 1	12:00:00	03:00:00	3	6
5B	8	2016	08/01/2016	Cooperative 1	12:00:00	03:00:00	3	6
5B	8	2016	08/01/2016	Cooperative 1	12:00:00	03:00:00	3	6
5B	8	2016	08/01/2016	Cooperative 1	12:00:00	03:00:00	3	6
5B	8	2016	08/01/2016	Cooperative 1	12:00:00	03:00:00	3	6
5B	8	2016	08/01/2016	Cooperative 1	12:00:00	03:00:00	3	6
5B	8	2016	08/01/2016	Cooperative 1	12:00:00	03:00:00	3	6
5B	8	2016	08/01/2016	Cooperative 1	12:00:00	03:00:00	3	6
5B	8	2016	08/01/2016	Cooperative 1	12:00:00	03:00:00	3	6
5B	8	2016	08/01/2016	Cooperative 1	12:00:00	03:00:00	3	6
5B	9	2016	09/01/2016	Cooperative 1	12:00:00	03:00:00	3	6
5B	9	2016	09/01/2016	Cooperative 1	12:00:00	03:00:00	3	6
5B	9	2016	09/01/2016	Cooperative 1	12:00:00	03:00:00	3	6
5B	9	2016	09/01/2016	Cooperative 1	12:00:00	03:00:00	3	6
5B	9	2016	09/01/2016	Cooperative 1	12:00:00	03:00:00	3	6
5B	9	2016	09/01/2016	Cooperative 1	12:00:00	03:00:00	3	6
5B	9	2016	09/01/2016	Cooperative 1	12:00:00	03:00:00	3	6
5B	9	2016	09/01/2016	Cooperative 1	12:00:00	03:00:00	3	6
5B	9	2016	09/01/2016	Cooperative 1	12:00:00	03:00:00	3	6
5B	9	2016	09/01/2016	Cooperative 1	12:00:00	03:00:00	3	6
5B	9	2016	09/01/2016	Cooperative 1	12:00:00	03:00:00	3	6
5B	9	2016	09/01/2016	Cooperative 1	12:00:00	03:00:00	3	6
5B	9	2016	09/01/2016	Cooperative 1	12:00:00	03:00:00	3	6
5B	10	2016	10/01/2016	Cooperative 1	12:00:00	03:00:00	3	6
5B	10	2016	10/01/2016	Cooperative 1	12:00:00	03:00:00	3	6
5B	10	2016	10/01/2016	Cooperative 1	12:00:00	03:00:00	3	6
5B	10	2016	10/01/2016	Cooperative 1	12:00:00	03:00:00	3	6
5B	10	2016	10/01/2016	Cooperative 1	12:00:00	03:00:00	3	6
5B	10	2016	10/01/2016	Cooperative 1	12:00:00	03:00:00	3	6
5B	10	2016	10/01/2016	Cooperative 1	12:00:00	03:00:00	3	6
5B	10	2016	10/01/2016	Cooperative 1	12:00:00	03:00:00	3	6
5B	11	2016	11/01/2016	Cooperative 1	12:00:00	03:00:00	3	6
5B	11	2016	11/01/2016	Cooperative 1	12:00:00	03:00:00	3	6
5B	11	2016	11/01/2016	Cooperative 1	12:00:00	03:00:00	3	6
5B	11	2016	11/01/2016	Cooperative 1	12:00:00	03:00:00	3	6
5B	11	2016	11/01/2016	Cooperative 1	12:00:00	03:00:00	3	6
5B	11	2016	11/01/2016	Cooperative 1	12:00:00	03:00:00	3	6
5B	12	2016	12/01/2016	Cooperative 1	12:00:00	03:00:00	3	6
5B	12	2016	12/01/2016	Cooperative 1	12:00:00	03:00:00	3	6
5B	12	2016	12/01/2016	Cooperative 1	12:00:00	03:00:00	3	6
5B	12	2016	12/01/2016	Cooperative 1	12:00:00	03:00:00	3	6
5B	12	2016	12/01/2016	Cooperative 1	12:00:00	03:00:00	3	6
5B	12	2016	12/01/2016	Cooperative 1	12:00:00	03:00:00	3	6
5B	12	2016	12/01/2016	Cooperative 1	12:00:00	03:00:00	3	6
5B	12	2016	12/01/2016	Cooperative 1	12:00:00	03:00:00	3	6
5B	12	2016	12/01/2016	Cooperative 1	12:00:00	03:00:00	3	6
5B	12	2016	12/01/2016	Cooperative 1	12:00:00	03:00:00	3	6
5B	12	2016	12/01/2016	Cooperative 1	12:00:00	03:00:00	3	6
5B	13	2016	13/01/2016	Cooperative 1	12:00:00	03:00:00	3	6
5B	13	2016	13/01/2016	Cooperative 1	12:00:00	03:00:00	3	6
5B	13	2016	13/01/2016	Cooperative 1	12:00:00	03:00:00	3	6
5B	13	2016	13/01/2016	Cooperative 1	12:00:00	03:00:00	3	6
5B	15	2016	15/01/2016	Cooperative 1	12:00:00	03:00:00	3	6
5B	15	2016	15/01/2016	Cooperative 1	12:00:00	03:00:00	3	6
5B	15	2016	15/01/2016	Cooperative 1	12:00:00	03:00:00	3	6
5B	15	2016	15/01/2016	Cooperative 1	12:00:00	03:00:00	3	6
5B	15	2016	15/01/2016	Cooperative 1	12:00:00	03:00:00	3	6
5B	15	2016	15/01/2016	Cooperative 1	12:00:00	03:00:00	3	6
5B	15	2016	15/01/2016	Cooperative 1	12:00:00	03:00:00	3	6
5B	15	2016	15/01/2016	Cooperative 1	12:00:00	03:00:00	3	6
5B	15	2016	15/01/2016	Cooperative 1	12:00:00	03:00:00	3	6
5B	15	2016	15/01/2016	Cooperative 1	12:00:00	03:00:00	3	6
5B	16	2016	16/01/2016	Cooperative 1	12:00:00	03:00:00	3	6
5B	16	2016	16/01/2016	Cooperative 1	12:00:00	03:00:00	3	6
5B	16	2016	16/01/2016	Cooperative 1	12:00:00	03:00:00	3	6
5B	16	2016	16/01/2016	Cooperative 1	12:00:00	03:00:00	3	6
5B	16	2016	16/01/2016	Cooperative 1	12:00:00	03:00:00	3	6
5B	16	2016	16/01/2016	Cooperative 1	12:00:00	03:00:00	3	6
5B	16	2016	16/01/2016	Cooperative 1	12:00:00	03:00:00	3	6
5B	17	2016	17/01/2016	Cooperative 1	12:00:00	03:00:00	3	6
5B	17	2016	17/01/2016	Cooperative 1	12:00:00	03:00:00	3	6
5B	17	2016	17/01/2016	Cooperative 1	12:00:00	03:00:00	3	6
5B	17	2016	17/01/2016	Cooperative 1	12:00:00	03:00:00	3	6
5B	17	2016	17/01/2016	Cooperative 1	12:00:00	03:00:00	3	6
5B	17	2016	17/01/2016	Cooperative 1	12:00:00	03:00:00	3	6
5B	17	2016	17/01/2016	Cooperative 1	12:00:00	03:00:00	3	6
5B	17	2016	17/01/2016	Cooperative 1	12:00:00	03:00:00	3	6
5B	17	2016	17/01/2016	Cooperative 1	12:00:00	03:00:00	3	6
5B	17	2016	17/01/2016	Cooperative 1	12:00:00	03:00:00	3	6
5B	17	2016	17/01/2016	Cooperative 1	12:00:00	03:00:00	3	6
5B	17	2016	17/01/2016	Cooperative 1	12:00:00	03:00:00	3	6
5B	17	2016	17/01/2016	Cooperative 1	12:00:00	03:00:00	3	6
5B	17	2016	17/01/2016	Cooperative 1	12:00:00	03:00:00	3	6
5B	18	2016	18/01/2016	Cooperative 1	12:00:00	03:00:00	3	6
5B	18	2016	18/01/2016	Cooperative 1	12:00:00	03:00:00	3	6
5B	18	2016	18/01/2016	Cooperative 1	12:00:00	03:00:00	3	6
5B	18	2016	18/01/2016	Cooperative 1	12:00:00	03:00:00	3	6
5B	18	2016	18/01/2016	Cooperative 1	12:00:00	03:00:00	3	6
5B	18	2016	18/01/2016	Cooperative 1	12:00:00	03:00:00	3	6
5B	18	2016	18/01/2016	Cooperative 1	12:00:00	03:00:00	3	6
5B	18	2016	18/01/2016	Cooperative 1	12:00:00	03:00:00	3	6
5B	18	2016	18/01/2016	Cooperative 1	12:00:00	03:00:00	3	6
5B	18	2016	18/01/2016	Cooperative 1	12:00:00	03:00:00	3	6
5B	18	2016	18/01/2016	Cooperative 1	12:00:00	03:00:00	3	6
5B	18	2016	18/01/2016	Cooperative 1	12:00:00	03:00:00	3	6
5B	18	2016	18/01/2016	Cooperative 1	12:00:00	03:00:00	3	6
5B	18	2016	18/01/2016	Cooperative 1	12:00:00	03:00:00	3	6
5B	18	2016	18/01/2016	Cooperative 1	12:00:00	03:00:00	3	6
5B	19	2016	19/01/2016	Cooperative 1	12:00:00	03:00:00	3	6
5B	19	2016	19/01/2016	Cooperative 1	12:00:00	03:00:00	3	6
5B	19	2016	19/01/2016	Cooperative 1	12:00:00	03:00:00	3	6
5B	19	2016	19/01/2016	Cooperative 1	12:00:00	03:00:00	3	6
5B	19	2016	19/01/2016	Cooperative 1	12:00:00	03:00:00	3	6
5B	19	2016	19/01/2016	Cooperative 1	12:00:00	03:00:00	3	6
5B	20	2016	20/01/2016	Cooperative 1	12:00:00	03:00:00	3	6
5B	20	2016	20/01/2016	Cooperative 1	12:00:00	03:00:00	3	6
5B	20	2016	20/01/2016	Cooperative 1	12:00:00	03:00:00	3	6
5B	20	2016	20/01/2016	Cooperative 1	12:00:00	03:00:00	3	6
5B	20	2016	20/01/2016	Cooperative 1	12:00:00	03:00:00	3	6
5B	20	2016	20/01/2016	Cooperative 1	12:00:00	03:00:00	3	6
5B	20	2016	20/01/2016	Cooperative 1	12:00:00	03:00:00	3	6
5B	20	2016	20/01/2016	Cooperative 1	12:00:00	03:00:00	3	6
5B	20	2016	20/01/2016	Cooperative 1	12:00:00	03:00:00	3	6
5B	21	2016	21/01/2016	Cooperative 1	12:00:00	03:00:00	3	6
5B	21	2016	21/01/2016	Cooperative 1	12:00:00	03:00:00	3	6
5B	21	2016	21/01/2016	Cooperative 1	12:00:00	03:00:00	3	6
5B	21	2016	21/01/2016	Cooperative 1	12:00:00	03:00:00	3	6
5B	21	2016	21/01/2016	Cooperative 1	12:00:00	03:00:00	3	6
5B	21	2016	21/01/2016	Cooperative 1	12:00:00	03:00:00	3	6
5B	21	2016	21/01/2016	Cooperative 1	12:00:00	03:00:00	3	6
5B	21	2016	21/01/2016	Cooperative 1	12:00:00	03:00:00	3	6
5B	21	2016	21/01/2016	Cooperative 1	12:00:00	03:00:00	3	6
5B	21	2016	21/01/2016	Cooperative 1	12:00:00	03:00:00	3	6
5B	21	2016	21/01/2016	Cooperative 1	12:00:00	03:00:00	3	6
5B	21	2016	21/01/2016	Cooperative 1	12:00:00	03:00:00	3	6
5B	22	2016	22/01/2016	Cooperative 1	12:00:00	03:00:00	3	6
5B	22	2016	22/01/2016	Cooperative 1	12:00:00	03:00:00	3	6
5B	22	2016	22/01/2016	Cooperative 1	12:00:00	03:00:00	3	6
5B	22	2016	22/01/2016	Cooperative 1	12:00:00	03:00:00	3	6
5B	22	2016	22/01/2016	Cooperative 1	12:00:00	03:00:00	3	6
5B	22	2016	22/01/2016	Cooperative 1	12:00:00	03:00:00	3	6
5B	22	2016	22/01/2016	Cooperative 1	12:00:00	03:00:00	3	6
5B	23	2016	23/01/2016	Cooperative 1	12:00:00	03:00:00	3	6
5B	23	2016	23/01/2016	Cooperative 1	12:00:00	03:00:00	3	6
5B	23	2016	23/01/2016	Cooperative 1	12:00:00	03:00:00	3	6
5B	23	2016	23/01/2016	Cooperative 1	12:00:00	03:00:00	3	6
5B	24	2016	24/01/2016	Cooperative 1	12:00:00	03:00:00	3	6
5B	24	2016	24/01/2016	Cooperative 1	12:00:00	03:00:00	3	6
5B	24	2016	24/01/2016	Cooperative 1	12:00:00	03:00:00	3	6
5B	24	2016	24/01/2016	Cooperative 1	12:00:00	03:00:00	3	6
5B	24	2016	24/01/2016	Cooperative 1	12:00:00	03:00:00	3	6
5B	24	2016	24/01/2016	Cooperative 1	12:00:00	03:00:00	3	6
5B	24	2016	24/01/2016	Cooperative 1	12:00:00	03:00:00	3	6
5B	24	2016	24/01/2016	Cooperative 1	12:00:00	03:00:00	3	6
5B	24	2016	24/01/2016	Cooperative 1	12:00:00	03:00:00	3	6
5B	24	2016	24/01/2016	Cooperative 1	12:00:00	03:00:00	3	6
5B	24	2016	24/01/2016	Cooperative 1	12:00:00	03:00:00	3	6
5B	24	2016	24/01/2016	Cooperative 1	12:00:00	03:00:00	3	6
5B	24	2016	24/01/2016	Cooperative 1	12:00:00	03:00:00	3	6
5B	24	2016	24/01/2016	Cooperative 1	12:00:00	03:00:00	3	6
5B	25	2016	25/01/2016	Cooperative 1	12:00:00	03:00:00	3	6
5B	25	2016	25/01/2016	Cooperative 1	12:00:00	03:00:00	3	6
5B	25	2016	25/01/2016	Cooperative 1	12:00:00	03:00:00	3	6
5B	25	2016	25/01/2016	Cooperative 1	12:00:00	03:00:00	3	6
5B	25	2016	25/01/2016	Cooperative 1	12:00:00	03:00:00	3	6
5B	25	2016	25/01/2016	Cooperative 1	12:00:00	03:00:00	3	6
5B	25	2016	25/01/2016	Cooperative 1	12:00:00	03:00:00	3	6
5B	25	2016	25/01/2016	Cooperative 1	12:00:00	03:00:00	3	6
5B	25	2016	25/01/2016	Cooperative 1	12:00:00	03:00:00	3	6
5B	25	2016	25/01/2016	Cooperative 1	12:00:00	03:00:00	3	6
5B	25	2016	25/01/2016	Cooperative 1	12:00:00	03:00:00	3	6
5B	25	2016	25/01/2016	Cooperative 1	12:00:00	03:00:00	3	6
5B	25	2016	25/01/2016	Cooperative 1	12:00:00	03:00:00	3	6
5B	25	2016	25/01/2016	Cooperative 1	12:00:00	03:00:00	3	6
5B	25	2016	25/01/2016	Cooperative 1	12:00:00	03:00:00	3	6
5B	26	2016	26/01/2016	Cooperative 1	12:00:00	03:00:00	3	6
5B	26	2016	26/01/2016	Cooperative 1	12:00:00	03:00:00	3	6
5B	26	2016	26/01/2016	Cooperative 1	12:00:00	03:00:00	3	6
5B	26	2016	26/01/2016	Cooperative 1	12:00:00	03:00:00	3	6
5B	26	2016	26/01/2016	Cooperative 1	12:00:00	03:00:00	3	6
5B	26	2016	26/01/2016	Cooperative 1	12:00:00	03:00:00	3	6
5B	26	2016	26/01/2016	Cooperative 1	12:00:00	03:00:00	3	6
5B	26	2016	26/01/2016	Cooperative 1	12:00:00	03:00:00	3	6
5B	26	2016	26/01/2016	Cooperative 1	12:00:00	03:00:00	3	6
5B	26	2016	26/01/2016	Cooperative 1	12:00:00	03:00:00	3	6
5B	26	2016	26/01/2016	Cooperative 1	12:00:00	03:00:00	3	6
5B	26	2016	26/01/2016	Cooperative 1	12:00:00	03:00:00	3	6
5B	27	2016	27/01/2016	Cooperative 1	12:00:00	03:00:00	3	6
5B	27	2016	27/01/2016	Cooperative 1	12:00:00	03:00:00	3	6
5B	27	2016	27/01/2016	Cooperative 1	12:00:00	03:00:00	3	6
5B	27	2016	27/01/2016	Cooperative 1	12:00:00	03:00:00	3	6
5B	27	2016	27/01/2016	Cooperative 1	12:00:00	03:00:00	3	6
5B	27	2016	27/01/2016	Cooperative 1	12:00:00	03:00:00	3	6
5B	27	2016	27/01/2016	Cooperative 1	12:00:00	03:00:00	3	6
5B	27	2016	27/01/2016	Cooperative 1	12:00:00	03:00:00	3	6
5B	27	2016	27/01/2016	Cooperative 1	12:00:00	03:00:00	3	6
5B	27	2016	27/01/2016	Cooperative 1	12:00:00	03:00:00	3	6
5B	28	2016	28/01/2016	Cooperative 1	12:00:00	03:00:00	3	6
5B	28	2016	28/01/2016	Cooperative 1	12:00:00	03:00:00	3	6
5B	28	2016	28/01/2016	Cooperative 1	12:00:00	03:00:00	3	6
5B	28	2016	28/01/2016	Cooperative 1	12:00:00	03:00:00	3	6
5B	28	2016	28/01/2016	Cooperative 1	12:00:00	03:00:00	3	6
5B	29	2016	29/01/2016	Cooperative 1	12:00:00	03:00:00	3	6
5B	29	2016	29/01/2016	Cooperative 1	12:00:00	03:00:00	3	6
5B	29	2016	29/01/2016	Cooperative 1	12:00:00	03:00:00	3	6
5B	29	2016	29/01/2016	Cooperative 1	12:00:00	03:00:00	3	6
5B	29	2016	29/01/2016	Cooperative 1	12:00:00	03:00:00	3	6
5B	29	2016	29/01/2016	Cooperative 1	12:00:00	03:00:00	3	6
5B	29	2016	29/01/2016	Cooperative 1	12:00:00	03:00:00	3	6
5B	29	2016	29/01/2016	Cooperative 1	12:00:00	03:00:00	3	6
5B	29	2016	29/01/2016	Cooperative 1	12:00:00	03:00:00	3	6
5B	29	2016	29/01/2016	Cooperative 1	12:00:00	03:00:00	3	6
5B	29	2016	29/01/2016	Cooperative 1	12:00:00	03:00:00	3	6
5B	29	2016	29/01/2016	Cooperative 1	12:00:00	03:00:00	3	6
5B	30	2016	30/01/2016	Cooperative 1	12:00:00	03:00:00	3	6
5B	30	2016	30/01/2016	Cooperative 1	12:00:00	03:00:00	3	6
5B	30	2016	30/01/2016	Cooperative 1	12:00:00	03:00:00	3	6
5B	30	2016	30/01/2016	Cooperative 1	12:00:00	03:00:00	3	6
5B	30	2016	30/01/2016	Cooperative 1	12:00:00	03:00:00	3	6
5B	30	2016	30/01/2016	Cooperative 1	12:00:00	03:00:00	3	6
5B	31	2016	31/01/2016	Cooperative 1	12:00:00	03:00:00	3	6
5B	31	2016	31/01/2016	Cooperative 1	12:00:00	03:00:00	3	6
5B	31	2016	31/01/2016	Cooperative 1	12:00:00	03:00:00	3	6
5B	31	2016	31/01/2016	Cooperative 1	12:00:00	03:00:00	3	6
5B	31	2016	31/01/2016	Cooperative 1	12:00:00	03:00:00	3	6
5B	31	2016	31/01/2016	Cooperative 1	12:00:00	03:00:00	3	6
5B	31	2016	31/01/2016	Cooperative 1	12:00:00	03:00:00	3	6
5B	31	2016	31/01/2016	Cooperative 1	12:00:00	03:00:00	3	6
5B	1	2016	01/02/2016	Cooperative 1	12:00:00	03:00:00	3	6
5B	1	2016	01/02/2016	Cooperative 1	12:00:00	03:00:00	3	6
5B	1	2016	01/02/2016	Cooperative 1	12:00:00	03:00:00	3	6
5B	1	2016	01/02/2016	Cooperative 1	12:00:00	03:00:00	3	6
5B	1	2016	01/02/2016	Cooperative 1	12:00:00	03:00:00	3	6
5B	1	2016	01/02/2016	Cooperative 1	12:00:00	03:00:00	3	6
5B	1	2016	01/02/2016	Cooperative 1	12:00:00	03:00:00	3	6
5B	1	2016	01/02/2016	Cooperative 1	12:00:00	03:00:00	3	6
5B	1	2016	01/02/2016	Cooperative 1	12:00:00	03:00:00	3	6
5B	2	2016	02/02/2016	Cooperative 1	12:00:00	03:00:00	3	6
5B	2	2016	02/02/2016	Cooperative 1	12:00:00	03:00:00	3	6
5B	2	2016	02/02/2016	Cooperative 1	12:00:00	03:00:00	3	6
5B	2	2016	02/02/2016	Cooperative 1	12:00:00	03:00:00	3	6
5B	3	2016	03/02/2016	Cooperative 1	12:00:00	03:00:00	3	6
5B	3	2016	03/02/2016	Cooperative 1	12:00:00	03:00:00	3	6
5B	3	2016	03/02/2016	Cooperative 1	12:00:00	03:00:00	3	6
5B	3	2016	03/02/2016	Cooperative 1	12:00:00	03:00:00	3	6
5B	3	2016	03/02/2016	Cooperative 1	12:00:00	03:00:00	3	6
5B	3	2016	03/02/2016	Cooperative 1	12:00:00	03:00:00	3	6
5B	3	2016	03/02/2016	Cooperative 1	12:00:00	03:00:00	3	6
5B	3	2016	03/02/2016	Cooperative 1	12:00:00	03:00:00	3	6
5B	3	2016	03/02/2016	Cooperative 1	12:00:00	03:00:00	3	6
5B	3	2016	03/02/2016	Cooperative 1	12:00:00	03:00:00	3	6
5B	3	2016	03/02/2016	Cooperative 1	12:00:00	03:00:00	3	6
5B	3	2016	03/02/2016	Cooperative 1	12:00:00	03:00:00	3	6
5B	3	2016	03/02/2016	Cooperative 1	12:00:00	03:00:00	3	6
5B	4	2016	04/02/2016	Cooperative 1	12:00:00	03:00:00	3	6
5B	4	2016	04/02/2016	Cooperative 1	12:00:00	03:00:00	3	6
5B	4	2016	04/02/2016	Cooperative 1	12:00:00	03:00:00	3	6
5B	4	2016	04/02/2016	Cooperative 1	12:00:00	03:00:00	3	6
5B	4	2016	04/02/2016	Cooperative 1	12:00:00	03:00:00	3	6
5B	4	2016	04/02/2016	Cooperative 1	12:00:00	03:00:00	3	6
5B	4	2016	04/02/2016	Cooperative 1	12:00:00	03:00:00	3	6
5B	4	2016	04/02/2016	Cooperative 1	12:00:00	03:00:00	3	6
5B	4	2016	04/02/2016	Cooperative 1	12:00:00	03:00:00	3	6
5B	4	2016	04/02/2016	Cooperative 1	12:00:00	03:00:00	3	6
5B	5	2016	05/02/2016	Cooperative 1	12:00:00	03:00:00	3	6
5B	5	2016	05/02/2016	Cooperative 1	12:00:00	03:00:00	3	6
5B	5	2016	05/02/2016	Cooperative 1	12:00:00	03:00:00	3	6
5B	5	2016	05/02/2016	Cooperative 1	12:00:00	03:00:00	3	6
5B	5	2016	05/02/2016	Cooperative 1	12:00:00	03:00:00	3	6
5B	5	2016	05/02/2016	Cooperative 1	12:00:00	03:00:00	3	6
5B	5	2016	05/02/2016	Cooperative 1	12:00:00	03:00:00	3	6
5B	5	2016	05/02/2016	Cooperative 1	12:00:00	03:00:00	3	6
5B	5	2016	05/02/2016	Cooperative 1	12:00:00	03:00:00	3	6
5B	5	2016	05/02/2016	Cooperative 1	12:00:00	03:00:00	3	6
5B	6	2016	06/02/2016	Cooperative 1	12:00:00	03:00:00	3	6
5B	6	2016	06/02/2016	Cooperative 1	12:00:00	03:00:00	3	6
5B	6	2016	06/02/2016	Cooperative 1	12:00:00	03:00:00	3	6
5B	6	2016	06/02/2016	Cooperative 1	12:00:00	03:00:00	3	6
5B	7	2016	07/02/2016	Cooperative 1	12:00:00	03:00:00	3	6
5B	7	2016	07/02/2016	Cooperative 1	12:00:00	03:00:00	3	6
5B	7	2016	07/02/2016	Cooperative 1	12:00:00	03:00:00	3	6
5B	7	2016	07/02/2016	Cooperative 1	12:00:00	03:00:00	3	6
5B	7	2016	07/02/2016	Cooperative 1	12:00:00	03:00:00	3	6
5B	7	2016	07/02/2016	Cooperative 1	12:00:00	03:00:00	3	6
5B	7	2016	07/02/2016	Cooperative 1	12:00:00	03:00:00	3	6
5B	7	2016	07/02/2016	Cooperative 1	12:00:00	03:00:00	3	6
5B	7	2016	07/02/2016	Cooperative 1	12:00:00	03:00:00	3	6
5B	7	2016	07/02/2016	Cooperative 1	12:00:00	03:00:00	3	6
5B	7	2016	07/02/2016	Cooperative 1	12:00:00	03:00:00	3	6
5B	7	2016	07/02/2016	Cooperative 1	12:00:00	03:00:00	3	6
5B	7	2016	07/02/2016	Cooperative 1	12:00:00	03:00:00	3	6
5B	7	2016	07/02/2016	Cooperative 1	12:00:00	03:00:00	3	6
5B	8	2016	08/02/2016	Cooperative 1	12:00:00	03:00:00	3	6
5B	8	2016	08/02/2016	Cooperative 1	12:00:00	03:00:00	3	6
5B	8	2016	08/02/2016	Cooperative 1	12:00:00	03:00:00	3	6
5B	8	2016	08/02/2016	Cooperative 1	12:00:00	03:00:00	3	6
5B	8	2016	08/02/2016	Cooperative 1	12:00:00	03:00:00	3	6
5B	8	2016	08/02/2016	Cooperative 1	12:00:00	03:00:00	3	6
5B	8	2016	08/02/2016	Cooperative 1	12:00:00	03:00:00	3	6
5B	8	2016	08/02/2016	Cooperative 1	12:00:00	03:00:00	3	6
5B	8	2016	08/02/2016	Cooperative 1	12:00:00	03:00:00	3	6
5B	8	2016	08/02/2016	Cooperative 1	12:00:00	03:00:00	3	6
5B	8	2016	08/02/2016	Cooperative 1	12:00:00	03:00:00	3	6
5B	8	2016	08/02/2016	Cooperative 1	12:00:00	03:00:00	3	6
5B	8	2016	08/02/2016	Cooperative 1	12:00:00	03:00:00	3	6
5B	9	2016	09/02/2016	Cooperative 1	12:00:00	03:00:00	3	6
5B	9	2016	09/02/2016	Cooperative 1	12:00:00	03:00:00	3	6
5B	9	2016	09/02/2016	Cooperative 1	12:00:00	03:00:00	3	6
5B	9	2016	09/02/2016	Cooperative 1	12:00:00	03:00:00	3	6
5B	9	2016	09/02/2016	Cooperative 1	12:00:00	03:00:00	3	6
5B	9	2016	09/02/2016	Cooperative 1	12:00:00	03:00:00	3	6
5B	9	2016	09/02/2016	Cooperative 1	12:00:00	03:00:00	3	6
5B	9	2016	09/02/2016	Cooperative 1	12:00:00	03:00:00	3	6
5B	9	2016	09/02/2016	Cooperative 1	12:00:00	03:00:00	3	6
5B	9	2016	09/02/2016	Cooperative 1	12:00:00	03:00:00	3	6
5B	9	2016	09/02/2016	Cooperative 1	12:00:00	03:00:00	3	6
5B	10	2016	10/02/2016	Cooperative 1	12:00:00	03:00:00	3	6
5B	10	2016	10/02/2016	Cooperative 1	12:00:00	03:00:00	3	6
5B	10	2016	10/02/2016	Cooperative 1	12:00:00	03:00:00	3	6
5B	10	2016	10/02/2016	Cooperative 1	12:00:00	03:00:00	3	6
5B	10	2016	10/02/2016	Cooperative 1	12:00:00	03:00:00	3	6
5B	10	2016	10/02/2016	Cooperative 1	12:00:00	03:00:00	3	6
5B	10	2016	10/02/2016	Cooperative 1	12:00:00	03:00:00	3	6
5B	10	2016	10/02/2016	Cooperative 1	12:00:00	03:00:00	3	6
5B	10	2016	10/02/2016	Cooperative 1	12:00:00	03:00:00	3	6
5B	10	2016	10/02/2016	Cooperative 1	12:00:00	03:00:00	3	6
5B	10	2016	10/02/2016	Cooperative 1	12:00:00	03:00:00	3	6
5B	10	2016	10/02/2016	Cooperative 1	12:00:00	03:00:00	3	6
5B	10	2016	10/02/2016	Cooperative 1	12:00:00	03:00:00	3	6
5B	11	2016	11/02/2016	Cooperative 1	12:00:00	03:00:00	3	6
5B	11	2016	11/02/2016	Cooperative 1	12:00:00	03:00:00	3	6
5B	11	2016	11/02/2016	Cooperative 1	12:00:00	03:00:00	3	6
5B	11	2016	11/02/2016	Cooperative 1	12:00:00	03:00:00	3	6
5B	11	2016	11/02/2016	Cooperative 1	12:00:00	03:00:00	3	6
5B	11	2016	11/02/2016	Cooperative 1	12:00:00	03:00:00	3	6
5B	11	2016	11/02/2016	Cooperative 1	12:00:00	03:00:00	3	6
5B	11	2016	11/02/2016	Cooperative 1	12:00:00	03:00:00	3	6
5B	11	2016	11/02/2016	Cooperative 1	12:00:00	03:00:00	3	6
5B	12	2016	12/02/2016	Cooperative 1	12:00:00	03:00:00	3	6
5B	12	2016	12/02/2016	Cooperative 1	12:00:00	03:00:00	3	6
5B	12	2016	12/02/2016	Cooperative 1	12:00:00	03:00:00	3	6
5B	12	2016	12/02/2016	Cooperative 1	12:00:00	03:00:00	3	6
5B	12	2016	12/02/2016	Cooperative 1	12:00:00	03:00:00	3	6
5B	12	2016	12/02/2016	Cooperative 1	12:00:00	03:00:00	3	6
5B	12	2016	12/02/2016	Cooperative 1	12:00:00	03:00:00	3	6
5B	12	2016	12/02/2016	Cooperative 1	12:00:00	03:00:00	3	6
5B	12	2016	12/02/2016	Cooperative 1	12:00:00	03:00:00	3	6
5B	12	2016	12/02/2016	Cooperative 1	12:00:00	03:00:00	3	6
5B	13	2016	13/02/2016	Cooperative 1	12:00:00	03:00:00	3	6
5B	13	2016	13/02/2016	Cooperative 1	12:00:00	03:00:00	3	6
5B	13	2016	13/02/2016	Cooperative 1	12:00:00	03:00:00	3	6
5B	13	2016	13/02/2016	Cooperative 1	12:00:00	03:00:00	3	6
5B	13	2016	13/02/2016	Cooperative 1	12:00:00	03:00:00	3	6
5B	13	2016	13/02/2016	Cooperative 1	12:00:00	03:00:00	3	6
5B	13	2016	13/02/2016	Cooperative 1	12:00:00	03:00:00	3	6
5B	13	2016	13/02/2016	Cooperative 1	12:00:00	03:00:00	3	6
5B	13	2016	13/02/2016	Cooperative 1	12:00:00	03:00:00	3	6
5B	14	2016	14/02/2016	Cooperative 1	12:00:00	03:00:00	3	6
5B	14	2016	14/02/2016	Cooperative 1	12:00:00	03:00:00	3	6
5B	14	2016	14/02/2016	Cooperative 1	12:00:00	03:00:00	3	6
5B	14	2016	14/02/2016	Cooperative 1	12:00:00	03:00:00	3	6
5B	14	2016	14/02/2016	Cooperative 1	12:00:00	03:00:00	3	6
5B	14	2016	14/02/2016	Cooperative 1	12:00:00	03:00:00	3	6
5B	14	2016	14/02/2016	Cooperative 1	12:00:00	03:00:00	3	6
5B	14	2016	14/02/2016	Cooperative 1	12:00:00	03:00:00	3	6
5B	14	2016	14/02/2016	Cooperative 1	12:00:00	03:00:00	3	6
5B	14	2016	14/02/2016	Cooperative 1	12:00:00	03:00:00	3	6
5B	15	2016	15/02/2016	Cooperative 1	12:00:00	03:00:00	3	6
5B	15	2016	15/02/2016	Cooperative 1	12:00:00	03:00:00	3	6
5B	15	2016	15/02/2016	Cooperative 1	12:00:00	03:00:00	3	6
5B	15	2016	15/02/2016	Cooperative 1	12:00:00	03:00:00	3	6
5B	15	2016	15/02/2016	Cooperative 1	12:00:00	03:00:00	3	6
5B	15	2016	15/02/2016	Cooperative 1	12:00:00	03:00:00	3	6
5B	15	2016	15/02/2016	Cooperative 1	12:00:00	03:00:00	3	6
5B	15	2016	15/02/2016	Cooperative 1	12:00:00	03:00:00	3	6
5B	16	2016	16/02/2016	Cooperative 1	12:00:00	03:00:00	3	6
5B	16	2016	16/02/2016	Cooperative 1	12:00:00	03:00:00	3	6
5B	16	2016	16/02/2016	Cooperative 1	12:00:00	03:00:00	3	6
5B	16	2016	16/02/2016	Cooperative 1	12:00:00	03:00:00	3	6
5B	16	2016	16/02/2016	Cooperative 1	12:00:00	03:00:00	3	6
5B	16	2016	16/02/2016	Cooperative 1	12:00:00	03:00:00	3	6
5B	16	2016	16/02/2016	Cooperative 1	12:00:00	03:00:00	3	6
5B	16	2016	16/02/2016	Cooperative 1	12:00:00	03:00:00	3	6
5B	16	2016	16/02/2016	Cooperative 1	12:00:00	03:00:00	3	6
5B	16	2016	16/02/2016	Cooperative 1	12:00:00	03:00:00	3	6
5B	16	2016	16/02/2016	Cooperative 1	12:00:00	03:00:00	3	6
5B	16	2016	16/02/2016	Cooperative 1	12:00:00	03:00:00	3	6
5B	17	2016	17/02/2016	Cooperative 1	12:00:00	03:00:00	3	6
5B	17	2016	17/02/2016	Cooperative 1	12:00:00	03:00:00	3	6
5B	17	2016	17/02/2016	Cooperative 1	12:00:00	03:00:00	3	6
5B	17	2016	17/02/2016	Cooperative 1	12:00:00	03:00:00	3	6
5B	17	2016	17/02/2016	Cooperative 1	12:00:00	03:00:00	3	6
5B	17	2016	17/02/2016	Cooperative 1	12:00:00	03:00:00	3	6
5B	17	2016	17/02/2016	Cooperative 1	12:00:00	03:00:00	3	6
5B	17	2016	17/02/2016	Cooperative 1	12:00:00	03:00:00	3	6
5B	17	2016	17/02/2016	Cooperative 1	12:00:00	03:00:00	3	6
5B	17	2016	17/02/2016	Cooperative 1	12:00:00	03:00:00	3	6
5B	17	2016	17/02/2016	Cooperative 1	12:00:00	03:00:00	3	6
5B	17	2016	17/02/2016	Cooperative 1	12:00:00	03:00:00	3	6
5B	17	2016	17/02/2016	Cooperative 1	12:00:00	03:00:00	3	6
5B	17	2016	17/02/2016	Cooperative 1	12:00:00	03:00:00	3	6
5B	18	2016	18/02/2016	Cooperative 1	12:00:00	03:00:00	3	6
5B	18	2016	18/02/2016	Cooperative 1	12:00:00	03:00:00	3	6
5B	18	2016	18/02/2016	Cooperative 1	12:00:00	03:00:00	3	6
5B	18	2016	18/02/2016	Cooperative 1	12:00:00	03:00:00	3	6
5B	18	2016	18/02/2016	Cooperative 1	12:00:00	03:00:00	3	6
5B	18	2016	18/02/2016	Cooperative 1	12:00:00	03:00:00	3	6
5B	18	2016	18/02/2016	Cooperative 1	12:00:00	03:00:00	3	6
5B	18	2016	18/02/2016	Cooperative 1	12:00:00	03:00:00	3	6
5B	18	2016	18/02/2016	Cooperative 1	12:00:00	03:00:00	3	6
5B	18	2016	18/02/2016	Cooperative 1	12:00:00	03:00:00	3	6
5B	19	2016	19/02/2016	Cooperative 1	12:00:00	03:00:00	3	6
5B	19	2016	19/02/2016	Cooperative 1	12:00:00	03:00:00	3	6
5B	19	2016	19/02/2016	Cooperative 1	12:00:00	03:00:00	3	6
5B	19	2016	19/02/2016	Cooperative 1	12:00:00	03:00:00	3	6
5B	19	2016	19/02/2016	Cooperative 1	12:00:00	03:00:00	3	6
5B	19	2016	19/02/2016	Cooperative 1	12:00:00	03:00:00	3	6
5B	19	2016	19/02/2016	Cooperative 1	12:00:00	03:00:00	3	6
5B	19	2016	19/02/2016	Cooperative 1	12:00:00	03:00:00	3	6
5B	19	2016	19/02/2016	Cooperative 1	12:00:00	03:00:00	3	6
5B	19	2016	19/02/2016	Cooperative 1	12:00:00	03:00:00	3	6
5B	19	2016	19/02/2016	Cooperative 1	12:00:00	03:00:00	3	6
5B	19	2016	19/02/2016	Cooperative 1	12:00:00	03:00:00	3	6
5B	19	2016	19/02/2016	Cooperative 1	12:00:00	03:00:00	3	6
5B	19	2016	19/02/2016	Cooperative 1	12:00:00	03:00:00	3	6
5B	20	2016	20/02/2016	Cooperative 1	12:00:00	03:00:00	3	6
5B	20	2016	20/02/2016	Cooperative 1	12:00:00	03:00:00	3	6
5B	20	2016	20/02/2016	Cooperative 1	12:00:00	03:00:00	3	6
5B	20	2016	20/02/2016	Cooperative 1	12:00:00	03:00:00	3	6
5B	20	2016	20/02/2016	Cooperative 1	12:00:00	03:00:00	3	6
5B	20	2016	20/02/2016	Cooperative 1	12:00:00	03:00:00	3	6
5B	20	2016	20/02/2016	Cooperative 1	12:00:00	03:00:00	3	6
5B	21	2016	21/02/2016	Cooperative 1	12:00:00	03:00:00	3	6
5B	21	2016	21/02/2016	Cooperative 1	12:00:00	03:00:00	3	6
5B	21	2016	21/02/2016	Cooperative 1	12:00:00	03:00:00	3	6
5B	21	2016	21/02/2016	Cooperative 1	12:00:00	03:00:00	3	6
5B	21	2016	21/02/2016	Cooperative 1	12:00:00	03:00:00	3	6
5B	21	2016	21/02/2016	Cooperative 1	12:00:00	03:00:00	3	6
5B	21	2016	21/02/2016	Cooperative 1	12:00:00	03:00:00	3	6
5B	21	2016	21/02/2016	Cooperative 1	12:00:00	03:00:00	3	6
5B	21	2016	21/02/2016	Cooperative 1	12:00:00	03:00:00	3	6
5B	21	2016	21/02/2016	Cooperative 1	12:00:00	03:00:00	3	6
5B	21	2016	21/02/2016	Cooperative 1	12:00:00	03:00:00	3	6
5B	22	2016	22/02/2016	Cooperative 1	12:00:00	03:00:00	3	6
5B	22	2016	22/02/2016	Cooperative 1	12:00:00	03:00:00	3	6
5B	22	2016	22/02/2016	Cooperative 1	12:00:00	03:00:00	3	6
5B	22	2016	22/02/2016	Cooperative 1	12:00:00	03:00:00	3	6
5B	22	2016	22/02/2016	Cooperative 1	12:00:00	03:00:00	3	6
5B	22	2016	22/02/2016	Cooperative 1	12:00:00	03:00:00	3	6
5B	22	2016	22/02/2016	Cooperative 1	12:00:00	03:00:00	3	6
5B	22	2016	22/02/2016	Cooperative 1	12:00:00	03:00:00	3	6
5B	22	2016	22/02/2016	Cooperative 1	12:00:00	03:00:00	3	6
5B	22	2016	22/02/2016	Cooperative 1	12:00:00	03:00:00	3	6
5B	22	2016	22/02/2016	Cooperative 1	12:00:00	03:00:00	3	6
5B	22	2016	22/02/2016	Cooperative 1	12:00:00	03:00:00	3	6
5B	22	2016	22/02/2016	Cooperative 1	12:00:00	03:00:00	3	6
5B	22	2016	22/02/2016	Cooperative 1	12:00:00	03:00:00	3	6
5B	22	2016	22/02/2016	Cooperative 1	12:00:00	03:00:00	3	6
5B	22	2016	22/02/2016	Cooperative 1	12:00:00	03:00:00	3	6
5B	23	2016	23/02/2016	Cooperative 1	12:00:00	03:00:00	3	6
5B	23	2016	23/02/2016	Cooperative 1	12:00:00	03:00:00	3	6
5B	23	2016	23/02/2016	Cooperative 1	12:00:00	03:00:00	3	6
5B	23	2016	23/02/2016	Cooperative 1	12:00:00	03:00:00	3	6
5B	23	2016	23/02/2016	Cooperative 1	12:00:00	03:00:00	3	6
5B	23	2016	23/02/2016	Cooperative 1	12:00:00	03:00:00	3	6
5B	23	2016	23/02/2016	Cooperative 1	12:00:00	03:00:00	3	6
5B	24	2016	24/02/2016	Cooperative 1	12:00:00	03:00:00	3	6
5B	24	2016	24/02/2016	Cooperative 1	12:00:00	03:00:00	3	6
5B	24	2016	24/02/2016	Cooperative 1	12:00:00	03:00:00	3	6
5B	24	2016	24/02/2016	Cooperative 1	12:00:00	03:00:00	3	6
5B	24	2016	24/02/2016	Cooperative 1	12:00:00	03:00:00	3	6
5B	24	2016	24/02/2016	Cooperative 1	12:00:00	03:00:00	3	6
5B	24	2016	24/02/2016	Cooperative 1	12:00:00	03:00:00	3	6
5B	24	2016	24/02/2016	Cooperative 1	12:00:00	03:00:00	3	6
5B	24	2016	24/02/2016	Cooperative 1	12:00:00	03:00:00	3	6
5B	24	2016	24/02/2016	Cooperative 1	12:00:00	03:00:00	3	6
5B	24	2016	24/02/2016	Cooperative 1	12:00:00	03:00:00	3	6
5B	24	2016	24/02/2016	Cooperative 1	12:00:00	03:00:00	3	6
5B	24	2016	24/02/2016	Cooperative 1	12:00:00	03:00:00	3	6
5B	24	2016	24/02/2016	Cooperative 1	12:00:00	03:00:00	3	6
5B	24	2016	24/02/2016	Cooperative 1	12:00:00	03:00:00	3	6
5B	24	2016	24/02/2016	Cooperative 1	12:00:00	03:00:00	3	6
5B	25	2016	25/02/2016	Cooperative 1	12:00:00	03:00:00	3	6
5B	25	2016	25/02/2016	Cooperative 1	12:00:00	03:00:00	3	6
5B	25	2016	25/02/2016	Cooperative 1	12:00:00	03:00:00	3	6
5B	25	2016	25/02/2016	Cooperative 1	12:00:00	03:00:00	3	6
5B	25	2016	25/02/2016	Cooperative 1	12:00:00	03:00:00	3	6
5B	25	2016	25/02/2016	Cooperative 1	12:00:00	03:00:00	3	6
5B	25	2016	25/02/2016	Cooperative 1	12:00:00	03:00:00	3	6
5B	25	2016	25/02/2016	Cooperative 1	12:00:00	03:00:00	3	6
5B	25	2016	25/02/2016	Cooperative 1	12:00:00	03:00:00	3	6
5B	26	2016	26/02/2016	Cooperative 1	12:00:00	03:00:00	3	6
5B	26	2016	26/02/2016	Cooperative 1	12:00:00	03:00:00	3	6
5B	26	2016	26/02/2016	Cooperative 1	12:00:00	03:00:00	3	6
5B	26	2016	26/02/2016	Cooperative 1	12:00:00	03:00:00	3	6
5B	26	2016	26/02/2016	Cooperative 1	12:00:00	03:00:00	3	6
5B	26	2016	26/02/2016	Cooperative 1	12:00:00	03:00:00	3	6
5B	26	2016	26/02/2016	Cooperative 1	12:00:00	03:00:00	3	6
5B	26	2016	26/02/2016	Cooperative 1	12:00:00	03:00:00	3	6
5B	26	2016	26/02/2016	Cooperative 1	12:00:00	03:00:00	3	6
5B	26	2016	26/02/2016	Cooperative 1	12:00:00	03:00:00	3	6
5B	26	2016	26/02/2016	Cooperative 1	12:00:00	03:00:00	3	6
5B	26	2016	26/02/2016	Cooperative 1	12:00:00	03:00:00	3	6
5B	26	2016	26/02/2016	Cooperative 1	12:00:00	03:00:00	3	6
5B	26	2016	26/02/2016	Cooperative 1	12:00:00	03:00:00	3	6
5B	26	2016	26/02/2016	Cooperative 1	12:00:00	03:00:00	3	6
5B	26	2016	26/02/2016	Cooperative 1	12:00:00	03:00:00	3	6
5B	26	2016	26/02/2016	Cooperative 1	12:00:00	03:00:00	3	6
5B	27	2016	27/02/2016	Cooperative 1	12:00:00	03:00:00	3	6
5B	27	2016	27/02/2016	Cooperative 1	12:00:00	03:00:00	3	6
5B	27	2016	27/02/2016	Cooperative 1	12:00:00	03:00:00	3	6
5B	27	2016	27/02/2016	Cooperative 1	12:00:00	03:00:00	3	6
5B	27	2016	27/02/2016	Cooperative 1	12:00:00	03:00:00	3	6
5B	27	2016	27/02/2016	Cooperative 1	12:00:00	03:00:00	3	6
5B	27	2016	27/02/2016	Cooperative 1	12:00:00	03:00:00	3	6
5B	27	2016	27/02/2016	Cooperative 1	12:00:00	03:00:00	3	6
5B	27	2016	27/02/2016	Cooperative 1	12:00:00	03:00:00	3	6
5B	27	2016	27/02/2016	Cooperative 1	12:00:00	03:00:00	3	6
5B	27	2016	27/02/2016	Cooperative 1	12:00:00	03:00:00	3	6
5B	27	2016	27/02/2016	Cooperative 1	12:00:00	03:00:00	3	6
5B	27	2016	27/02/2016	Cooperative 1	12:00:00	03:00:00	3	6
5B	28	2016	28/02/2016	Cooperative 1	12:00:00	03:00:00	3	6
5B	28	2016	28/02/2016	Cooperative 1	12:00:00	03:00:00	3	6
5B	28	2016	28/02/2016	Cooperative 1	12:00:00	03:00:00	3	6
5B	28	2016	28/02/2016	Cooperative 1	12:00:00	03:00:00	3	6
5B	28	2016	28/02/2016	Cooperative 1	12:00:00	03:00:00	3	6
5B	28	2016	28/02/2016	Cooperative 1	12:00:00	03:00:00	3	6
5B	28	2016	28/02/2016	Cooperative 1	12:00:00	03:00:00	3	6
5B	28	2016	28/02/2016	Cooperative 1	12:00:00	03:00:00	3	6
5B	28	2016	28/02/2016	Cooperative 1	12:00:00	03:00:00	3	6
5B	28	2016	28/02/2016	Cooperative 1	12:00:00	03:00:00	3	6
5B	28	2016	28/02/2016	Cooperative 1	12:00:00	03:00:00	3	6
5B	28	2016	28/02/2016	Cooperative 1	12:00:00	03:00:00	3	6
5B	28	2016	28/02/2016	Cooperative 1	12:00:00	03:00:00	3	6
5B	28	2016	28/02/2016	Cooperative 1	12:00:00	03:00:00	3	6
5B	28	2016	28/02/2016	Cooperative 1	12:00:00	03:00:00	3	6
5B	29	2016	29/02/2016	Cooperative 1	12:00:00	03:00:00	3	6
5B	29	2016	29/02/2016	Cooperative 1	12:00:00	03:00:00	3	6
5B	29	2016	29/02/2016	Cooperative 1	12:00:00	03:00:00	3	6
5B	29	2016	29/02/2016	Cooperative 1	12:00:00	03:00:00	3	6
5B	29	2016	29/02/2016	Cooperative 1	12:00:00	03:00:00	3	6
5B	29	2016	29/02/2016	Cooperative 1	12:00:00	03:00:00	3	6
5B	29	2016	29/02/2016	Cooperative 1	12:00:00	03:00:00	3	6
5B	29	2016	29/02/2016	Cooperative 1	12:00:00	03:00:00	3	6
5B	29	2016	29/02/2016	Cooperative 1	12:00:00	03:00:00	3	6
5B	29	2016	29/02/2016	Cooperative 1	12:00:00	03:00:00	3	6
5B	29	2016	29/02/2016	Cooperative 1	12:00:00	03:00:00	3	6
5B	1	2016	01/03/2016	Cooperative 1	12:00:00	03:00:00	3	6
5B	1	2016	01/03/2016	Cooperative 1	12:00:00	03:00:00	3	6
5B	1	2016	01/03/2016	Cooperative 1	12:00:00	03:00:00	3	6
5B	1	2016	01/03/2016	Cooperative 1	12:00:00	03:00:00	3	6
5B	1	2016	01/03/2016	Cooperative 1	12:00:00	03:00:00	3	6
5B	1	2016	01/03/2016	Cooperative 1	12:00:00	03:00:00	3	6
5B	1	2016	01/03/2016	Cooperative 1	12:00:00	03:00:00	3	6
5B	1	2016	01/03/2016	Cooperative 1	12:00:00	03:00:00	3	6
5B	1	2016	01/03/2016	Cooperative 1	12:00:00	03:00:00	3	6
5B	1	2016	01/03/2016	Cooperative 1	12:00:00	03:00:00	3	6
5B	2	2016	02/03/2016	Cooperative 1	12:00:00	03:00:00	3	6
5B	2	2016	02/03/2016	Cooperative 1	12:00:00	03:00:00	3	6
5B	2	2016	02/03/2016	Cooperative 1	12:00:00	03:00:00	3	6
5B	2	2016	02/03/2016	Cooperative 1	12:00:00	03:00:00	3	6
5B	2	2016	02/03/2016	Cooperative 1	12:00:00	03:00:00	3	6
5B	2	2016	02/03/2016	Cooperative 1	12:00:00	03:00:00	3	6
5B	2	2016	02/03/2016	Cooperative 1	12:00:00	03:00:00	3	6
5B	2	2016	02/03/2016	Cooperative 1	12:00:00	03:00:00	3	6
5B	2	2016	02/03/2016	Cooperative 1	12:00:00	03:00:00	3	6
5B	2	2016	02/03/2016	Cooperative 1	12:00:00	03:00:00	3	6
5B	2	2016	02/03/2016	Cooperative 1	12:00:00	03:00:00	3	6
5B	2	2016	02/03/2016	Cooperative 1	12:00:00	03:00:00	3	6
5B	2	2016	02/03/2016	Cooperative 1	12:00:00	03:00:00	3	6
5B	3	2016	03/03/2016	Cooperative 1	12:00:00	03:00:00	3	6
5B	3	2016	03/03/2016	Cooperative 1	12:00:00	03:00:00	3	6
5B	3	2016	03/03/2016	Cooperative 1	12:00:00	03:00:00	3	6
5B	3	2016	03/03/2016	Cooperative 1	12:00:00	03:00:00	3	6
5B	3	2016	03/03/2016	Cooperative 1	12:00:00	03:00:00	3	6
5B	3	2016	03/03/2016	Cooperative 1	12:00:00	03:00:00	3	6
5B	4	2016	04/03/2016	Cooperative 1	12:00:00	03:00:00	3	6
5B	4	2016	04/03/2016	Cooperative 1	12:00:00	03:00:00	3	6
5B	4	2016	04/03/2016	Cooperative 1	12:00:00	03:00:00	3	6
5B	4	2016	04/03/2016	Cooperative 1	12:00:00	03:00:00	3	6
5B	4	2016	04/03/2016	Cooperative 1	12:00:00	03:00:00	3	6
5B	4	2016	04/03/2016	Cooperative 1	12:00:00	03:00:00	3	6
5B	4	2016	04/03/2016	Cooperative 1	12:00:00	03:00:00	3	6
5B	5	2016	05/03/2016	Cooperative 1	12:00:00	03:00:00	3	6
5B	5	2016	05/03/2016	Cooperative 1	12:00:00	03:00:00	3	6
5B	5	2016	05/03/2016	Cooperative 1	12:00:00	03:00:00	3	6
5B	5	2016	05/03/2016	Cooperative 1	12:00:00	03:00:00	3	6
5B	5	2016	05/03/2016	Cooperative 1	12:00:00	03:00:00	3	6
5B	6	2016	06/03/2016	Cooperative 1	12:00:00	03:00:00	3	6
5B	6	2016	06/03/2016	Cooperative 1	12:00:00	03:00:00	3	6
5B	6	2016	06/03/2016	Cooperative 1	12:00:00	03:00:00	3	6
5B	6	2016	06/03/2016	Cooperative 1	12:00:00	03:00:00	3	6
5B	6	2016	06/03/2016	Cooperative 1	12:00:00	03:00:00	3	6
5B	6	2016	06/03/2016	Cooperative 1	12:00:00	03:00:00	3	6
5B	6	2016	06/03/2016	Cooperative 1	12:00:00	03:00:00	3	6
5B	6	2016	06/03/2016	Cooperative 1	12:00:00	03:00:00	3	6
5B	7	2016	07/03/2016	Cooperative 1	12:00:00	03:00:00	3	6
5B	7	2016	07/03/2016	Cooperative 1	12:00:00	03:00:00	3	6
5B	7	2016	07/03/2016	Cooperative 1	12:00:00	03:00:00	3	6
5B	7	2016	07/03/2016	Cooperative 1	12:00:00	03:00:00	3	6
5B	7	2016	07/03/2016	Cooperative 1	12:00:00	03:00:00	3	6
5B	7	2016	07/03/2016	Cooperative 1	12:00:00	03:00:00	3	6
5B	7	2016	07/03/2016	Cooperative 1	12:00:00	03:00:00	3	6
5B	7	2016	07/03/2016	Cooperative 1	12:00:00	03:00:00	3	6
5B	7	2016	07/03/2016	Cooperative 1	12:00:00	03:00:00	3	6
5B	7	2016	07/03/2016	Cooperative 1	12:00:00	03:00:00	3	6
5B	7	2016	07/03/2016	Cooperative 1	12:00:00	03:00:00	3	6
5B	7	2016	07/03/2016	Cooperative 1	12:00:00	03:00:00	3	6
5B	7	2016	07/03/2016	Cooperative 1	12:00:00	03:00:00	3	6
5B	7	2016	07/03/2016	Cooperative 1	12:00:00	03:00:00	3	6
5B	8	2016	08/03/2016	Cooperative 1	12:00:00	03:00:00	3	6
5B	8	2016	08/03/2016	Cooperative 1	12:00:00	03:00:00	3	6
5B	8	2016	08/03/2016	Cooperative 1	12:00:00	03:00:00	3	6
5B	8	2016	08/03/2016	Cooperative 1	12:00:00	03:00:00	3	6
5B	8	2016	08/03/2016	Cooperative 1	12:00:00	03:00:00	3	6
5B	8	2016	08/03/2016	Cooperative 1	12:00:00	03:00:00	3	6
5B	8	2016	08/03/2016	Cooperative 1	12:00:00	03:00:00	3	6
5B	9	2016	09/03/2016	Cooperative 1	12:00:00	03:00:00	3	6
5B	9	2016	09/03/2016	Cooperative 1	12:00:00	03:00:00	3	6
5B	9	2016	09/03/2016	Cooperative 1	12:00:00	03:00:00	3	6
5B	9	2016	09/03/2016	Cooperative 1	12:00:00	03:00:00	3	6
5B	9	2016	09/03/2016	Cooperative 1	12:00:00	03:00:00	3	6
5B	9	2016	09/03/2016	Cooperative 1	12:00:00	03:00:00	3	6
5B	9	2016	09/03/2016	Cooperative 1	12:00:00	03:00:00	3	6
5B	10	2016	10/03/2016	Cooperative 1	12:00:00	03:00:00	3	6
5B	10	2016	10/03/2016	Cooperative 1	12:00:00	03:00:00	3	6
5B	10	2016	10/03/2016	Cooperative 1	12:00:00	03:00:00	3	6
5B	10	2016	10/03/2016	Cooperative 1	12:00:00	03:00:00	3	6
5B	10	2016	10/03/2016	Cooperative 1	12:00:00	03:00:00	3	6
5B	10	2016	10/03/2016	Cooperative 1	12:00:00	03:00:00	3	6
5B	11	2016	11/03/2016	Cooperative 1	12:00:00	03:00:00	3	6
5B	11	2016	11/03/2016	Cooperative 1	12:00:00	03:00:00	3	6
5B	11	2016	11/03/2016	Cooperative 1	12:00:00	03:00:00	3	6
5B	11	2016	11/03/2016	Cooperative 1	12:00:00	03:00:00	3	6
5B	11	2016	11/03/2016	Cooperative 1	12:00:00	03:00:00	3	6
5B	11	2016	11/03/2016	Cooperative 1	12:00:00	03:00:00	3	6
5B	11	2016	11/03/2016	Cooperative 1	12:00:00	03:00:00	3	6
5B	11	2016	11/03/2016	Cooperative 1	12:00:00	03:00:00	3	6
5B	11	2016	11/03/2016	Cooperative 1	12:00:00	03:00:00	3	6
5B	11	2016	11/03/2016	Cooperative 1	12:00:00	03:00:00	3	6
5B	11	2016	11/03/2016	Cooperative 1	12:00:00	03:00:00	3	6
5B	11	2016	11/03/2016	Cooperative 1	12:00:00	03:00:00	3	6
5B	11	2016	11/03/2016	Cooperative 1	12:00:00	03:00:00	3	6
5B	12	2016	12/03/2016	Cooperative 1	12:00:00	03:00:00	3	6
5B	12	2016	12/03/2016	Cooperative 1	12:00:00	03:00:00	3	6
5B	12	2016	12/03/2016	Cooperative 1	12:00:00	03:00:00	3	6
5B	12	2016	12/03/2016	Cooperative 1	12:00:00	03:00:00	3	6
5B	12	2016	12/03/2016	Cooperative 1	12:00:00	03:00:00	3	6
5B	12	2016	12/03/2016	Cooperative 1	12:00:00	03:00:00	3	6
5B	12	2016	12/03/2016	Cooperative 1	12:00:00	03:00:00	3	6
5B	13	2016	13/03/2016	Cooperative 1	12:00:00	03:00:00	3	6
5B	13	2016	13/03/2016	Cooperative 1	12:00:00	03:00:00	3	6
5B	13	2016	13/03/2016	Cooperative 1	12:00:00	03:00:00	3	6
5B	13	2016	13/03/2016	Cooperative 1	12:00:00	03:00:00	3	6
5B	13	2016	13/03/2016	Cooperative 1	12:00:00	03:00:00	3	6
5B	13	2016	13/03/2016	Cooperative 1	12:00:00	03:00:00	3	6
5B	13	2016	13/03/2016	Cooperative 1	12:00:00	03:00:00	3	6
5B	13	2016	13/03/2016	Cooperative 1	12:00:00	03:00:00	3	6
5B	13	2016	13/03/2016	Cooperative 1	12:00:00	03:00:00	3	6
5B	13	2016	13/03/2016	Cooperative 1	12:00:00	03:00:00	3	6
5B	13	2016	13/03/2016	Cooperative 1	12:00:00	03:00:00	3	6
5B	13	2016	13/03/2016	Cooperative 1	12:00:00	03:00:00	3	6
5B	13	2016	13/03/2016	Cooperative 1	12:00:00	03:00:00	3	6
5B	13	2016	13/03/2016	Cooperative 1	12:00:00	03:00:00	3	6
5B	13	2016	13/03/2016	Cooperative 1	12:00:00	03:00:00	3	6
5B	13	2016	13/03/2016	Cooperative 1	12:00:00	03:00:00	3	6
5B	14	2016	14/03/2016	Cooperative 1	12:00:00	03:00:00	3	6
5B	14	2016	14/03/2016	Cooperative 1	12:00:00	03:00:00	3	6
5B	14	2016	14/03/2016	Cooperative 1	12:00:00	03:00:00	3	6
5B	14	2016	14/03/2016	Cooperative 1	12:00:00	03:00:00	3	6
5B	14	2016	14/03/2016	Cooperative 1	12:00:00	03:00:00	3	6
5B	14	2016	14/03/2016	Cooperative 1	12:00:00	03:00:00	3	6
5B	14	2016	14/03/2016	Cooperative 1	12:00:00	03:00:00	3	6
5B	14	2016	14/03/2016	Cooperative 1	12:00:00	03:00:00	3	6
5B	14	2016	14/03/2016	Cooperative 1	12:00:00	03:00:00	3	6
5B	14	2016	14/03/2016	Cooperative 1	12:00:00	03:00:00	3	6
5B	14	2016	14/03/2016	Cooperative 1	12:00:00	03:00:00	3	6
5B	14	2016	14/03/2016	Cooperative 1	12:00:00	03:00:00	3	6
5B	14	2016	14/03/2016	Cooperative 1	12:00:00	03:00:00	3	6
5B	15	2016	15/03/2016	Cooperative 1	12:00:00	03:00:00	3	6
5B	15	2016	15/03/2016	Cooperative 1	12:00:00	03:00:00	3	6
5B	15	2016	15/03/2016	Cooperative 1	12:00:00	03:00:00	3	6
5B	15	2016	15/03/2016	Cooperative 1	12:00:00	03:00:00	3	6
5B	15	2016	15/03/2016	Cooperative 1	12:00:00	03:00:00	3	6
5B	15	2016	15/03/2016	Cooperative 1	12:00:00	03:00:00	3	6
5B	15	2016	15/03/2016	Cooperative 1	12:00:00	03:00:00	3	6
5B	15	2016	15/03/2016	Cooperative 1	12:00:00	03:00:00	3	6
5B	15	2016	15/03/2016	Cooperative 1	12:00:00	03:00:00	3	6
5B	16	2016	16/03/2016	Cooperative 1	12:00:00	03:00:00	3	6
5B	16	2016	16/03/2016	Cooperative 1	12:00:00	03:00:00	3	6
5B	16	2016	16/03/2016	Cooperative 1	12:00:00	03:00:00	3	6
5B	16	2016	16/03/2016	Cooperative 1	12:00:00	03:00:00	3	6
5B	16	2016	16/03/2016	Cooperative 1	12:00:00	03:00:00	3	6
5B	16	2016	16/03/2016	Cooperative 1	12:00:00	03:00:00	3	6
5B	16	2016	16/03/2016	Cooperative 1	12:00:00	03:00:00	3	6
5B	16	2016	16/03/2016	Cooperative 1	12:00:00	03:00:00	3	6
5B	16	2016	16/03/2016	Cooperative 1	12:00:00	03:00:00	3	6
5B	16	2016	16/03/2016	Cooperative 1	12:00:00	03:00:00	3	6
5B	16	2016	16/03/2016	Cooperative 1	12:00:00	03:00:00	3	6
5B	17	2016	17/03/2016	Cooperative 1	12:00:00	03:00:00	3	6
5B	17	2016	17/03/2016	Cooperative 1	12:00:00	03:00:00	3	6
5B	17	2016	17/03/2016	Cooperative 1	12:00:00	03:00:00	3	6
5B	17	2016	17/03/2016	Cooperative 1	12:00:00	03:00:00	3	6
5B	17	2016	17/03/2016	Cooperative 1	12:00:00	03:00:00	3	6
5B	17	2016	17/03/2016	Cooperative 1	12:00:00	03:00:00	3	6
5B	17	2016	17/03/2016	Cooperative 1	12:00:00	03:00:00	3	6
5B	17	2016	17/03/2016	Cooperative 1	12:00:00	03:00:00	3	6
5B	17	2016	17/03/2016	Cooperative 1	12:00:00	03:00:00	3	6
5B	17	2016	17/03/2016	Cooperative 1	12:00:00	03:00:00	3	6
5B	17	2016	17/03/2016	Cooperative 1	12:00:00	03:00:00	3	6
5B	17	2016	17/03/2016	Cooperative 1	12:00:00	03:00:00	3	6
5B	18	2016	18/03/2016	Cooperative 1	12:00:00	03:00:00	3	6
5B	18	2016	18/03/2016	Cooperative 1	12:00:00	03:00:00	3	6
5B	18	2016	18/03/2016	Cooperative 1	12:00:00	03:00:00	3	6
5B	18	2016	18/03/2016	Cooperative 1	12:00:00	03:00:00	3	6
5B	18	2016	18/03/2016	Cooperative 1	12:00:00	03:00:00	3	6
5B	18	2016	18/03/2016	Cooperative 1	12:00:00	03:00:00	3	6
5B	18	2016	18/03/2016	Cooperative 1	12:00:00	03:00:00	3	6
5B	18	2016	18/03/2016	Cooperative 1	12:00:00	03:00:00	3	6
5B	18	2016	18/03/2016	Cooperative 1	12:00:00	03:00:00	3	6
5B	18	2016	18/03/2016	Cooperative 1	12:00:00	03:00:00	3	6
5B	18	2016	18/03/2016	Cooperative 1	12:00:00	03:00:00	3	6
5B	18	2016	18/03/2016	Cooperative 1	12:00:00	03:00:00	3	6
5B	19	2016	19/03/2016	Cooperative 1	12:00:00	03:00:00	3	6
5B	19	2016	19/03/2016	Cooperative 1	12:00:00	03:00:00	3	6
5B	19	2016	19/03/2016	Cooperative 1	12:00:00	03:00:00	3	6
5B	19	2016	19/03/2016	Cooperative 1	12:00:00	03:00:00	3	6
5B	19	2016	19/03/2016	Cooperative 1	12:00:00	03:00:00	3	6
5B	19	2016	19/03/2016	Cooperative 1	12:00:00	03:00:00	3	6
5B	19	2016	19/03/2016	Cooperative 1	12:00:00	03:00:00	3	6
5B	19	2016	19/03/2016	Cooperative 1	12:00:00	03:00:00	3	6
5B	19	2016	19/03/2016	Cooperative 1	12:00:00	03:00:00	3	6
5B	19	2016	19/03/2016	Cooperative 1	12:00:00	03:00:00	3	6
5B	19	2016	19/03/2016	Cooperative 1	12:00:00	03:00:00	3	6
5B	19	2016	19/03/2016	Cooperative 1	12:00:00	03:00:00	3	6
5B	19	2016	19/03/2016	Cooperative 1	12:00:00	03:00:00	3	6
5B	20	2016	20/03/2016	Cooperative 1	12:00:00	03:00:00	3	6
5B	20	2016	20/03/2016	Cooperative 1	12:00:00	03:00:00	3	6
5B	20	2016	20/03/2016	Cooperative 1	12:00:00	03:00:00	3	6
5B	20	2016	20/03/2016	Cooperative 1	12:00:00	03:00:00	3	6
5B	20	2016	20/03/2016	Cooperative 1	12:00:00	03:00:00	3	6
5B	20	2016	20/03/2016	Cooperative 1	12:00:00	03:00:00	3	6
5B	20	2016	20/03/2016	Cooperative 1	12:00:00	03:00:00	3	6
5B	20	2016	20/03/2016	Cooperative 1	12:00:00	03:00:00	3	6
5B	20	2016	20/03/2016	Cooperative 1	12:00:00	03:00:00	3	6
5B	20	2016	20/03/2016	Cooperative 1	12:00:00	03:00:00	3	6
5B	20	2016	20/03/2016	Cooperative 1	12:00:00	03:00:00	3	6
5B	21	2016	21/03/2016	Cooperative 1	12:00:00	03:00:00	3	6
5B	21	2016	21/03/2016	Cooperative 1	12:00:00	03:00:00	3	6
5B	21	2016	21/03/2016	Cooperative 1	12:00:00	03:00:00	3	6
5B	21	2016	21/03/2016	Cooperative 1	12:00:00	03:00:00	3	6
5B	21	2016	21/03/2016	Cooperative 1	12:00:00	03:00:00	3	6
5B	21	2016	21/03/2016	Cooperative 1	12:00:00	03:00:00	3	6
5B	21	2016	21/03/2016	Cooperative 1	12:00:00	03:00:00	3	6
5B	21	2016	21/03/2016	Cooperative 1	12:00:00	03:00:00	3	6
5B	21	2016	21/03/2016	Cooperative 1	12:00:00	03:00:00	3	6
5B	21	2016	21/03/2016	Cooperative 1	12:00:00	03:00:00	3	6
5B	21	2016	21/03/2016	Cooperative 1	12:00:00	03:00:00	3	6
5B	22	2016	22/03/2016	Cooperative 1	12:00:00	03:00:00	3	6
5B	22	2016	22/03/2016	Cooperative 1	12:00:00	03:00:00	3	6
5B	22	2016	22/03/2016	Cooperative 1	12:00:00	03:00:00	3	6
5B	22	2016	22/03/2016	Cooperative 1	12:00:00	03:00:00	3	6
5B	22	2016	22/03/2016	Cooperative 1	12:00:00	03:00:00	3	6
5B	22	2016	22/03/2016	Cooperative 1	12:00:00	03:00:00	3	6
5B	22	2016	22/03/2016	Cooperative 1	12:00:00	03:00:00	3	6
5B	22	2016	22/03/2016	Cooperative 1	12:00:00	03:00:00	3	6
5B	22	2016	22/03/2016	Cooperative 1	12:00:00	03:00:00	3	6
5B	22	2016	22/03/2016	Cooperative 1	12:00:00	03:00:00	3	6
5B	22	2016	22/03/2016	Cooperative 1	12:00:00	03:00:00	3	6
5B	22	2016	22/03/2016	Cooperative 1	12:00:00	03:00:00	3	6
5B	22	2016	22/03/2016	Cooperative 1	12:00:00	03:00:00	3	6
5B	23	2016	23/03/2016	Cooperative 1	12:00:00	03:00:00	3	6
5B	23	2016	23/03/2016	Cooperative 1	12:00:00	03:00:00	3	6
5B	23	2016	23/03/2016	Cooperative 1	12:00:00	03:00:00	3	6
5B	23	2016	23/03/2016	Cooperative 1	12:00:00	03:00:00	3	6
5B	23	2016	23/03/2016	Cooperative 1	12:00:00	03:00:00	3	6
5B	23	2016	23/03/2016	Cooperative 1	12:00:00	03:00:00	3	6
5B	23	2016	23/03/2016	Cooperative 1	12:00:00	03:00:00	3	6
5B	23	2016	23/03/2016	Cooperative 1	12:00:00	03:00:00	3	6
5B	23	2016	23/03/2016	Cooperative 1	12:00:00	03:00:00	3	6
5B	24	2016	24/03/2016	Cooperative 1	12:00:00	03:00:00	3	6
5B	24	2016	24/03/2016	Cooperative 1	12:00:00	03:00:00	3	6
5B	24	2016	24/03/2016	Cooperative 1	12:00:00	03:00:00	3	6
5B	24	2016	24/03/2016	Cooperative 1	12:00:00	03:00:00	3	6
5B	24	2016	24/03/2016	Cooperative 1	12:00:00	03:00:00	3	6
5B	24	2016	24/03/2016	Cooperative 1	12:00:00	03:00:00	3	6
5B	24	2016	24/03/2016	Cooperative 1	12:00:00	03:00:00	3	6
5B	24	2016	24/03/2016	Cooperative 1	12:00:00	03:00:00	3	6
5B	24	2016	24/03/2016	Cooperative 1	12:00:00	03:00:00	3	6
5B	24	2016	24/03/2016	Cooperative 1	12:00:00	03:00:00	3	6
5B	24	2016	24/03/2016	Cooperative 1	12:00:00	03:00:00	3	6
5B	24	2016	24/03/2016	Cooperative 1	12:00:00	03:00:00	3	6
5B	25	2016	25/03/2016	Cooperative 1	12:00:00	03:00:00	3	6
5B	25	2016	25/03/2016	Cooperative 1	12:00:00	03:00:00	3	6
5B	25	2016	25/03/2016	Cooperative 1	12:00:00	03:00:00	3	6
5B	25	2016	25/03/2016	Cooperative 1	12:00:00	03:00:00	3	6
5B	25	2016	25/03/2016	Cooperative 1	12:00:00	03:00:00	3	6
5B	25	2016	25/03/2016	Cooperative 1	12:00:00	03:00:00	3	6
5B	25	2016	25/03/2016	Cooperative 1	12:00:00	03:00:00	3	6
5B	25	2016	25/03/2016	Cooperative 1	12:00:00	03:00:00	3	6
5B	25	2016	25/03/2016	Cooperative 1	12:00:00	03:00:00	3	6
5B	25	2016	25/03/2016	Cooperative 1	12:00:00	03:00:00	3	6
5B	25	2016	25/03/2016	Cooperative 1	12:00:00	03:00:00	3	6
5B	25	2016	25/03/2016	Cooperative 1	12:00:00	03:00:00	3	6
5B	26	2016	26/03/2016	Cooperative 1	12:00:00	03:00:00	3	6
5B	26	2016	26/03/2016	Cooperative 1	12:00:00	03:00:00	3	6
5B	26	2016	26/03/2016	Cooperative 1	12:00:00	03:00:00	3	6
5B	26	2016	26/03/2016	Cooperative 1	12:00:00	03:00:00	3	6
5B	26	2016	26/03/2016	Cooperative 1	12:00:00	03:00:00	3	6
5B	26	2016	26/03/2016	Cooperative 1	12:00:00	03:00:00	3	6
5B	26	2016	26/03/2016	Cooperative 1	12:00:00	03:00:00	3	6
5B	26	2016	26/03/2016	Cooperative 1	12:00:00	03:00:00	3	6
5B	26	2016	26/03/2016	Cooperative 1	12:00:00	03:00:00	3	6
5B	26	2016	26/03/2016	Cooperative 1	12:00:00	03:00:00	3	6
5B	26	2016	26/03/2016	Cooperative 1	12:00:00	03:00:00	3	6
5B	27	2016	27/03/2016	Cooperative 1	12:00:00	03:00:00	3	6
5B	27	2016	27/03/2016	Cooperative 1	12:00:00	03:00:00	3	6
5B	27	2016	27/03/2016	Cooperative 1	12:00:00	03:00:00	3	6
5B	27	2016	27/03/2016	Cooperative 1	12:00:00	03:00:00	3	6
5B	27	2016	27/03/2016	Cooperative 1	12:00:00	03:00:00	3	6
5B	27	2016	27/03/2016	Cooperative 1	12:00:00	03:00:00	3	6
5B	27	2016	27/03/2016	Cooperative 1	12:00:00	03:00:00	3	6
5B	27	2016	27/03/2016	Cooperative 1	12:00:00	03:00:00	3	6
5B	27	2016	27/03/2016	Cooperative 1	12:00:00	03:00:00	3	6
5B	27	2016	27/03/2016	Cooperative 1	12:00:00	03:00:00	3	6
5B	27	2016	27/03/2016	Cooperative 1	12:00:00	03:00:00	3	6
5B	27	2016	27/03/2016	Cooperative 1	12:00:00	03:00:00	3	6
5B	27	2016	27/03/2016	Cooperative 1	12:00:00	03:00:00	3	6
5B	28	2016	28/03/2016	Cooperative 1	12:00:00	03:00:00	3	6
5B	28	2016	28/03/2016	Cooperative 1	12:00:00	03:00:00	3	6
5B	28	2016	28/03/2016	Cooperative 1	12:00:00	03:00:00	3	6
5B	28	2016	28/03/2016	Cooperative 1	12:00:00	03:00:00	3	6
5B	28	2016	28/03/2016	Cooperative 1	12:00:00	03:00:00	3	6
5B	28	2016	28/03/2016	Cooperative 1	12:00:00	03:00:00	3	6
5B	28	2016	28/03/2016	Cooperative 1	12:00:00	03:00:00	3	6
5B	28	2016	28/03/2016	Cooperative 1	12:00:00	03:00:00	3	6
5B	28	2016	28/03/2016	Cooperative 1	12:00:00	03:00:00	3	6
5B	28	2016	28/03/2016	Cooperative 1	12:00:00	03:00:00	3	6
5B	28	2016	28/03/2016	Cooperative 1	12:00:00	03:00:00	3	6
5B	28	2016	28/03/2016	Cooperative 1	12:00:00	03:00:00	3	6
5B	28	2016	28/03/2016	Cooperative 1	12:00:00	03:00:00	3	6
5B	29	2016	29/03/2016	Cooperative 1	12:00:00	03:00:00	3	6
5B	29	2016	29/03/2016	Cooperative 1	12:00:00	03:00:00	3	6
5B	29	2016	29/03/2016	Cooperative 1	12:00:00	03:00:00	3	6
5B	29	2016	29/03/2016	Cooperative 1	12:00:00	03:00:00	3	6
5B	29	2016	29/03/2016	Cooperative 1	12:00:00	03:00:00	3	6
5B	29	2016	29/03/2016	Cooperative 1	12:00:00	03:00:00	3	6
5B	29	2016	29/03/2016	Cooperative 1	12:00:00	03:00:00	3	6
5B	29	2016	29/03/2016	Cooperative 1	12:00:00	03:00:00	3	6
5B	29	2016	29/03/2016	Cooperative 1	12:00:00	03:00:00	3	6
5B	29	2016	29/03/2016	Cooperative 1	12:00:00	03:00:00	3	6
5B	29	2016	29/03/2016	Cooperative 1	12:00:00	03:00:00	3	6
5B	29	2016	29/03/2016	Cooperative 1	12:00:00	03:00:00	3	6
5B	29	2016	29/03/2016	Cooperative 1	12:00:00	03:00:00	3	6
5B	29	2016	29/03/2016	Cooperative 1	12:00:00	03:00:00	3	6
5B	29	2016	29/03/2016	Cooperative 1	12:00:00	03:00:00	3	6
5B	29	2016	29/03/2016	Cooperative 1	12:00:00	03:00:00	3	6
5B	30	2016	30/03/2016	Cooperative 1	12:00:00	03:00:00	3	6
5B	30	2016	30/03/2016	Cooperative 1	12:00:00	03:00:00	3	6
5B	30	2016	30/03/2016	Cooperative 1	12:00:00	03:00:00	3	6
5B	30	2016	30/03/2016	Cooperative 1	12:00:00	03:00:00	3	6
5B	30	2016	30/03/2016	Cooperative 1	12:00:00	03:00:00	3	6
5B	30	2016	30/03/2016	Cooperative 1	12:00:00	03:00:00	3	6
5B	30	2016	30/03/2016	Cooperative 1	12:00:00	03:00:00	3	6
5B	30	2016	30/03/2016	Cooperative 1	12:00:00	03:00:00	3	6
5B	30	2016	30/03/2016	Cooperative 1	12:00:00	03:00:00	3	6
5B	30	2016	30/03/2016	Cooperative 1	12:00:00	03:00:00	3	6
5B	30	2016	30/03/2016	Cooperative 1	12:00:00	03:00:00	3	6
5B	30	2016	30/03/2016	Cooperative 1	12:00:00	03:00:00	3	6
5B	30	2016	30/03/2016	Cooperative 1	12:00:00	03:00:00	3	6
5B	30	2016	30/03/2016	Cooperative 1	12:00:00	03:00:00	3	6
5B	31	2016	31/03/2016	Cooperative 1	12:00:00	03:00:00	3	6
5B	31	2016	31/03/2016	Cooperative 1	12:00:00	03:00:00	3	6
5B	31	2016	31/03/2016	Cooperative 1	12:00:00	03:00:00	3	6
5B	31	2016	31/03/2016	Cooperative 1	12:00:00	03:00:00	3	6
5B	31	2016	31/03/2016	Cooperative 1	12:00:00	03:00:00	3	6
5B	31	2016	31/03/2016	Cooperative 1	12:00:00	03:00:00	3	6
5B	31	2016	31/03/2016	Cooperative 1	12:00:00	03:00:00	3	6
5B	31	2016	31/03/2016	Cooperative 1	12:00:00	03:00:00	3	6
5B	31	2016	31/03/2016	Cooperative 1	12:00:00	03:00:00	3	6
5B	31	2016	31/03/2016	Cooperative 1	12:00:00	03:00:00	3	6
5B	31	2016	31/03/2016	Cooperative 1	12:00:00	03:00:00	3	6
5B	31	2016	31/03/2016	Cooperative 1	12:00:00	03:00:00	3	6
5B	31	2016	31/03/2016	Cooperative 1	12:00:00	03:00:00	3	6
5B	1	2016	01/04/2016	Cooperative 1	12:00:00	03:00:00	3	6
5B	1	2016	01/04/2016	Cooperative 1	12:00:00	03:00:00	3	6
5B	1	2016	01/04/2016	Cooperative 1	12:00:00	03:00:00	3	6
5B	1	2016	01/04/2016	Cooperative 1	12:00:00	03:00:00	3	6
5B	1	2016	01/04/2016	Cooperative 1	12:00:00	03:00:00	3	6
5B	1	2016	01/04/2016	Cooperative 1	12:00:00	03:00:00	3	6
5B	1	2016	01/04/2016	Cooperative 1	12:00:00	03:00:00	3	6
5B	1	2016	01/04/2016	Cooperative 1	12:00:00	03:00:00	3	6
5B	1	2016	01/04/2016	Cooperative 1	12:00:00	03:00:00	3	6
5B	1	2016	01/04/2016	Cooperative 1	12:00:00	03:00:00	3	6
5B	1	2016	01/04/2016	Cooperative 1	12:00:00	03:00:00	3	6
5B	1	2016	01/04/2016	Cooperative 1	12:00:00	03:00:00	3	6
5B	1	2016	01/04/2016	Cooperative 1	12:00:00	03:00:00	3	6
5B	1	2016	01/04/2016	Cooperative 1	12:00:00	03:00:00	3	6
5B	1	2016	01/04/2016	Cooperative 1	12:00:00	03:00:00	3	6
5B	2	2016	02/04/2016	Cooperative 1	12:00:00	03:00:00	3	6
5B	2	2016	02/04/2016	Cooperative 1	12:00:00	03:00:00	3	6
5B	2	2016	02/04/2016	Cooperative 1	12:00:00	03:00:00	3	6
5B	2	2016	02/04/2016	Cooperative 1	12:00:00	03:00:00	3	6
5B	2	2016	02/04/2016	Cooperative 1	12:00:00	03:00:00	3	6
5B	2	2016	02/04/2016	Cooperative 1	12:00:00	03:00:00	3	6
5B	2	2016	02/04/2016	Cooperative 1	12:00:00	03:00:00	3	6
5B	2	2016	02/04/2016	Cooperative 1	12:00:00	03:00:00	3	6
5B	2	2016	02/04/2016	Cooperative 1	12:00:00	03:00:00	3	6
5B	2	2016	02/04/2016	Cooperative 1	12:00:00	03:00:00	3	6
5B	3	2016	03/04/2016	Cooperative 1	12:00:00	03:00:00	3	6
5B	3	2016	03/04/2016	Cooperative 1	12:00:00	03:00:00	3	6
5B	3	2016	03/04/2016	Cooperative 1	12:00:00	03:00:00	3	6
5B	3	2016	03/04/2016	Cooperative 1	12:00:00	03:00:00	3	6
5B	3	2016	03/04/2016	Cooperative 1	12:00:00	03:00:00	3	6
5B	3	2016	03/04/2016	Cooperative 1	12:00:00	03:00:00	3	6
5B	3	2016	03/04/2016	Cooperative 1	12:00:00	03:00:00	3	6
5B	3	2016	03/04/2016	Cooperative 1	12:00:00	03:00:00	3	6
5B	3	2016	03/04/2016	Cooperative 1	12:00:00	03:00:00	3	6
5B	3	2016	03/04/2016	Cooperative 1	12:00:00	03:00:00	3	6
5B	3	2016	03/04/2016	Cooperative 1	12:00:00	03:00:00	3	6
5B	4	2016	04/04/2016	Cooperative 1	12:00:00	03:00:00	3	6
5B	4	2016	04/04/2016	Cooperative 1	12:00:00	03:00:00	3	6
5B	4	2016	04/04/2016	Cooperative 1	12:00:00	03:00:00	3	6
5B	4	2016	04/04/2016	Cooperative 1	12:00:00	03:00:00	3	6
5B	4	2016	04/04/2016	Cooperative 1	12:00:00	03:00:00	3	6
5B	4	2016	04/04/2016	Cooperative 1	12:00:00	03:00:00	3	6
5B	4	2016	04/04/2016	Cooperative 1	12:00:00	03:00:00	3	6
5B	4	2016	04/04/2016	Cooperative 1	12:00:00	03:00:00	3	6
5B	5	2016	05/04/2016	Cooperative 1	12:00:00	03:00:00	3	6
5B	5	2016	05/04/2016	Cooperative 1	12:00:00	03:00:00	3	6
5B	5	2016	05/04/2016	Cooperative 1	12:00:00	03:00:00	3	6
5B	5	2016	05/04/2016	Cooperative 1	12:00:00	03:00:00	3	6
5B	5	2016	05/04/2016	Cooperative 1	12:00:00	03:00:00	3	6
5B	5	2016	05/04/2016	Cooperative 1	12:00:00	03:00:00	3	6
5B	5	2016	05/04/2016	Cooperative 1	12:00:00	03:00:00	3	6
5B	5	2016	05/04/2016	Cooperative 1	12:00:00	03:00:00	3	6
5B	6	2016	06/04/2016	Cooperative 1	12:00:00	03:00:00	3	6
5B	6	2016	06/04/2016	Cooperative 1	12:00:00	03:00:00	3	6
5B	6	2016	06/04/2016	Cooperative 1	12:00:00	03:00:00	3	6
5B	6	2016	06/04/2016	Cooperative 1	12:00:00	03:00:00	3	6
5B	6	2016	06/04/2016	Cooperative 1	12:00:00	03:00:00	3	6
5B	6	2016	06/04/2016	Cooperative 1	12:00:00	03:00:00	3	6
5B	6	2016	06/04/2016	Cooperative 1	12:00:00	03:00:00	3	6
5B	6	2016	06/04/2016	Cooperative 1	12:00:00	03:00:00	3	6
5B	6	2016	06/04/2016	Cooperative 1	12:00:00	03:00:00	3	6
5B	6	2016	06/04/2016	Cooperative 1	12:00:00	03:00:00	3	6
5B	6	2016	06/04/2016	Cooperative 1	12:00:00	03:00:00	3	6
5B	7	2016	07/04/2016	Cooperative 1	12:00:00	03:00:00	3	6
5B	7	2016	07/04/2016	Cooperative 1	12:00:00	03:00:00	3	6
5B	7	2016	07/04/2016	Cooperative 1	12:00:00	03:00:00	3	6
5B	7	2016	07/04/2016	Cooperative 1	12:00:00	03:00:00	3	6
5B	7	2016	07/04/2016	Cooperative 1	12:00:00	03:00:00	3	6
5B	7	2016	07/04/2016	Cooperative 1	12:00:00	03:00:00	3	6
5B	7	2016	07/04/2016	Cooperative 1	12:00:00	03:00:00	3	6
5B	7	2016	07/04/2016	Cooperative 1	12:00:00	03:00:00	3	6
5B	7	2016	07/04/2016	Cooperative 1	12:00:00	03:00:00	3	6
5B	7	2016	07/04/2016	Cooperative 1	12:00:00	03:00:00	3	6
5B	7	2016	07/04/2016	Cooperative 1	12:00:00	03:00:00	3	6
5B	7	2016	07/04/2016	Cooperative 1	12:00:00	03:00:00	3	6
5B	7	2016	07/04/2016	Cooperative 1	12:00:00	03:00:00	3	6
5B	7	2016	07/04/2016	Cooperative 1	12:00:00	03:00:00	3	6
5B	8	2016	08/04/2016	Cooperative 1	12:00:00	03:00:00	3	6
5B	8	2016	08/04/2016	Cooperative 1	12:00:00	03:00:00	3	6
5B	8	2016	08/04/2016	Cooperative 1	12:00:00	03:00:00	3	6
5B	8	2016	08/04/2016	Cooperative 1	12:00:00	03:00:00	3	6
5B	8	2016	08/04/2016	Cooperative 1	12:00:00	03:00:00	3	6
5B	8	2016	08/04/2016	Cooperative 1	12:00:00	03:00:00	3	6
5B	8	2016	08/04/2016	Cooperative 1	12:00:00	03:00:00	3	6
5B	8	2016	08/04/2016	Cooperative 1	12:00:00	03:00:00	3	6
5B	8	2016	08/04/2016	Cooperative 1	12:00:00	03:00:00	3	6
5B	8	2016	08/04/2016	Cooperative 1	12:00:00	03:00:00	3	6
5B	9	2016	09/04/2016	Cooperative 1	12:00:00	03:00:00	3	6
5B	9	2016	09/04/2016	Cooperative 1	12:00:00	03:00:00	3	6
5B	9	2016	09/04/2016	Cooperative 1	12:00:00	03:00:00	3	6
5B	9	2016	09/04/2016	Cooperative 1	12:00:00	03:00:00	3	6
5B	9	2016	09/04/2016	Cooperative 1	12:00:00	03:00:00	3	6
5B	9	2016	09/04/2016	Cooperative 1	12:00:00	03:00:00	3	6
5B	9	2016	09/04/2016	Cooperative 1	12:00:00	03:00:00	3	6
5B	9	2016	09/04/2016	Cooperative 1	12:00:00	03:00:00	3	6
5B	9	2016	09/04/2016	Cooperative 1	12:00:00	03:00:00	3	6
5B	9	2016	09/04/2016	Cooperative 1	12:00:00	03:00:00	3	6
5B	9	2016	09/04/2016	Cooperative 1	12:00:00	03:00:00	3	6
5B	9	2016	09/04/2016	Cooperative 1	12:00:00	03:00:00	3	6
5B	10	2016	10/04/2016	Cooperative 1	12:00:00	03:00:00	3	6
5B	10	2016	10/04/2016	Cooperative 1	12:00:00	03:00:00	3	6
5B	10	2016	10/04/2016	Cooperative 1	12:00:00	03:00:00	3	6
5B	10	2016	10/04/2016	Cooperative 1	12:00:00	03:00:00	3	6
5B	10	2016	10/04/2016	Cooperative 1	12:00:00	03:00:00	3	6
5B	10	2016	10/04/2016	Cooperative 1	12:00:00	03:00:00	3	6
5B	10	2016	10/04/2016	Cooperative 1	12:00:00	03:00:00	3	6
5B	10	2016	10/04/2016	Cooperative 1	12:00:00	03:00:00	3	6
5B	10	2016	10/04/2016	Cooperative 1	12:00:00	03:00:00	3	6
5B	11	2016	11/04/2016	Cooperative 1	12:00:00	03:00:00	3	6
5B	11	2016	11/04/2016	Cooperative 1	12:00:00	03:00:00	3	6
5B	11	2016	11/04/2016	Cooperative 1	12:00:00	03:00:00	3	6
5B	11	2016	11/04/2016	Cooperative 1	12:00:00	03:00:00	3	6
5B	11	2016	11/04/2016	Cooperative 1	12:00:00	03:00:00	3	6
5B	11	2016	11/04/2016	Cooperative 1	12:00:00	03:00:00	3	6
5B	11	2016	11/04/2016	Cooperative 1	12:00:00	03:00:00	3	6
5B	11	2016	11/04/2016	Cooperative 1	12:00:00	03:00:00	3	6
5B	11	2016	11/04/2016	Cooperative 1	12:00:00	03:00:00	3	6
5B	11	2016	11/04/2016	Cooperative 1	12:00:00	03:00:00	3	6
5B	11	2016	11/04/2016	Cooperative 1	12:00:00	03:00:00	3	6
5B	11	2016	11/04/2016	Cooperative 1	12:00:00	03:00:00	3	6
5B	12	2016	12/04/2016	Cooperative 1	12:00:00	03:00:00	3	6
5B	12	2016	12/04/2016	Cooperative 1	12:00:00	03:00:00	3	6
5B	12	2016	12/04/2016	Cooperative 1	12:00:00	03:00:00	3	6
5B	12	2016	12/04/2016	Cooperative 1	12:00:00	03:00:00	3	6
5B	12	2016	12/04/2016	Cooperative 1	12:00:00	03:00:00	3	6
5B	12	2016	12/04/2016	Cooperative 1	12:00:00	03:00:00	3	6
5B	12	2016	12/04/2016	Cooperative 1	12:00:00	03:00:00	3	6
5B	12	2016	12/04/2016	Cooperative 1	12:00:00	03:00:00	3	6
5B	13	2016	13/04/2016	Cooperative 1	12:00:00	03:00:00	3	6
5B	13	2016	13/04/2016	Cooperative 1	12:00:00	03:00:00	3	6
5B	13	2016	13/04/2016	Cooperative 1	12:00:00	03:00:00	3	6
5B	13	2016	13/04/2016	Cooperative 1	12:00:00	03:00:00	3	6
5B	13	2016	13/04/2016	Cooperative 1	12:00:00	03:00:00	3	6
5B	13	2016	13/04/2016	Cooperative 1	12:00:00	03:00:00	3	6
5B	13	2016	13/04/2016	Cooperative 1	12:00:00	03:00:00	3	6
5B	13	2016	13/04/2016	Cooperative 1	12:00:00	03:00:00	3	6
5B	13	2016	13/04/2016	Cooperative 1	12:00:00	03:00:00	3	6
5B	13	2016	13/04/2016	Cooperative 1	12:00:00	03:00:00	3	6
5B	13	2016	13/04/2016	Cooperative 1	12:00:00	03:00:00	3	6
5B	13	2016	13/04/2016	Cooperative 1	12:00:00	03:00:00	3	6
5B	14	2016	14/04/2016	Cooperative 1	12:00:00	03:00:00	3	6
5B	14	2016	14/04/2016	Cooperative 1	12:00:00	03:00:00	3	6
5B	14	2016	14/04/2016	Cooperative 1	12:00:00	03:00:00	3	6
5B	14	2016	14/04/2016	Cooperative 1	12:00:00	03:00:00	3	6
5B	14	2016	14/04/2016	Cooperative 1	12:00:00	03:00:00	3	6
5B	14	2016	14/04/2016	Cooperative 1	12:00:00	03:00:00	3	6
5B	14	2016	14/04/2016	Cooperative 1	12:00:00	03:00:00	3	6
5B	14	2016	14/04/2016	Cooperative 1	12:00:00	03:00:00	3	6
5B	14	2016	14/04/2016	Cooperative 1	12:00:00	03:00:00	3	6
5B	14	2016	14/04/2016	Cooperative 1	12:00:00	03:00:00	3	6
5B	14	2016	14/04/2016	Cooperative 1	12:00:00	03:00:00	3	6
5B	15	2016	15/04/2016	Cooperative 1	12:00:00	03:00:00	3	6
5B	15	2016	15/04/2016	Cooperative 1	12:00:00	03:00:00	3	6
5B	15	2016	15/04/2016	Cooperative 1	12:00:00	03:00:00	3	6
5B	15	2016	15/04/2016	Cooperative 1	12:00:00	03:00:00	3	6
5B	15	2016	15/04/2016	Cooperative 1	12:00:00	03:00:00	3	6
5B	15	2016	15/04/2016	Cooperative 1	12:00:00	03:00:00	3	6
5B	15	2016	15/04/2016	Cooperative 1	12:00:00	03:00:00	3	6
5B	15	2016	15/04/2016	Cooperative 1	12:00:00	03:00:00	3	6
5B	15	2016	15/04/2016	Cooperative 1	12:00:00	03:00:00	3	6
5B	15	2016	15/04/2016	Cooperative 1	12:00:00	03:00:00	3	6
5B	15	2016	15/04/2016	Cooperative 1	12:00:00	03:00:00	3	6
5B	15	2016	15/04/2016	Cooperative 1	12:00:00	03:00:00	3	6
5B	16	2016	16/04/2016	Cooperative 1	12:00:00	03:00:00	3	6
5B	16	2016	16/04/2016	Cooperative 1	12:00:00	03:00:00	3	6
5B	16	2016	16/04/2016	Cooperative 1	12:00:00	03:00:00	3	6
5B	16	2016	16/04/2016	Cooperative 1	12:00:00	03:00:00	3	6
5B	16	2016	16/04/2016	Cooperative 1	12:00:00	03:00:00	3	6
5B	16	2016	16/04/2016	Cooperative 1	12:00:00	03:00:00	3	6
5B	16	2016	16/04/2016	Cooperative 1	12:00:00	03:00:00	3	6
5B	16	2016	16/04/2016	Cooperative 1	12:00:00	03:00:00	3	6
5B	16	2016	16/04/2016	Cooperative 1	12:00:00	03:00:00	3	6
5B	16	2016	16/04/2016	Cooperative 1	12:00:00	03:00:00	3	6
5B	16	2016	16/04/2016	Cooperative 1	12:00:00	03:00:00	3	6
5B	17	2016	17/04/2016	Cooperative 1	12:00:00	03:00:00	3	6
5B	17	2016	17/04/2016	Cooperative 1	12:00:00	03:00:00	3	6
5B	17	2016	17/04/2016	Cooperative 1	12:00:00	03:00:00	3	6
5B	17	2016	17/04/2016	Cooperative 1	12:00:00	03:00:00	3	6
5B	17	2016	17/04/2016	Cooperative 1	12:00:00	03:00:00	3	6
5B	17	2016	17/04/2016	Cooperative 1	12:00:00	03:00:00	3	6
5B	17	2016	17/04/2016	Cooperative 1	12:00:00	03:00:00	3	6
5B	17	2016	17/04/2016	Cooperative 1	12:00:00	03:00:00	3	6
5B	17	2016	17/04/2016	Cooperative 1	12:00:00	03:00:00	3	6
5B	17	2016	17/04/2016	Cooperative 1	12:00:00	03:00:00	3	6
5B	17	2016	17/04/2016	Cooperative 1	12:00:00	03:00:00	3	6
5B	17	2016	17/04/2016	Cooperative 1	12:00:00	03:00:00	3	6
5B	17	2016	17/04/2016	Cooperative 1	12:00:00	03:00:00	3	6
5B	17	2016	17/04/2016	Cooperative 1	12:00:00	03:00:00	3	6
5B	17	2016	17/04/2016	Cooperative 1	12:00:00	03:00:00	3	6
5B	18	2016	18/04/2016	Cooperative 1	12:00:00	03:00:00	3	6
5B	18	2016	18/04/2016	Cooperative 1	12:00:00	03:00:00	3	6
5B	18	2016	18/04/2016	Cooperative 1	12:00:00	03:00:00	3	6
5B	18	2016	18/04/2016	Cooperative 1	12:00:00	03:00:00	3	6
5B	18	2016	18/04/2016	Cooperative 1	12:00:00	03:00:00	3	6
5B	18	2016	18/04/2016	Cooperative 1	12:00:00	03:00:00	3	6
5B	18	2016	18/04/2016	Cooperative 1	12:00:00	03:00:00	3	6
5B	18	2016	18/04/2016	Cooperative 1	12:00:00	03:00:00	3	6
5B	18	2016	18/04/2016	Cooperative 1	12:00:00	03:00:00	3	6
5B	18	2016	18/04/2016	Cooperative 1	12:00:00	03:00:00	3	6
5B	18	2016	18/04/2016	Cooperative 1	12:00:00	03:00:00	3	6
5B	18	2016	18/04/2016	Cooperative 1	12:00:00	03:00:00	3	6
5B	19	2016	19/04/2016	Cooperative 1	12:00:00	03:00:00	3	6
5B	19	2016	19/04/2016	Cooperative 1	12:00:00	03:00:00	3	6
5B	19	2016	19/04/2016	Cooperative 1	12:00:00	03:00:00	3	6
5B	19	2016	19/04/2016	Cooperative 1	12:00:00	03:00:00	3	6
5B	19	2016	19/04/2016	Cooperative 1	12:00:00	03:00:00	3	6
5B	19	2016	19/04/2016	Cooperative 1	12:00:00	03:00:00	3	6
5B	19	2016	19/04/2016	Cooperative 1	12:00:00	03:00:00	3	6
5B	19	2016	19/04/2016	Cooperative 1	12:00:00	03:00:00	3	6
5B	19	2016	19/04/2016	Cooperative 1	12:00:00	03:00:00	3	6
5B	20	2016	20/04/2016	Cooperative 1	12:00:00	03:00:00	3	6
5B	20	2016	20/04/2016	Cooperative 1	12:00:00	03:00:00	3	6
5B	20	2016	20/04/2016	Cooperative 1	12:00:00	03:00:00	3	6
5B	20	2016	20/04/2016	Cooperative 1	12:00:00	03:00:00	3	6
5B	20	2016	20/04/2016	Cooperative 1	12:00:00	03:00:00	3	6
5B	20	2016	20/04/2016	Cooperative 1	12:00:00	03:00:00	3	6
5B	20	2016	20/04/2016	Cooperative 1	12:00:00	03:00:00	3	6
5B	20	2016	20/04/2016	Cooperative 1	12:00:00	03:00:00	3	6
5B	20	2016	20/04/2016	Cooperative 1	12:00:00	03:00:00	3	6
5B	20	2016	20/04/2016	Cooperative 1	12:00:00	03:00:00	3	6
5B	20	2016	20/04/2016	Cooperative 1	12:00:00	03:00:00	3	6
5B	20	2016	20/04/2016	Cooperative 1	12:00:00	03:00:00	3	6
5B	20	2016	20/04/2016	Cooperative 1	12:00:00	03:00:00	3	6
5B	20	2016	20/04/2016	Cooperative 1	12:00:00	03:00:00	3	6
5B	20	2016	20/04/2016	Cooperative 1	12:00:00	03:00:00	3	6
5B	20	2016	20/04/2016	Cooperative 1	12:00:00	03:00:00	3	6
5B	20	2016	20/04/2016	Cooperative 1	12:00:00	03:00:00	3	6
5B	21	2016	21/04/2016	Cooperative 1	12:00:00	03:00:00	3	6
5B	21	2016	21/04/2016	Cooperative 1	12:00:00	03:00:00	3	6
5B	21	2016	21/04/2016	Cooperative 1	12:00:00	03:00:00	3	6
5B	21	2016	21/04/2016	Cooperative 1	12:00:00	03:00:00	3	6
5B	21	2016	21/04/2016	Cooperative 1	12:00:00	03:00:00	3	6
5B	21	2016	21/04/2016	Cooperative 1	12:00:00	03:00:00	3	6
5B	21	2016	21/04/2016	Cooperative 1	12:00:00	03:00:00	3	6
5B	21	2016	21/04/2016	Cooperative 1	12:00:00	03:00:00	3	6
5B	21	2016	21/04/2016	Cooperative 1	12:00:00	03:00:00	3	6
5B	21	2016	21/04/2016	Cooperative 1	12:00:00	03:00:00	3	6
5B	22	2016	22/04/2016	Cooperative 1	12:00:00	03:00:00	3	6
5B	22	2016	22/04/2016	Cooperative 1	12:00:00	03:00:00	3	6
5B	22	2016	22/04/2016	Cooperative 1	12:00:00	03:00:00	3	6
5B	22	2016	22/04/2016	Cooperative 1	12:00:00	03:00:00	3	6
5B	22	2016	22/04/2016	Cooperative 1	12:00:00	03:00:00	3	6
5B	22	2016	22/04/2016	Cooperative 1	12:00:00	03:00:00	3	6
5B	22	2016	22/04/2016	Cooperative 1	12:00:00	03:00:00	3	6
5B	22	2016	22/04/2016	Cooperative 1	12:00:00	03:00:00	3	6
5B	22	2016	22/04/2016	Cooperative 1	12:00:00	03:00:00	3	6
5B	22	2016	22/04/2016	Cooperative 1	12:00:00	03:00:00	3	6
5B	22	2016	22/04/2016	Cooperative 1	12:00:00	03:00:00	3	6
5B	23	2016	23/04/2016	Cooperative 1	12:00:00	03:00:00	3	6
5B	23	2016	23/04/2016	Cooperative 1	12:00:00	03:00:00	3	6
5B	23	2016	23/04/2016	Cooperative 1	12:00:00	03:00:00	3	6
5B	23	2016	23/04/2016	Cooperative 1	12:00:00	03:00:00	3	6
5B	23	2016	23/04/2016	Cooperative 1	12:00:00	03:00:00	3	6
5B	23	2016	23/04/2016	Cooperative 1	12:00:00	03:00:00	3	6
5B	23	2016	23/04/2016	Cooperative 1	12:00:00	03:00:00	3	6
5B	23	2016	23/04/2016	Cooperative 1	12:00:00	03:00:00	3	6
5B	23	2016	23/04/2016	Cooperative 1	12:00:00	03:00:00	3	6
5B	24	2016	24/04/2016	Cooperative 1	12:00:00	03:00:00	3	6
5B	24	2016	24/04/2016	Cooperative 1	12:00:00	03:00:00	3	6
5B	24	2016	24/04/2016	Cooperative 1	12:00:00	03:00:00	3	6
5B	24	2016	24/04/2016	Cooperative 1	12:00:00	03:00:00	3	6
5B	24	2016	24/04/2016	Cooperative 1	12:00:00	03:00:00	3	6
5B	24	2016	24/04/2016	Cooperative 1	12:00:00	03:00:00	3	6
5B	24	2016	24/04/2016	Cooperative 1	12:00:00	03:00:00	3	6
5B	24	2016	24/04/2016	Cooperative 1	12:00:00	03:00:00	3	6
5B	24	2016	24/04/2016	Cooperative 1	12:00:00	03:00:00	3	6
5B	24	2016	24/04/2016	Cooperative 1	12:00:00	03:00:00	3	6
5B	24	2016	24/04/2016	Cooperative 1	12:00:00	03:00:00	3	6
5B	24	2016	24/04/2016	Cooperative 1	12:00:00	03:00:00	3	6
5B	24	2016	24/04/2016	Cooperative 1	12:00:00	03:00:00	3	6
5B	24	2016	24/04/2016	Cooperative 1	12:00:00	03:00:00	3	6
5B	25	2016	25/04/2016	Cooperative 1	12:00:00	03:00:00	3	6
5B	25	2016	25/04/2016	Cooperative 1	12:00:00	03:00:00	3	6
5B	25	2016	25/04/2016	Cooperative 1	12:00:00	03:00:00	3	6
5B	25	2016	25/04/2016	Cooperative 1	12:00:00	03:00:00	3	6
5B	25	2016	25/04/2016	Cooperative 1	12:00:00	03:00:00	3	6
5B	25	2016	25/04/2016	Cooperative 1	12:00:00	03:00:00	3	6
5B	25	2016	25/04/2016	Cooperative 1	12:00:00	03:00:00	3	6
5B	25	2016	25/04/2016	Cooperative 1	12:00:00	03:00:00	3	6
5B	25	2016	25/04/2016	Cooperative 1	12:00:00	03:00:00	3	6
5B	25	2016	25/04/2016	Cooperative 1	12:00:00	03:00:00	3	6
5B	26	2016	26/04/2016	Cooperative 1	12:00:00	03:00:00	3	6
5B	26	2016	26/04/2016	Cooperative 1	12:00:00	03:00:00	3	6
5B	26	2016	26/04/2016	Cooperative 1	12:00:00	03:00:00	3	6
5B	26	2016	26/04/2016	Cooperative 1	12:00:00	03:00:00	3	6
5B	26	2016	26/04/2016	Cooperative 1	12:00:00	03:00:00	3	6
5B	26	2016	26/04/2016	Cooperative 1	12:00:00	03:00:00	3	6
5B	26	2016	26/04/2016	Cooperative 1	12:00:00	03:00:00	3	6
5B	26	2016	26/04/2016	Cooperative 1	12:00:00	03:00:00	3	6
5B	26	2016	26/04/2016	Cooperative 1	12:00:00	03:00:00	3	6
5B	26	2016	26/04/2016	Cooperative 1	12:00:00	03:00:00	3	6
5B	26	2016	26/04/2016	Cooperative 1	12:00:00	03:00:00	3	6
5B	27	2016	27/04/2016	Cooperative 1	12:00:00	03:00:00	3	6
5B	27	2016	27/04/2016	Cooperative 1	12:00:00	03:00:00	3	6
5B	27	2016	27/04/2016	Cooperative 1	12:00:00	03:00:00	3	6
5B	27	2016	27/04/2016	Cooperative 1	12:00:00	03:00:00	3	6
5B	27	2016	27/04/2016	Cooperative 1	12:00:00	03:00:00	3	6
5B	27	2016	27/04/2016	Cooperative 1	12:00:00	03:00:00	3	6
5B	27	2016	27/04/2016	Cooperative 1	12:00:00	03:00:00	3	6
5B	27	2016	27/04/2016	Cooperative 1	12:00:00	03:00:00	3	6
5B	27	2016	27/04/2016	Cooperative 1	12:00:00	03:00:00	3	6
5B	27	2016	27/04/2016	Cooperative 1	12:00:00	03:00:00	3	6
5B	27	2016	27/04/2016	Cooperative 1	12:00:00	03:00:00	3	6
5B	28	2016	28/04/2016	Cooperative 1	12:00:00	03:00:00	3	6
5B	28	2016	28/04/2016	Cooperative 1	12:00:00	03:00:00	3	6
5B	28	2016	28/04/2016	Cooperative 1	12:00:00	03:00:00	3	6
5B	28	2016	28/04/2016	Cooperative 1	12:00:00	03:00:00	3	6
5B	28	2016	28/04/2016	Cooperative 1	12:00:00	03:00:00	3	6
5B	28	2016	28/04/2016	Cooperative 1	12:00:00	03:00:00	3	6
5B	28	2016	28/04/2016	Cooperative 1	12:00:00	03:00:00	3	6
5B	28	2016	28/04/2016	Cooperative 1	12:00:00	03:00:00	3	6
5B	28	2016	28/04/2016	Cooperative 1	12:00:00	03:00:00	3	6
5B	28	2016	28/04/2016	Cooperative 1	12:00:00	03:00:00	3	6
5B	28	2016	28/04/2016	Cooperative 1	12:00:00	03:00:00	3	6
5B	29	2016	29/04/2016	Cooperative 1	12:00:00	03:00:00	3	6
5B	29	2016	29/04/2016	Cooperative 1	12:00:00	03:00:00	3	6
5B	29	2016	29/04/2016	Cooperative 1	12:00:00	03:00:00	3	6
5B	29	2016	29/04/2016	Cooperative 1	12:00:00	03:00:00	3	6
5B	29	2016	29/04/2016	Cooperative 1	12:00:00	03:00:00	3	6
5B	29	2016	29/04/2016	Cooperative 1	12:00:00	03:00:00	3	6
5B	29	2016	29/04/2016	Cooperative 1	12:00:00	03:00:00	3	6
5B	29	2016	29/04/2016	Cooperative 1	12:00:00	03:00:00	3	6
5B	29	2016	29/04/2016	Cooperative 1	12:00:00	03:00:00	3	6
5B	29	2016	29/04/2016	Cooperative 1	12:00:00	03:00:00	3	6
5B	29	2016	29/04/2016	Cooperative 1	12:00:00	03:00:00	3	6
5B	29	2016	29/04/2016	Cooperative 1	12:00:00	03:00:00	3	6
5B	29	2016	29/04/2016	Cooperative 1	12:00:00	03:00:00	3	6
5B	29	2016	29/04/2016	Cooperative 1	12:00:00	03:00:00	3	6
5B	30	2016	30/04/2016	Cooperative 1	12:00:00	03:00:00	3	6
5B	30	2016	30/04/2016	Cooperative 1	12:00:00	03:00:00	3	6
5B	30	2016	30/04/2016	Cooperative 1	12:00:00	03:00:00	3	6
5B	30	2016	30/04/2016	Cooperative 1	12:00:00	03:00:00	3	6
5B	30	2016	30/04/2016	Cooperative 1	12:00:00	03:00:00	3	6
5B	30	2016	30/04/2016	Cooperative 1	12:00:00	03:00:00	3	6
5B	30	2016	30/04/2016	Cooperative 1	12:00:00	03:00:00	3	6
5B	30	2016	30/04/2016	Cooperative 1	12:00:00	03:00:00	3	6
5B	1	2016	01/05/2016	Cooperative 1	12:00:00	03:00:00	3	6
5B	1	2016	01/05/2016	Cooperative 1	12:00:00	03:00:00	3	6
5B	1	2016	01/05/2016	Cooperative 1	12:00:00	03:00:00	3	6
5B	1	2016	01/05/2016	Cooperative 1	12:00:00	03:00:00	3	6
5B	1	2016	01/05/2016	Cooperative 1	12:00:00	03:00:00	3	6
5B	1	2016	01/05/2016	Cooperative 1	12:00:00	03:00:00	3	6
5B	1	2016	01/05/2016	Cooperative 1	12:00:00	03:00:00	3	6
5B	1	2016	01/05/2016	Cooperative 1	12:00:00	03:00:00	3	6
5B	1	2016	01/05/2016	Cooperative 1	12:00:00	03:00:00	3	6
5B	1	2016	01/05/2016	Cooperative 1	12:00:00	03:00:00	3	6
5B	1	2016	01/05/2016	Cooperative 1	12:00:00	03:00:00	3	6
5B	1	2016	01/05/2016	Cooperative 1	12:00:00	03:00:00	3	6
5B	1	2016	01/05/2016	Cooperative 1	12:00:00	03:00:00	3	6
5B	1	2016	01/05/2016	Cooperative 1	12:00:00	03:00:00	3	6
5B	1	2016	01/05/2016	Cooperative 1	12:00:00	03:00:00	3	6
5B	2	2016	02/05/2016	Cooperative 1	12:00:00	03:00:00	3	6
5B	2	2016	02/05/2016	Cooperative 1	12:00:00	03:00:00	3	6
5B	2	2016	02/05/2016	Cooperative 1	12:00:00	03:00:00	3	6
5B	2	2016	02/05/2016	Cooperative 1	12:00:00	03:00:00	3	6
5B	2	2016	02/05/2016	Cooperative 1	12:00:00	03:00:00	3	6
5B	2	2016	02/05/2016	Cooperative 1	12:00:00	03:00:00	3	6
5B	2	2016	02/05/2016	Cooperative 1	12:00:00	03:00:00	3	6
5B	2	2016	02/05/2016	Cooperative 1	12:00:00	03:00:00	3	6
5B	2	2016	02/05/2016	Cooperative 1	12:00:00	03:00:00	3	6
5B	2	2016	02/05/2016	Cooperative 1	12:00:00	03:00:00	3	6
5B	2	2016	02/05/2016	Cooperative 1	12:00:00	03:00:00	3	6
5B	2	2016	02/05/2016	Cooperative 1	12:00:00	03:00:00	3	6
5B	2	2016	02/05/2016	Cooperative 1	12:00:00	03:00:00	3	6
5B	2	2016	02/05/2016	Cooperative 1	12:00:00	03:00:00	3	6
5B	2	2016	02/05/2016	Cooperative 1	12:00:00	03:00:00	3	6
5B	3	2016	03/05/2016	Cooperative 1	12:00:00	03:00:00	3	6
5B	3	2016	03/05/2016	Cooperative 1	12:00:00	03:00:00	3	6
5B	3	2016	03/05/2016	Cooperative 1	12:00:00	03:00:00	3	6
5B	3	2016	03/05/2016	Cooperative 1	12:00:00	03:00:00	3	6
5B	3	2016	03/05/2016	Cooperative 1	12:00:00	03:00:00	3	6
5B	3	2016	03/05/2016	Cooperative 1	12:00:00	03:00:00	3	6
5B	3	2016	03/05/2016	Cooperative 1	12:00:00	03:00:00	3	6
5B	3	2016	03/05/2016	Cooperative 1	12:00:00	03:00:00	3	6
5B	3	2016	03/05/2016	Cooperative 1	12:00:00	03:00:00	3	6
5B	4	2016	04/05/2016	Cooperative 1	12:00:00	03:00:00	3	6
5B	4	2016	04/05/2016	Cooperative 1	12:00:00	03:00:00	3	6
5B	4	2016	04/05/2016	Cooperative 1	12:00:00	03:00:00	3	6
5B	4	2016	04/05/2016	Cooperative 1	12:00:00	03:00:00	3	6
5B	4	2016	04/05/2016	Cooperative 1	12:00:00	03:00:00	3	6
5B	4	2016	04/05/2016	Cooperative 1	12:00:00	03:00:00	3	6
5B	4	2016	04/05/2016	Cooperative 1	12:00:00	03:00:00	3	6
5B	4	2016	04/05/2016	Cooperative 1	12:00:00	03:00:00	3	6
5B	4	2016	04/05/2016	Cooperative 1	12:00:00	03:00:00	3	6
5B	4	2016	04/05/2016	Cooperative 1	12:00:00	03:00:00	3	6
5B	4	2016	04/05/2016	Cooperative 1	12:00:00	03:00:00	3	6
5B	4	2016	04/05/2016	Cooperative 1	12:00:00	03:00:00	3	6
5B	4	2016	04/05/2016	Cooperative 1	12:00:00	03:00:00	3	6
5B	4	2016	04/05/2016	Cooperative 1	12:00:00	03:00:00	3	6
5B	4	2016	04/05/2016	Cooperative 1	12:00:00	03:00:00	3	6
5B	4	2016	04/05/2016	Cooperative 1	12:00:00	03:00:00	3	6
5B	4	2016	04/05/2016	Cooperative 1	12:00:00	03:00:00	3	6
5B	4	2016	04/05/2016	Cooperative 1	12:00:00	03:00:00	3	6
5B	4	2016	04/05/2016	Cooperative 1	12:00:00	03:00:00	3	6
5B	5	2016	05/05/2016	Cooperative 1	12:00:00	03:00:00	3	6
5B	5	2016	05/05/2016	Cooperative 1	12:00:00	03:00:00	3	6
5B	5	2016	05/05/2016	Cooperative 1	12:00:00	03:00:00	3	6
5B	5	2016	05/05/2016	Cooperative 1	12:00:00	03:00:00	3	6
5B	5	2016	05/05/2016	Cooperative 1	12:00:00	03:00:00	3	6
5B	5	2016	05/05/2016	Cooperative 1	12:00:00	03:00:00	3	6
5B	5	2016	05/05/2016	Cooperative 1	12:00:00	03:00:00	3	6
5B	5	2016	05/05/2016	Cooperative 1	12:00:00	03:00:00	3	6
5B	5	2016	05/05/2016	Cooperative 1	12:00:00	03:00:00	3	6
5B	5	2016	05/05/2016	Cooperative 1	12:00:00	03:00:00	3	6
5B	5	2016	05/05/2016	Cooperative 1	12:00:00	03:00:00	3	6
5B	5	2016	05/05/2016	Cooperative 1	12:00:00	03:00:00	3	6
5B	6	2016	06/05/2016	Cooperative 1	12:00:00	03:00:00	3	6
5B	6	2016	06/05/2016	Cooperative 1	12:00:00	03:00:00	3	6
5B	6	2016	06/05/2016	Cooperative 1	12:00:00	03:00:00	3	6
5B	6	2016	06/05/2016	Cooperative 1	12:00:00	03:00:00	3	6
5B	6	2016	06/05/2016	Cooperative 1	12:00:00	03:00:00	3	6
5B	6	2016	06/05/2016	Cooperative 1	12:00:00	03:00:00	3	6
5B	6	2016	06/05/2016	Cooperative 1	12:00:00	03:00:00	3	6
5B	6	2016	06/05/2016	Cooperative 1	12:00:00	03:00:00	3	6
5B	6	2016	06/05/2016	Cooperative 1	12:00:00	03:00:00	3	6
5B	6	2016	06/05/2016	Cooperative 1	12:00:00	03:00:00	3	6
5B	6	2016	06/05/2016	Cooperative 1	12:00:00	03:00:00	3	6
5B	6	2016	06/05/2016	Cooperative 1	12:00:00	03:00:00	3	6
5B	6	2016	06/05/2016	Cooperative 1	12:00:00	03:00:00	3	6
5B	7	2016	07/05/2016	Cooperative 1	12:00:00	03:00:00	3	6
5B	7	2016	07/05/2016	Cooperative 1	12:00:00	03:00:00	3	6
5B	7	2016	07/05/2016	Cooperative 1	12:00:00	03:00:00	3	6
5B	7	2016	07/05/2016	Cooperative 1	12:00:00	03:00:00	3	6
5B	7	2016	07/05/2016	Cooperative 1	12:00:00	03:00:00	3	6
5B	7	2016	07/05/2016	Cooperative 1	12:00:00	03:00:00	3	6
5B	7	2016	07/05/2016	Cooperative 1	12:00:00	03:00:00	3	6
5B	8	2016	08/05/2016	Cooperative 1	12:00:00	03:00:00	3	6
5B	8	2016	08/05/2016	Cooperative 1	12:00:00	03:00:00	3	6
5B	8	2016	08/05/2016	Cooperative 1	12:00:00	03:00:00	3	6
5B	8	2016	08/05/2016	Cooperative 1	12:00:00	03:00:00	3	6
5B	8	2016	08/05/2016	Cooperative 1	12:00:00	03:00:00	3	6
5B	8	2016	08/05/2016	Cooperative 1	12:00:00	03:00:00	3	6
5B	8	2016	08/05/2016	Cooperative 1	12:00:00	03:00:00	3	6
5B	8	2016	08/05/2016	Cooperative 1	12:00:00	03:00:00	3	6
5B	8	2016	08/05/2016	Cooperative 1	12:00:00	03:00:00	3	6
5B	9	2016	09/05/2016	Cooperative 1	12:00:00	03:00:00	3	6
5B	9	2016	09/05/2016	Cooperative 1	12:00:00	03:00:00	3	6
5B	9	2016	09/05/2016	Cooperative 1	12:00:00	03:00:00	3	6
5B	9	2016	09/05/2016	Cooperative 1	12:00:00	03:00:00	3	6
5B	9	2016	09/05/2016	Cooperative 1	12:00:00	03:00:00	3	6
5B	9	2016	09/05/2016	Cooperative 1	12:00:00	03:00:00	3	6
5B	9	2016	09/05/2016	Cooperative 1	12:00:00	03:00:00	3	6
5B	9	2016	09/05/2016	Cooperative 1	12:00:00	03:00:00	3	6
5B	9	2016	09/05/2016	Cooperative 1	12:00:00	03:00:00	3	6
5B	9	2016	09/05/2016	Cooperative 1	12:00:00	03:00:00	3	6
5B	9	2016	09/05/2016	Cooperative 1	12:00:00	03:00:00	3	6
5B	9	2016	09/05/2016	Cooperative 1	12:00:00	03:00:00	3	6
5B	9	2016	09/05/2016	Cooperative 1	12:00:00	03:00:00	3	6
5B	10	2016	10/05/2016	Cooperative 1	12:00:00	03:00:00	3	6
5B	10	2016	10/05/2016	Cooperative 1	12:00:00	03:00:00	3	6
5B	10	2016	10/05/2016	Cooperative 1	12:00:00	03:00:00	3	6
5B	10	2016	10/05/2016	Cooperative 1	12:00:00	03:00:00	3	6
5B	10	2016	10/05/2016	Cooperative 1	12:00:00	03:00:00	3	6
5B	10	2016	10/05/2016	Cooperative 1	12:00:00	03:00:00	3	6
5B	10	2016	10/05/2016	Cooperative 1	12:00:00	03:00:00	3	6
5B	10	2016	10/05/2016	Cooperative 1	12:00:00	03:00:00	3	6
5B	10	2016	10/05/2016	Cooperative 1	12:00:00	03:00:00	3	6
5B	10	2016	10/05/2016	Cooperative 1	12:00:00	03:00:00	3	6
5B	10	2016	10/05/2016	Cooperative 1	12:00:00	03:00:00	3	6
5B	11	2016	11/05/2016	Cooperative 1	12:00:00	03:00:00	3	6
5B	11	2016	11/05/2016	Cooperative 1	12:00:00	03:00:00	3	6
5B	11	2016	11/05/2016	Cooperative 1	12:00:00	03:00:00	3	6
5B	11	2016	11/05/2016	Cooperative 1	12:00:00	03:00:00	3	6
5B	11	2016	11/05/2016	Cooperative 1	12:00:00	03:00:00	3	6
5B	11	2016	11/05/2016	Cooperative 1	12:00:00	03:00:00	3	6
5B	11	2016	11/05/2016	Cooperative 1	12:00:00	03:00:00	3	6
5B	11	2016	11/05/2016	Cooperative 1	12:00:00	03:00:00	3	6
5B	11	2016	11/05/2016	Cooperative 1	12:00:00	03:00:00	3	6
5B	11	2016	11/05/2016	Cooperative 1	12:00:00	03:00:00	3	6
5B	11	2016	11/05/2016	Cooperative 1	12:00:00	03:00:00	3	6
5B	11	2016	11/05/2016	Cooperative 1	12:00:00	03:00:00	3	6
5B	11	2016	11/05/2016	Cooperative 1	12:00:00	03:00:00	3	6
5B	11	2016	11/05/2016	Cooperative 1	12:00:00	03:00:00	3	6
5B	11	2016	11/05/2016	Cooperative 1	12:00:00	03:00:00	3	6
5B	11	2016	11/05/2016	Cooperative 1	12:00:00	03:00:00	3	6
5B	11	2016	11/05/2016	Cooperative 1	12:00:00	03:00:00	3	6
5B	12	2016	12/05/2016	Cooperative 1	12:00:00	03:00:00	3	6
5B	12	2016	12/05/2016	Cooperative 1	12:00:00	03:00:00	3	6
5B	12	2016	12/05/2016	Cooperative 1	12:00:00	03:00:00	3	6
5B	12	2016	12/05/2016	Cooperative 1	12:00:00	03:00:00	3	6
5B	12	2016	12/05/2016	Cooperative 1	12:00:00	03:00:00	3	6
5B	12	2016	12/05/2016	Cooperative 1	12:00:00	03:00:00	3	6
5B	12	2016	12/05/2016	Cooperative 1	12:00:00	03:00:00	3	6
5B	12	2016	12/05/2016	Cooperative 1	12:00:00	03:00:00	3	6
5B	13	2016	13/05/2016	Cooperative 1	12:00:00	03:00:00	3	6
5B	13	2016	13/05/2016	Cooperative 1	12:00:00	03:00:00	3	6
5B	13	2016	13/05/2016	Cooperative 1	12:00:00	03:00:00	3	6
5B	13	2016	13/05/2016	Cooperative 1	12:00:00	03:00:00	3	6
5B	13	2016	13/05/2016	Cooperative 1	12:00:00	03:00:00	3	6
5B	13	2016	13/05/2016	Cooperative 1	12:00:00	03:00:00	3	6
5B	13	2016	13/05/2016	Cooperative 1	12:00:00	03:00:00	3	6
5B	13	2016	13/05/2016	Cooperative 1	12:00:00	03:00:00	3	6
5B	13	2016	13/05/2016	Cooperative 1	12:00:00	03:00:00	3	6
5B	13	2016	13/05/2016	Cooperative 1	12:00:00	03:00:00	3	6
5B	13	2016	13/05/2016	Cooperative 1	12:00:00	03:00:00	3	6
5B	13	2016	13/05/2016	Cooperative 1	12:00:00	03:00:00	3	6
5B	13	2016	13/05/2016	Cooperative 1	12:00:00	03:00:00	3	6
5B	13	2016	13/05/2016	Cooperative 1	12:00:00	03:00:00	3	6
5B	13	2016	13/05/2016	Cooperative 1	12:00:00	03:00:00	3	6
5B	13	2016	13/05/2016	Cooperative 1	12:00:00	03:00:00	3	6
5B	14	2016	14/05/2016	Cooperative 1	12:00:00	03:00:00	3	6
5B	14	2016	14/05/2016	Cooperative 1	12:00:00	03:00:00	3	6
5B	14	2016	14/05/2016	Cooperative 1	12:00:00	03:00:00	3	6
5B	14	2016	14/05/2016	Cooperative 1	12:00:00	03:00:00	3	6
5B	14	2016	14/05/2016	Cooperative 1	12:00:00	03:00:00	3	6
5B	14	2016	14/05/2016	Cooperative 1	12:00:00	03:00:00	3	6
5B	14	2016	14/05/2016	Cooperative 1	12:00:00	03:00:00	3	6
5B	14	2016	14/05/2016	Cooperative 1	12:00:00	03:00:00	3	6
5B	14	2016	14/05/2016	Cooperative 1	12:00:00	03:00:00	3	6
5B	14	2016	14/05/2016	Cooperative 1	12:00:00	03:00:00	3	6
5B	14	2016	14/05/2016	Cooperative 1	12:00:00	03:00:00	3	6
5B	14	2016	14/05/2016	Cooperative 1	12:00:00	03:00:00	3	6
5B	14	2016	14/05/2016	Cooperative 1	12:00:00	03:00:00	3	6
5B	14	2016	14/05/2016	Cooperative 1	12:00:00	03:00:00	3	6
5B	15	2016	15/05/2016	Cooperative 1	12:00:00	03:00:00	3	6
5B	15	2016	15/05/2016	Cooperative 1	12:00:00	03:00:00	3	6
5B	15	2016	15/05/2016	Cooperative 1	12:00:00	03:00:00	3	6
5B	15	2016	15/05/2016	Cooperative 1	12:00:00	03:00:00	3	6
5B	15	2016	15/05/2016	Cooperative 1	12:00:00	03:00:00	3	6
5B	15	2016	15/05/2016	Cooperative 1	12:00:00	03:00:00	3	6
5B	15	2016	15/05/2016	Cooperative 1	12:00:00	03:00:00	3	6
5B	15	2016	15/05/2016	Cooperative 1	12:00:00	03:00:00	3	6
5B	15	2016	15/05/2016	Cooperative 1	12:00:00	03:00:00	3	6
5B	15	2016	15/05/2016	Cooperative 1	12:00:00	03:00:00	3	6
5B	15	2016	15/05/2016	Cooperative 1	12:00:00	03:00:00	3	6
5B	15	2016	15/05/2016	Cooperative 1	12:00:00	03:00:00	3	6
5B	15	2016	15/05/2016	Cooperative 1	12:00:00	03:00:00	3	6
5B	15	2016	15/05/2016	Cooperative 1	12:00:00	03:00:00	3	6
5B	16	2016	16/05/2016	Cooperative 1	12:00:00	03:00:00	3	6
5B	16	2016	16/05/2016	Cooperative 1	12:00:00	03:00:00	3	6
5B	16	2016	16/05/2016	Cooperative 1	12:00:00	03:00:00	3	6
5B	16	2016	16/05/2016	Cooperative 1	12:00:00	03:00:00	3	6
5B	16	2016	16/05/2016	Cooperative 1	12:00:00	03:00:00	3	6
5B	16	2016	16/05/2016	Cooperative 1	12:00:00	03:00:00	3	6
5B	16	2016	16/05/2016	Cooperative 1	12:00:00	03:00:00	3	6
5B	16	2016	16/05/2016	Cooperative 1	12:00:00	03:00:00	3	6
5B	16	2016	16/05/2016	Cooperative 1	12:00:00	03:00:00	3	6
5B	16	2016	16/05/2016	Cooperative 1	12:00:00	03:00:00	3	6
5B	16	2016	16/05/2016	Cooperative 1	12:00:00	03:00:00	3	6
5B	16	2016	16/05/2016	Cooperative 1	12:00:00	03:00:00	3	6
5B	16	2016	16/05/2016	Cooperative 1	12:00:00	03:00:00	3	6
5B	17	2016	17/05/2016	Cooperative 1	12:00:00	03:00:00	3	6
5B	17	2016	17/05/2016	Cooperative 1	12:00:00	03:00:00	3	6
5B	17	2016	17/05/2016	Cooperative 1	12:00:00	03:00:00	3	6
5B	17	2016	17/05/2016	Cooperative 1	12:00:00	03:00:00	3	6
5B	17	2016	17/05/2016	Cooperative 1	12:00:00	03:00:00	3	6
5B	17	2016	17/05/2016	Cooperative 1	12:00:00	03:00:00	3	6
5B	17	2016	17/05/2016	Cooperative 1	12:00:00	03:00:00	3	6
5B	18	2016	18/05/2016	Cooperative 1	12:00:00	03:00:00	3	6
5B	18	2016	18/05/2016	Cooperative 1	12:00:00	03:00:00	3	6
5B	18	2016	18/05/2016	Cooperative 1	12:00:00	03:00:00	3	6
5B	18	2016	18/05/2016	Cooperative 1	12:00:00	03:00:00	3	6
5B	18	2016	18/05/2016	Cooperative 1	12:00:00	03:00:00	3	6
5B	18	2016	18/05/2016	Cooperative 1	12:00:00	03:00:00	3	6
5B	18	2016	18/05/2016	Cooperative 1	12:00:00	03:00:00	3	6
5B	18	2016	18/05/2016	Cooperative 1	12:00:00	03:00:00	3	6
5B	18	2016	18/05/2016	Cooperative 1	12:00:00	03:00:00	3	6
5B	18	2016	18/05/2016	Cooperative 1	12:00:00	03:00:00	3	6
5B	18	2016	18/05/2016	Cooperative 1	12:00:00	03:00:00	3	6
5B	18	2016	18/05/2016	Cooperative 1	12:00:00	03:00:00	3	6
5B	18	2016	18/05/2016	Cooperative 1	12:00:00	03:00:00	3	6
5B	18	2016	18/05/2016	Cooperative 1	12:00:00	03:00:00	3	6
5B	18	2016	18/05/2016	Cooperative 1	12:00:00	03:00:00	3	6
5B	18	2016	18/05/2016	Cooperative 1	12:00:00	03:00:00	3	6
5B	18	2016	18/05/2016	Cooperative 1	12:00:00	03:00:00	3	6
5B	19	2016	19/05/2016	Cooperative 1	12:00:00	03:00:00	3	6
5B	19	2016	19/05/2016	Cooperative 1	12:00:00	03:00:00	3	6
5B	19	2016	19/05/2016	Cooperative 1	12:00:00	03:00:00	3	6
5B	19	2016	19/05/2016	Cooperative 1	12:00:00	03:00:00	3	6
5B	19	2016	19/05/2016	Cooperative 1	12:00:00	03:00:00	3	6
5B	19	2016	19/05/2016	Cooperative 1	12:00:00	03:00:00	3	6
5B	19	2016	19/05/2016	Cooperative 1	12:00:00	03:00:00	3	6
5B	19	2016	19/05/2016	Cooperative 1	12:00:00	03:00:00	3	6
5B	19	2016	19/05/2016	Cooperative 1	12:00:00	03:00:00	3	6
5B	19	2016	19/05/2016	Cooperative 1	12:00:00	03:00:00	3	6
5B	19	2016	19/05/2016	Cooperative 1	12:00:00	03:00:00	3	6
5B	19	2016	19/05/2016	Cooperative 1	12:00:00	03:00:00	3	6
5B	20	2016	20/05/2016	Cooperative 1	12:00:00	03:00:00	3	6
5B	20	2016	20/05/2016	Cooperative 1	12:00:00	03:00:00	3	6
5B	20	2016	20/05/2016	Cooperative 1	12:00:00	03:00:00	3	6
5B	20	2016	20/05/2016	Cooperative 1	12:00:00	03:00:00	3	6
5B	20	2016	20/05/2016	Cooperative 1	12:00:00	03:00:00	3	6
5B	20	2016	20/05/2016	Cooperative 1	12:00:00	03:00:00	3	6
5B	20	2016	20/05/2016	Cooperative 1	12:00:00	03:00:00	3	6
5B	20	2016	20/05/2016	Cooperative 1	12:00:00	03:00:00	3	6
5B	20	2016	20/05/2016	Cooperative 1	12:00:00	03:00:00	3	6
5B	20	2016	20/05/2016	Cooperative 1	12:00:00	03:00:00	3	6
5B	20	2016	20/05/2016	Cooperative 1	12:00:00	03:00:00	3	6
5B	20	2016	20/05/2016	Cooperative 1	12:00:00	03:00:00	3	6
5B	20	2016	20/05/2016	Cooperative 1	12:00:00	03:00:00	3	6
5B	21	2016	21/05/2016	Cooperative 1	12:00:00	03:00:00	3	6
5B	21	2016	21/05/2016	Cooperative 1	12:00:00	03:00:00	3	6
5B	21	2016	21/05/2016	Cooperative 1	12:00:00	03:00:00	3	6
5B	21	2016	21/05/2016	Cooperative 1	12:00:00	03:00:00	3	6
5B	21	2016	21/05/2016	Cooperative 1	12:00:00	03:00:00	3	6
5B	21	2016	21/05/2016	Cooperative 1	12:00:00	03:00:00	3	6
5B	21	2016	21/05/2016	Cooperative 1	12:00:00	03:00:00	3	6
5B	21	2016	21/05/2016	Cooperative 1	12:00:00	03:00:00	3	6
5B	21	2016	21/05/2016	Cooperative 1	12:00:00	03:00:00	3	6
5B	21	2016	21/05/2016	Cooperative 1	12:00:00	03:00:00	3	6
5B	21	2016	21/05/2016	Cooperative 1	12:00:00	03:00:00	3	6
5B	22	2016	22/05/2016	Cooperative 1	12:00:00	03:00:00	3	6
5B	22	2016	22/05/2016	Cooperative 1	12:00:00	03:00:00	3	6
5B	22	2016	22/05/2016	Cooperative 1	12:00:00	03:00:00	3	6
5B	22	2016	22/05/2016	Cooperative 1	12:00:00	03:00:00	3	6
5B	22	2016	22/05/2016	Cooperative 1	12:00:00	03:00:00	3	6
5B	22	2016	22/05/2016	Cooperative 1	12:00:00	03:00:00	3	6
5B	22	2016	22/05/2016	Cooperative 1	12:00:00	03:00:00	3	6
5B	22	2016	22/05/2016	Cooperative 1	12:00:00	03:00:00	3	6
5B	22	2016	22/05/2016	Cooperative 1	12:00:00	03:00:00	3	6
5B	22	2016	22/05/2016	Cooperative 1	12:00:00	03:00:00	3	6
5B	22	2016	22/05/2016	Cooperative 1	12:00:00	03:00:00	3	6
5B	22	2016	22/05/2016	Cooperative 1	12:00:00	03:00:00	3	6
5B	22	2016	22/05/2016	Cooperative 1	12:00:00	03:00:00	3	6
5B	22	2016	22/05/2016	Cooperative 1	12:00:00	03:00:00	3	6
5B	22	2016	22/05/2016	Cooperative 1	12:00:00	03:00:00	3	6
5B	22	2016	22/05/2016	Cooperative 1	12:00:00	03:00:00	3	6
5B	22	2016	22/05/2016	Cooperative 1	12:00:00	03:00:00	3	6
5B	22	2016	22/05/2016	Cooperative 1	12:00:00	03:00:00	3	6
5B	23	2016	23/05/2016	Cooperative 1	12:00:00	03:00:00	3	6
5B	23	2016	23/05/2016	Cooperative 1	12:00:00	03:00:00	3	6
5B	23	2016	23/05/2016	Cooperative 1	12:00:00	03:00:00	3	6
5B	23	2016	23/05/2016	Cooperative 1	12:00:00	03:00:00	3	6
5B	23	2016	23/05/2016	Cooperative 1	12:00:00	03:00:00	3	6
5B	23	2016	23/05/2016	Cooperative 1	12:00:00	03:00:00	3	6
5B	23	2016	23/05/2016	Cooperative 1	12:00:00	03:00:00	3	6
5B	23	2016	23/05/2016	Cooperative 1	12:00:00	03:00:00	3	6
5B	23	2016	23/05/2016	Cooperative 1	12:00:00	03:00:00	3	6
5B	23	2016	23/05/2016	Cooperative 1	12:00:00	03:00:00	3	6
5B	23	2016	23/05/2016	Cooperative 1	12:00:00	03:00:00	3	6
5B	23	2016	23/05/2016	Cooperative 1	12:00:00	03:00:00	3	6
5B	23	2016	23/05/2016	Cooperative 1	12:00:00	03:00:00	3	6
5B	23	2016	23/05/2016	Cooperative 1	12:00:00	03:00:00	3	6
5B	23	2016	23/05/2016	Cooperative 1	12:00:00	03:00:00	3	6
5B	23	2016	23/05/2016	Cooperative 1	12:00:00	03:00:00	3	6
5B	23	2016	23/05/2016	Cooperative 1	12:00:00	03:00:00	3	6
5B	23	2016	23/05/2016	Cooperative 1	12:00:00	03:00:00	3	6
5B	24	2016	24/05/2016	Cooperative 1	12:00:00	03:00:00	3	6
5B	24	2016	24/05/2016	Cooperative 1	12:00:00	03:00:00	3	6
5B	24	2016	24/05/2016	Cooperative 1	12:00:00	03:00:00	3	6
5B	24	2016	24/05/2016	Cooperative 1	12:00:00	03:00:00	3	6
5B	24	2016	24/05/2016	Cooperative 1	12:00:00	03:00:00	3	6
5B	24	2016	24/05/2016	Cooperative 1	12:00:00	03:00:00	3	6
5B	24	2016	24/05/2016	Cooperative 1	12:00:00	03:00:00	3	6
5B	24	2016	24/05/2016	Cooperative 1	12:00:00	03:00:00	3	6
5B	24	2016	24/05/2016	Cooperative 1	12:00:00	03:00:00	3	6
5B	24	2016	24/05/2016	Cooperative 1	12:00:00	03:00:00	3	6
5B	24	2016	24/05/2016	Cooperative 1	12:00:00	03:00:00	3	6
5B	24	2016	24/05/2016	Cooperative 1	12:00:00	03:00:00	3	6
5B	24	2016	24/05/2016	Cooperative 1	12:00:00	03:00:00	3	6
5B	24	2016	24/05/2016	Cooperative 1	12:00:00	03:00:00	3	6
5B	24	2016	24/05/2016	Cooperative 1	12:00:00	03:00:00	3	6
5B	25	2016	25/05/2016	Cooperative 1	12:00:00	03:00:00	3	6
5B	25	2016	25/05/2016	Cooperative 1	12:00:00	03:00:00	3	6
5B	25	2016	25/05/2016	Cooperative 1	12:00:00	03:00:00	3	6
5B	25	2016	25/05/2016	Cooperative 1	12:00:00	03:00:00	3	6
5B	25	2016	25/05/2016	Cooperative 1	12:00:00	03:00:00	3	6
5B	25	2016	25/05/2016	Cooperative 1	12:00:00	03:00:00	3	6
5B	25	2016	25/05/2016	Cooperative 1	12:00:00	03:00:00	3	6
5B	25	2016	25/05/2016	Cooperative 1	12:00:00	03:00:00	3	6
5B	25	2016	25/05/2016	Cooperative 1	12:00:00	03:00:00	3	6
5B	25	2016	25/05/2016	Cooperative 1	12:00:00	03:00:00	3	6
5B	25	2016	25/05/2016	Cooperative 1	12:00:00	03:00:00	3	6
5B	25	2016	25/05/2016	Cooperative 1	12:00:00	03:00:00	3	6
5B	25	2016	25/05/2016	Cooperative 1	12:00:00	03:00:00	3	6
5B	25	2016	25/05/2016	Cooperative 1	12:00:00	03:00:00	3	6
5B	25	2016	25/05/2016	Cooperative 1	12:00:00	03:00:00	3	6
5B	25	2016	25/05/2016	Cooperative 1	12:00:00	03:00:00	3	6
5B	25	2016	25/05/2016	Cooperative 1	12:00:00	03:00:00	3	6
5B	25	2016	25/05/2016	Cooperative 1	12:00:00	03:00:00	3	6
5B	25	2016	25/05/2016	Cooperative 1	12:00:00	03:00:00	3	6
5B	26	2016	26/05/2016	Cooperative 1	12:00:00	03:00:00	3	6
5B	26	2016	26/05/2016	Cooperative 1	12:00:00	03:00:00	3	6
5B	26	2016	26/05/2016	Cooperative 1	12:00:00	03:00:00	3	6
5B	26	2016	26/05/2016	Cooperative 1	12:00:00	03:00:00	3	6
5B	26	2016	26/05/2016	Cooperative 1	12:00:00	03:00:00	3	6
5B	26	2016	26/05/2016	Cooperative 1	12:00:00	03:00:00	3	6
5B	26	2016	26/05/2016	Cooperative 1	12:00:00	03:00:00	3	6
5B	26	2016	26/05/2016	Cooperative 1	12:00:00	03:00:00	3	6
5B	26	2016	26/05/2016	Cooperative 1	12:00:00	03:00:00	3	6
5B	26	2016	26/05/2016	Cooperative 1	12:00:00	03:00:00	3	6
5B	27	2016	27/05/2016	Cooperative 1	12:00:00	03:00:00	3	6
5B	27	2016	27/05/2016	Cooperative 1	12:00:00	03:00:00	3	6
5B	27	2016	27/05/2016	Cooperative 1	12:00:00	03:00:00	3	6
5B	27	2016	27/05/2016	Cooperative 1	12:00:00	03:00:00	3	6
5B	27	2016	27/05/2016	Cooperative 1	12:00:00	03:00:00	3	6
5B	27	2016	27/05/2016	Cooperative 1	12:00:00	03:00:00	3	6
5B	27	2016	27/05/2016	Cooperative 1	12:00:00	03:00:00	3	6
5B	27	2016	27/05/2016	Cooperative 1	12:00:00	03:00:00	3	6
5B	27	2016	27/05/2016	Cooperative 1	12:00:00	03:00:00	3	6
5B	27	2016	27/05/2016	Cooperative 1	12:00:00	03:00:00	3	6
5B	27	2016	27/05/2016	Cooperative 1	12:00:00	03:00:00	3	6
5B	27	2016	27/05/2016	Cooperative 1	12:00:00	03:00:00	3	6
5B	27	2016	27/05/2016	Cooperative 1	12:00:00	03:00:00	3	6
5B	27	2016	27/05/2016	Cooperative 1	12:00:00	03:00:00	3	6
5B	27	2016	27/05/2016	Cooperative 1	12:00:00	03:00:00	3	6
5B	27	2016	27/05/2016	Cooperative 1	12:00:00	03:00:00	3	6
5B	27	2016	27/05/2016	Cooperative 1	12:00:00	03:00:00	3	6
5B	28	2016	28/05/2016	Cooperative 1	12:00:00	03:00:00	3	6
5B	28	2016	28/05/2016	Cooperative 1	12:00:00	03:00:00	3	6
5B	28	2016	28/05/2016	Cooperative 1	12:00:00	03:00:00	3	6
5B	28	2016	28/05/2016	Cooperative 1	12:00:00	03:00:00	3	6
5B	28	2016	28/05/2016	Cooperative 1	12:00:00	03:00:00	3	6
5B	28	2016	28/05/2016	Cooperative 1	12:00:00	03:00:00	3	6
5B	28	2016	28/05/2016	Cooperative 1	12:00:00	03:00:00	3	6
5B	28	2016	28/05/2016	Cooperative 1	12:00:00	03:00:00	3	6
5B	28	2016	28/05/2016	Cooperative 1	12:00:00	03:00:00	3	6
5B	28	2016	28/05/2016	Cooperative 1	12:00:00	03:00:00	3	6
5B	28	2016	28/05/2016	Cooperative 1	12:00:00	03:00:00	3	6
5B	29	2016	29/05/2016	Cooperative 1	12:00:00	03:00:00	3	6
5B	29	2016	29/05/2016	Cooperative 1	12:00:00	03:00:00	3	6
5B	29	2016	29/05/2016	Cooperative 1	12:00:00	03:00:00	3	6
5B	29	2016	29/05/2016	Cooperative 1	12:00:00	03:00:00	3	6
5B	29	2016	29/05/2016	Cooperative 1	12:00:00	03:00:00	3	6
5B	29	2016	29/05/2016	Cooperative 1	12:00:00	03:00:00	3	6
5B	29	2016	29/05/2016	Cooperative 1	12:00:00	03:00:00	3	6
5B	30	2016	30/05/2016	Cooperative 1	12:00:00	03:00:00	3	6
5B	30	2016	30/05/2016	Cooperative 1	12:00:00	03:00:00	3	6
5B	30	2016	30/05/2016	Cooperative 1	12:00:00	03:00:00	3	6
5B	30	2016	30/05/2016	Cooperative 1	12:00:00	03:00:00	3	6
5B	30	2016	30/05/2016	Cooperative 1	12:00:00	03:00:00	3	6
5B	30	2016	30/05/2016	Cooperative 1	12:00:00	03:00:00	3	6
5B	30	2016	30/05/2016	Cooperative 1	12:00:00	03:00:00	3	6
5B	30	2016	30/05/2016	Cooperative 1	12:00:00	03:00:00	3	6
5B	30	2016	30/05/2016	Cooperative 1	12:00:00	03:00:00	3	6
5B	30	2016	30/05/2016	Cooperative 1	12:00:00	03:00:00	3	6
5B	31	2016	31/05/2016	Cooperative 1	12:00:00	03:00:00	3	6
5B	31	2016	31/05/2016	Cooperative 1	12:00:00	03:00:00	3	6
5B	31	2016	31/05/2016	Cooperative 1	12:00:00	03:00:00	3	6
5B	31	2016	31/05/2016	Cooperative 1	12:00:00	03:00:00	3	6
5B	31	2016	31/05/2016	Cooperative 1	12:00:00	03:00:00	3	6
5B	31	2016	31/05/2016	Cooperative 1	12:00:00	03:00:00	3	6
5B	31	2016	31/05/2016	Cooperative 1	12:00:00	03:00:00	3	6
5B	31	2016	31/05/2016	Cooperative 1	12:00:00	03:00:00	3	6

## Sheet: 2017
Area	day	year	DATE	Cooperative 1	Start time	End time	Duration	# Pax
5B	2	2017	02/01/2017	Cooperative 1	12:00:00	15:00:00	3	6
5B	2	2017	02/01/2017	Cooperative 1	12:00:00	15:00:00	3	6
5B	2	2017	02/01/2017	Cooperative 1	12:00:00	15:00:00	3	6
5B	2	2017	02/01/2017	Cooperative 1	12:00:00	15:00:00	3	6
5B	2	2017	02/01/2017	Cooperative 1	12:00:00	15:00:00	3	6
5B	2	2017	02/01/2017	Cooperative 1	12:00:00	15:00:00	3	6
5B	2	2017	02/01/2017	Cooperative 1	12:00:00	15:00:00	3	6
5B	2	2017	02/01/2017	Cooperative 1	12:00:00	15:00:00	3	6
5B	2	2017	02/01/2017	Cooperative 1	12:00:00	15:00:00	3	6
5B	2	2017	02/01/2017	Cooperative 1	12:00:00	15:00:00	3	6
5B	2	2017	02/01/2017	Cooperative 1	12:00:00	15:00:00	3	6
5B	2	2017	02/01/2017	Cooperative 1	12:00:00	15:00:00	3	6
5B	2	2017	02/01/2017	Cooperative 1	12:00:00	15:00:00	3	6
5B	2	2017	02/01/2017	Cooperative 1	12:00:00	15:00:00	3	6
5B	2	2017	02/01/2017	Cooperative 1	12:00:00	15:00:00	3	6
5B	2	2017	02/01/2017	Cooperative 1	12:00:00	15:00:00	3	6
5B	2	2017	02/01/2017	Cooperative 1	12:00:00	15:00:00	3	6
5B	2	2017	02/01/2017	Cooperative 1	12:00:00	15:00:00	3	6
5B	2	2017	02/01/2017	Cooperative 1	12:00:00	15:00:00	3	6
5B	2	2017	02/01/2017	Cooperative 1	12:00:00	15:00:00	3	6
5B	3	2017	03/01/2017	Cooperative 1	12:00:00	15:00:00	3	6
5B	3	2017	03/01/2017	Cooperative 1	12:00:00	15:00:00	3	6
5B	3	2017	03/01/2017	Cooperative 1	12:00:00	15:00:00	3	6
5B	3	2017	03/01/2017	Cooperative 1	12:00:00	15:00:00	3	6
5B	3	2017	03/01/2017	Cooperative 1	12:00:00	15:00:00	3	6
5B	3	2017	03/01/2017	Cooperative 1	12:00:00	15:00:00	3	6
5B	3	2017	03/01/2017	Cooperative 1	12:00:00	15:00:00	3	6
5B	3	2017	03/01/2017	Cooperative 1	12:00:00	15:00:00	3	6
5B	3	2017	03/01/2017	Cooperative 1	12:00:00	15:00:00	3	6
5B	3	2017	03/01/2017	Cooperative 1	12:00:00	15:00:00	3	6
5B	3	2017	03/01/2017	Cooperative 1	12:00:00	15:00:00	3	6
5B	3	2017	03/01/2017	Cooperative 1	12:00:00	15:00:00	3	6
5B	3	2017	03/01/2017	Cooperative 1	12:00:00	15:00:00	3	6
5B	3	2017	03/01/2017	Cooperative 1	12:00:00	15:00:00	3	6
5B	4	2017	04/01/2017	Cooperative 1	12:00:00	15:00:00	3	6
5B	4	2017	04/01/2017	Cooperative 1	12:00:00	15:00:00	3	6
5B	4	2017	04/01/2017	Cooperative 1	12:00:00	15:00:00	3	6
5B	4	2017	04/01/2017	Cooperative 1	12:00:00	15:00:00	3	6
5B	4	2017	04/01/2017	Cooperative 1	12:00:00	15:00:00	3	6
5B	4	2017	04/01/2017	Cooperative 1	12:00:00	15:00:00	3	6
5B	4	2017	04/01/2017	Cooperative 1	12:00:00	15:00:00	3	6
5B	4	2017	04/01/2017	Cooperative 1	12:00:00	15:00:00	3	6
5B	4	2017	04/01/2017	Cooperative 1	12:00:00	15:00:00	3	6
5B	4	2017	04/01/2017	Cooperative 1	12:00:00	15:00:00	3	6
5B	4	2017	04/01/2017	Cooperative 1	12:00:00	15:00:00	3	6
5B	4	2017	04/01/2017	Cooperative 1	12:00:00	15:00:00	3	6
5B	4	2017	04/01/2017	Cooperative 1	12:00:00	15:00:00	3	6
5B	4	2017	04/01/2017	Cooperative 1	12:00:00	15:00:00	3	6
5B	4	2017	04/01/2017	Cooperative 1	12:00:00	15:00:00	3	6
5B	4	2017	04/01/2017	Cooperative 1	12:00:00	15:00:00	3	6
5B	5	2017	05/01/2017	Cooperative 1	12:00:00	15:00:00	3	6
5B	5	2017	05/01/2017	Cooperative 1	12:00:00	15:00:00	3	6
5B	5	2017	05/01/2017	Cooperative 1	12:00:00	15:00:00	3	6
5B	5	2017	05/01/2017	Cooperative 1	12:00:00	15:00:00	3	6
5B	5	2017	05/01/2017	Cooperative 1	12:00:00	15:00:00	3	6
5B	5	2017	05/01/2017	Cooperative 1	12:00:00	15:00:00	3	6
5B	5	2017	05/01/2017	Cooperative 1	12:00:00	15:00:00	3	6
5B	5	2017	05/01/2017	Cooperative 1	12:00:00	15:00:00	3	6
5B	5	2017	05/01/2017	Cooperative 1	12:00:00	15:00:00	3	6
5B	5	2017	05/01/2017	Cooperative 1	12:00:00	15:00:00	3	6
5B	5	2017	05/01/2017	Cooperative 1	12:00:00	15:00:00	3	6
5B	5	2017	05/01/2017	Cooperative 1	12:00:00	15:00:00	3	6
5B	5	2017	05/01/2017	Cooperative 1	12:00:00	15:00:00	3	6
5B	5	2017	05/01/2017	Cooperative 1	12:00:00	15:00:00	3	6
5B	5	2017	05/01/2017	Cooperative 1	12:00:00	15:00:00	3	6
5B	5	2017	05/01/2017	Cooperative 1	12:00:00	15:00:00	3	6
5B	5	2017	05/01/2017	Cooperative 1	12:00:00	15:00:00	3	6
5B	5	2017	05/01/2017	Cooperative 1	12:00:00	15:00:00	3	6
5B	5	2017	05/01/2017	Cooperative 1	12:00:00	15:00:00	3	6
5B	5	2017	05/01/2017	Cooperative 1	12:00:00	15:00:00	3	6
5B	5	2017	05/01/2017	Cooperative 1	12:00:00	15:00:00	3	6
5B	6	2017	06/01/2017	Cooperative 1	12:00:00	15:00:00	3	6
5B	6	2017	06/01/2017	Cooperative 1	12:00:00	15:00:00	3	6
5B	6	2017	06/01/2017	Cooperative 1	12:00:00	15:00:00	3	6
5B	6	2017	06/01/2017	Cooperative 1	12:00:00	15:00:00	3	6
5B	6	2017	06/01/2017	Cooperative 1	12:00:00	15:00:00	3	6
5B	6	2017	06/01/2017	Cooperative 1	12:00:00	15:00:00	3	6
5B	6	2017	06/01/2017	Cooperative 1	12:00:00	15:00:00	3	6
5B	6	2017	06/01/2017	Cooperative 1	12:00:00	15:00:00	3	6
5B	6	2017	06/01/2017	Cooperative 1	12:00:00	15:00:00	3	6
5B	6	2017	06/01/2017	Cooperative 1	12:00:00	15:00:00	3	6
5B	6	2017	06/01/2017	Cooperative 1	12:00:00	15:00:00	3	6
5B	6	2017	06/01/2017	Cooperative 1	12:00:00	15:00:00	3	6
5B	6	2017	06/01/2017	Cooperative 1	12:00:00	15:00:00	3	6
5B	6	2017	06/01/2017	Cooperative 1	12:00:00	15:00:00	3	6
5B	6	2017	06/01/2017	Cooperative 1	12:00:00	15:00:00	3	6
5B	7	2017	07/01/2017	Cooperative 1	12:00:00	15:00:00	3	6
5B	7	2017	07/01/2017	Cooperative 1	12:00:00	15:00:00	3	6
5B	7	2017	07/01/2017	Cooperative 1	12:00:00	15:00:00	3	6
5B	7	2017	07/01/2017	Cooperative 1	12:00:00	15:00:00	3	6
5B	7	2017	07/01/2017	Cooperative 1	12:00:00	15:00:00	3	6
5B	7	2017	07/01/2017	Cooperative 1	12:00:00	15:00:00	3	6
5B	7	2017	07/01/2017	Cooperative 1	12:00:00	15:00:00	3	6
5B	7	2017	07/01/2017	Cooperative 1	12:00:00	15:00:00	3	6
5B	7	2017	07/01/2017	Cooperative 1	12:00:00	15:00:00	3	6
5B	7	2017	07/01/2017	Cooperative 1	12:00:00	15:00:00	3	6
5B	8	2017	08/01/2017	Cooperative 1	12:00:00	15:00:00	3	6
5B	8	2017	08/01/2017	Cooperative 1	12:00:00	15:00:00	3	6
5B	8	2017	08/01/2017	Cooperative 1	12:00:00	15:00:00	3	6
5B	8	2017	08/01/2017	Cooperative 1	12:00:00	15:00:00	3	6
5B	8	2017	08/01/2017	Cooperative 1	12:00:00	15:00:00	3	6
5B	8	2017	08/01/2017	Cooperative 1	12:00:00	15:00:00	3	6
5B	8	2017	08/01/2017	Cooperative 1	12:00:00	15:00:00	3	6
5B	9	2017	09/01/2017	Cooperative 1	12:00:00	15:00:00	3	6
5B	9	2017	09/01/2017	Cooperative 1	12:00:00	15:00:00	3	6
5B	9	2017	09/01/2017	Cooperative 1	12:00:00	15:00:00	3	6
5B	9	2017	09/01/2017	Cooperative 1	12:00:00	15:00:00	3	6
5B	9	2017	09/01/2017	Cooperative 1	12:00:00	15:00:00	3	6
5B	9	2017	09/01/2017	Cooperative 1	12:00:00	15:00:00	3	6
5B	9	2017	09/01/2017	Cooperative 1	12:00:00	15:00:00	3	6
5B	9	2017	09/01/2017	Cooperative 1	12:00:00	15:00:00	3	6
5B	9	2017	09/01/2017	Cooperative 1	12:00:00	15:00:00	3	6
5B	9	2017	09/01/2017	Cooperative 1	12:00:00	15:00:00	3	6
5B	9	2017	09/01/2017	Cooperative 1	12:00:00	15:00:00	3	6
5B	9	2017	09/01/2017	Cooperative 1	12:00:00	15:00:00	3	6
5B	10	2017	10/01/2017	Cooperative 1	12:00:00	15:00:00	3	6
5B	10	2017	10/01/2017	Cooperative 1	12:00:00	15:00:00	3	6
5B	10	2017	10/01/2017	Cooperative 1	12:00:00	15:00:00	3	6
5B	10	2017	10/01/2017	Cooperative 1	12:00:00	15:00:00	3	6
5B	10	2017	10/01/2017	Cooperative 1	12:00:00	15:00:00	3	6
5B	10	2017	10/01/2017	Cooperative 1	12:00:00	15:00:00	3	6
5B	10	2017	10/01/2017	Cooperative 1	12:00:00	15:00:00	3	6
5B	10	2017	10/01/2017	Cooperative 1	12:00:00	15:00:00	3	6
5B	10	2017	10/01/2017	Cooperative 1	12:00:00	15:00:00	3	6
5B	10	2017	10/01/2017	Cooperative 1	12:00:00	15:00:00	3	6
5B	10	2017	10/01/2017	Cooperative 1	12:00:00	15:00:00	3	6
5B	10	2017	10/01/2017	Cooperative 1	12:00:00	15:00:00	3	6
5B	10	2017	10/01/2017	Cooperative 1	12:00:00	15:00:00	3	6
5B	11	2017	11/01/2017	Cooperative 1	12:00:00	15:00:00	3	6
5B	11	2017	11/01/2017	Cooperative 1	12:00:00	15:00:00	3	6
5B	11	2017	11/01/2017	Cooperative 1	12:00:00	15:00:00	3	6
5B	11	2017	11/01/2017	Cooperative 1	12:00:00	15:00:00	3	6
5B	11	2017	11/01/2017	Cooperative 1	12:00:00	15:00:00	3	6
5B	11	2017	11/01/2017	Cooperative 1	12:00:00	15:00:00	3	6
5B	11	2017	11/01/2017	Cooperative 1	12:00:00	15:00:00	3	6
5B	11	2017	11/01/2017	Cooperative 1	12:00:00	15:00:00	3	6
5B	11	2017	11/01/2017	Cooperative 1	12:00:00	15:00:00	3	6
5B	11	2017	11/01/2017	Cooperative 1	12:00:00	15:00:00	3	6
5B	11	2017	11/01/2017	Cooperative 1	12:00:00	15:00:00	3	6
5B	11	2017	11/01/2017	Cooperative 1	12:00:00	15:00:00	3	6
5B	11	2017	11/01/2017	Cooperative 1	12:00:00	15:00:00	3	6
5B	11	2017	11/01/2017	Cooperative 1	12:00:00	15:00:00	3	6
5B	11	2017	11/01/2017	Cooperative 1	12:00:00	15:00:00	3	6
5B	11	2017	11/01/2017	Cooperative 1	12:00:00	15:00:00	3	6
5B	11	2017	11/01/2017	Cooperative 1	12:00:00	15:00:00	3	6
5B	11	2017	11/01/2017	Cooperative 1	12:00:00	15:00:00	3	6
5B	12	2017	12/01/2017	Cooperative 1	12:00:00	15:00:00	3	6
5B	12	2017	12/01/2017	Cooperative 1	12:00:00	15:00:00	3	6
5B	12	2017	12/01/2017	Cooperative 1	12:00:00	15:00:00	3	6
5B	12	2017	12/01/2017	Cooperative 1	12:00:00	15:00:00	3	6
5B	12	2017	12/01/2017	Cooperative 1	12:00:00	15:00:00	3	6
5B	12	2017	12/01/2017	Cooperative 1	12:00:00	15:00:00	3	6
5B	12	2017	12/01/2017	Cooperative 1	12:00:00	15:00:00	3	6
5B	12	2017	12/01/2017	Cooperative 1	12:00:00	15:00:00	3	6
5B	12	2017	12/01/2017	Cooperative 1	12:00:00	15:00:00	3	6
5B	12	2017	12/01/2017	Cooperative 1	12:00:00	15:00:00	3	6
5B	12	2017	12/01/2017	Cooperative 1	12:00:00	15:00:00	3	6
5B	12	2017	12/01/2017	Cooperative 1	12:00:00	15:00:00	3	6
5B	13	2017	13/01/2017	Cooperative 1	12:00:00	15:00:00	3	6
5B	13	2017	13/01/2017	Cooperative 1	12:00:00	15:00:00	3	6
5B	13	2017	13/01/2017	Cooperative 1	12:00:00	15:00:00	3	6
5B	13	2017	13/01/2017	Cooperative 1	12:00:00	15:00:00	3	6
5B	13	2017	13/01/2017	Cooperative 1	12:00:00	15:00:00	3	6
5B	13	2017	13/01/2017	Cooperative 1	12:00:00	15:00:00	3	6
5B	13	2017	13/01/2017	Cooperative 1	12:00:00	15:00:00	3	6
5B	13	2017	13/01/2017	Cooperative 1	12:00:00	15:00:00	3	6
5B	13	2017	13/01/2017	Cooperative 1	12:00:00	15:00:00	3	6
5B	13	2017	13/01/2017	Cooperative 1	12:00:00	15:00:00	3	6
5B	13	2017	13/01/2017	Cooperative 1	12:00:00	15:00:00	3	6
5B	13	2017	13/01/2017	Cooperative 1	12:00:00	15:00:00	3	6
5B	14	2017	14/01/2017	Cooperative 1	12:00:00	15:00:00	3	6
5B	14	2017	14/01/2017	Cooperative 1	12:00:00	15:00:00	3	6
5B	14	2017	14/01/2017	Cooperative 1	12:00:00	15:00:00	3	6
5B	14	2017	14/01/2017	Cooperative 1	12:00:00	15:00:00	3	6
5B	14	2017	14/01/2017	Cooperative 1	12:00:00	15:00:00	3	6
5B	14	2017	14/01/2017	Cooperative 1	12:00:00	15:00:00	3	6
5B	14	2017	14/01/2017	Cooperative 1	12:00:00	15:00:00	3	6
5B	14	2017	14/01/2017	Cooperative 1	12:00:00	15:00:00	3	6
5B	15	2017	15/01/2017	Cooperative 1	12:00:00	15:00:00	3	6
5B	15	2017	15/01/2017	Cooperative 1	12:00:00	15:00:00	3	6
5B	15	2017	15/01/2017	Cooperative 1	12:00:00	15:00:00	3	6
5B	15	2017	15/01/2017	Cooperative 1	12:00:00	15:00:00	3	6
5B	15	2017	15/01/2017	Cooperative 1	12:00:00	15:00:00	3	6
5B	15	2017	15/01/2017	Cooperative 1	12:00:00	15:00:00	3	6
5B	15	2017	15/01/2017	Cooperative 1	12:00:00	15:00:00	3	6
5B	15	2017	15/01/2017	Cooperative 1	12:00:00	15:00:00	3	6
5B	15	2017	15/01/2017	Cooperative 1	12:00:00	15:00:00	3	6
5B	15	2017	15/01/2017	Cooperative 1	12:00:00	15:00:00	3	6
5B	15	2017	15/01/2017	Cooperative 1	12:00:00	15:00:00	3	6
5B	16	2017	16/01/2017	Cooperative 1	12:00:00	15:00:00	3	6
5B	16	2017	16/01/2017	Cooperative 1	12:00:00	15:00:00	3	6
5B	16	2017	16/01/2017	Cooperative 1	12:00:00	15:00:00	3	6
5B	16	2017	16/01/2017	Cooperative 1	12:00:00	15:00:00	3	6
5B	16	2017	16/01/2017	Cooperative 1	12:00:00	15:00:00	3	6
5B	16	2017	16/01/2017	Cooperative 1	12:00:00	15:00:00	3	6
5B	16	2017	16/01/2017	Cooperative 1	12:00:00	15:00:00	3	6
5B	16	2017	16/01/2017	Cooperative 1	12:00:00	15:00:00	3	6
5B	16	2017	16/01/2017	Cooperative 1	12:00:00	15:00:00	3	6
5B	16	2017	16/01/2017	Cooperative 1	12:00:00	15:00:00	3	6
5B	17	2017	17/01/2017	Cooperative 1	12:00:00	15:00:00	3	6
5B	17	2017	17/01/2017	Cooperative 1	12:00:00	15:00:00	3	6
5B	17	2017	17/01/2017	Cooperative 1	12:00:00	15:00:00	3	6
5B	17	2017	17/01/2017	Cooperative 1	12:00:00	15:00:00	3	6
5B	17	2017	17/01/2017	Cooperative 1	12:00:00	15:00:00	3	6
5B	17	2017	17/01/2017	Cooperative 1	12:00:00	15:00:00	3	6
5B	17	2017	17/01/2017	Cooperative 1	12:00:00	15:00:00	3	6
5B	17	2017	17/01/2017	Cooperative 1	12:00:00	15:00:00	3	6
5B	17	2017	17/01/2017	Cooperative 1	12:00:00	15:00:00	3	6
5B	17	2017	17/01/2017	Cooperative 1	12:00:00	15:00:00	3	6
5B	17	2017	17/01/2017	Cooperative 1	12:00:00	15:00:00	3	6
5B	17	2017	17/01/2017	Cooperative 1	12:00:00	15:00:00	3	6
5B	17	2017	17/01/2017	Cooperative 1	12:00:00	15:00:00	3	6
5B	17	2017	17/01/2017	Cooperative 1	12:00:00	15:00:00	3	6
5B	17	2017	17/01/2017	Cooperative 1	12:00:00	15:00:00	3	6
5B	17	2017	17/01/2017	Cooperative 1	12:00:00	15:00:00	3	6
5B	18	2017	18/01/2017	Cooperative 1	12:00:00	15:00:00	3	6
5B	18	2017	18/01/2017	Cooperative 1	12:00:00	15:00:00	3	6
5B	18	2017	18/01/2017	Cooperative 1	12:00:00	15:00:00	3	6
5B	18	2017	18/01/2017	Cooperative 1	12:00:00	15:00:00	3	6
5B	18	2017	18/01/2017	Cooperative 1	12:00:00	15:00:00	3	6
5B	18	2017	18/01/2017	Cooperative 1	12:00:00	15:00:00	3	6
5B	18	2017	18/01/2017	Cooperative 1	12:00:00	15:00:00	3	6
5B	18	2017	18/01/2017	Cooperative 1	12:00:00	15:00:00	3	6
5B	18	2017	18/01/2017	Cooperative 1	12:00:00	15:00:00	3	6
5B	18	2017	18/01/2017	Cooperative 1	12:00:00	15:00:00	3	6
5B	18	2017	18/01/2017	Cooperative 1	12:00:00	15:00:00	3	6
5B	18	2017	18/01/2017	Cooperative 1	12:00:00	15:00:00	3	6
5B	18	2017	18/01/2017	Cooperative 1	12:00:00	15:00:00	3	6
5B	18	2017	18/01/2017	Cooperative 1	12:00:00	15:00:00	3	6
5B	18	2017	18/01/2017	Cooperative 1	12:00:00	15:00:00	3	6
5B	18	2017	18/01/2017	Cooperative 1	12:00:00	15:00:00	3	6
5B	19	2017	19/01/2017	Cooperative 1	12:00:00	15:00:00	3	6
5B	19	2017	19/01/2017	Cooperative 1	12:00:00	15:00:00	3	6
5B	19	2017	19/01/2017	Cooperative 1	12:00:00	15:00:00	3	6
5B	19	2017	19/01/2017	Cooperative 1	12:00:00	15:00:00	3	6
5B	19	2017	19/01/2017	Cooperative 1	12:00:00	15:00:00	3	6
5B	19	2017	19/01/2017	Cooperative 1	12:00:00	15:00:00	3	6
5B	19	2017	19/01/2017	Cooperative 1	12:00:00	15:00:00	3	6
5B	19	2017	19/01/2017	Cooperative 1	12:00:00	15:00:00	3	6
5B	19	2017	19/01/2017	Cooperative 1	12:00:00	15:00:00	3	6
5B	19	2017	19/01/2017	Cooperative 1	12:00:00	15:00:00	3	6
5B	19	2017	19/01/2017	Cooperative 1	12:00:00	15:00:00	3	6
5B	20	2017	20/01/2017	Cooperative 1	12:00:00	15:00:00	3	6
5B	20	2017	20/01/2017	Cooperative 1	12:00:00	15:00:00	3	6
5B	20	2017	20/01/2017	Cooperative 1	12:00:00	15:00:00	3	6
5B	20	2017	20/01/2017	Cooperative 1	12:00:00	15:00:00	3	6
5B	20	2017	20/01/2017	Cooperative 1	12:00:00	15:00:00	3	6
5B	20	2017	20/01/2017	Cooperative 1	12:00:00	15:00:00	3	6
5B	20	2017	20/01/2017	Cooperative 1	12:00:00	15:00:00	3	6
5B	20	2017	20/01/2017	Cooperative 1	12:00:00	15:00:00	3	6
5B	20	2017	20/01/2017	Cooperative 1	12:00:00	15:00:00	3	6
5B	20	2017	20/01/2017	Cooperative 1	12:00:00	15:00:00	3	6
5B	20	2017	20/01/2017	Cooperative 1	12:00:00	15:00:00	3	6
5B	20	2017	20/01/2017	Cooperative 1	12:00:00	15:00:00	3	6
5B	20	2017	20/01/2017	Cooperative 1	12:00:00	15:00:00	3	6
5B	20	2017	20/01/2017	Cooperative 1	12:00:00	15:00:00	3	6
5B	20	2017	20/01/2017	Cooperative 1	12:00:00	15:00:00	3	6
5B	21	2017	21/01/2017	Cooperative 1	12:00:00	15:00:00	3	6
5B	21	2017	21/01/2017	Cooperative 1	12:00:00	15:00:00	3	6
5B	21	2017	21/01/2017	Cooperative 1	12:00:00	15:00:00	3	6
5B	21	2017	21/01/2017	Cooperative 1	12:00:00	15:00:00	3	6
5B	21	2017	21/01/2017	Cooperative 1	12:00:00	15:00:00	3	6
5B	21	2017	21/01/2017	Cooperative 1	12:00:00	15:00:00	3	6
5B	21	2017	21/01/2017	Cooperative 1	12:00:00	15:00:00	3	6
5B	21	2017	21/01/2017	Cooperative 1	12:00:00	15:00:00	3	6
5B	21	2017	21/01/2017	Cooperative 1	12:00:00	15:00:00	3	6
5B	21	2017	21/01/2017	Cooperative 1	12:00:00	15:00:00	3	6
5B	21	2017	21/01/2017	Cooperative 1	12:00:00	15:00:00	3	6
5B	21	2017	21/01/2017	Cooperative 1	12:00:00	15:00:00	3	6
5B	21	2017	21/01/2017	Cooperative 1	12:00:00	15:00:00	3	6
5B	22	2017	22/01/2017	Cooperative 1	12:00:00	15:00:00	3	6
5B	22	2017	22/01/2017	Cooperative 1	12:00:00	15:00:00	3	6
5B	22	2017	22/01/2017	Cooperative 1	12:00:00	15:00:00	3	6
5B	22	2017	22/01/2017	Cooperative 1	12:00:00	15:00:00	3	6
5B	22	2017	22/01/2017	Cooperative 1	12:00:00	15:00:00	3	6
5B	22	2017	22/01/2017	Cooperative 1	12:00:00	15:00:00	3	6
5B	22	2017	22/01/2017	Cooperative 1	12:00:00	15:00:00	3	6
5B	22	2017	22/01/2017	Cooperative 1	12:00:00	15:00:00	3	6
5B	22	2017	22/01/2017	Cooperative 1	12:00:00	15:00:00	3	6
5B	22	2017	22/01/2017	Cooperative 1	12:00:00	15:00:00	3	6
5B	22	2017	22/01/2017	Cooperative 1	12:00:00	15:00:00	3	6
5B	22	2017	22/01/2017	Cooperative 1	12:00:00	15:00:00	3	6
5B	22	2017	22/01/2017	Cooperative 1	12:00:00	15:00:00	3	6
5B	22	2017	22/01/2017	Cooperative 1	12:00:00	15:00:00	3	6
5B	22	2017	22/01/2017	Cooperative 1	12:00:00	15:00:00	3	6
5B	22	2017	22/01/2017	Cooperative 1	12:00:00	15:00:00	3	6
5B	23	2017	23/01/2017	Cooperative 1	12:00:00	15:00:00	3	6
5B	23	2017	23/01/2017	Cooperative 1	12:00:00	15:00:00	3	6
5B	23	2017	23/01/2017	Cooperative 1	12:00:00	15:00:00	3	6
5B	23	2017	23/01/2017	Cooperative 1	12:00:00	15:00:00	3	6
5B	23	2017	23/01/2017	Cooperative 1	12:00:00	15:00:00	3	6
5B	23	2017	23/01/2017	Cooperative 1	12:00:00	15:00:00	3	6
5B	23	2017	23/01/2017	Cooperative 1	12:00:00	15:00:00	3	6
5B	23	2017	23/01/2017	Cooperative 1	12:00:00	15:00:00	3	6
5B	23	2017	23/01/2017	Cooperative 1	12:00:00	15:00:00	3	6
5B	23	2017	23/01/2017	Cooperative 1	12:00:00	15:00:00	3	6
5B	23	2017	23/01/2017	Cooperative 1	12:00:00	15:00:00	3	6
5B	23	2017	23/01/2017	Cooperative 1	12:00:00	15:00:00	3	6
5B	23	2017	23/01/2017	Cooperative 1	12:00:00	15:00:00	3	6
5B	23	2017	23/01/2017	Cooperative 1	12:00:00	15:00:00	3	6
5B	23	2017	23/01/2017	Cooperative 1	12:00:00	15:00:00	3	6
5B	23	2017	23/01/2017	Cooperative 1	12:00:00	15:00:00	3	6
5B	24	2017	24/01/2017	Cooperative 1	12:00:00	15:00:00	3	6
5B	24	2017	24/01/2017	Cooperative 1	12:00:00	15:00:00	3	6
5B	24	2017	24/01/2017	Cooperative 1	12:00:00	15:00:00	3	6
5B	24	2017	24/01/2017	Cooperative 1	12:00:00	15:00:00	3	6
5B	24	2017	24/01/2017	Cooperative 1	12:00:00	15:00:00	3	6
5B	24	2017	24/01/2017	Cooperative 1	12:00:00	15:00:00	3	6
5B	24	2017	24/01/2017	Cooperative 1	12:00:00	15:00:00	3	6
5B	24	2017	24/01/2017	Cooperative 1	12:00:00	15:00:00	3	6
5B	24	2017	24/01/2017	Cooperative 1	12:00:00	15:00:00	3	6
5B	24	2017	24/01/2017	Cooperative 1	12:00:00	15:00:00	3	6
5B	24	2017	24/01/2017	Cooperative 1	12:00:00	15:00:00	3	6
5B	24	2017	24/01/2017	Cooperative 1	12:00:00	15:00:00	3	6
5B	24	2017	24/01/2017	Cooperative 1	12:00:00	15:00:00	3	6
5B	24	2017	24/01/2017	Cooperative 1	12:00:00	15:00:00	3	6
5B	24	2017	24/01/2017	Cooperative 1	12:00:00	15:00:00	3	6
5B	24	2017	24/01/2017	Cooperative 1	12:00:00	15:00:00	3	6
5B	24	2017	24/01/2017	Cooperative 1	12:00:00	15:00:00	3	6
5B	24	2017	24/01/2017	Cooperative 1	12:00:00	15:00:00	3	6
5B	25	2017	25/01/2017	Cooperative 1	12:00:00	15:00:00	3	6
5B	25	2017	25/01/2017	Cooperative 1	12:00:00	15:00:00	3	6
5B	25	2017	25/01/2017	Cooperative 1	12:00:00	15:00:00	3	6
5B	25	2017	25/01/2017	Cooperative 1	12:00:00	15:00:00	3	6
5B	25	2017	25/01/2017	Cooperative 1	12:00:00	15:00:00	3	6
5B	25	2017	25/01/2017	Cooperative 1	12:00:00	15:00:00	3	6
5B	25	2017	25/01/2017	Cooperative 1	12:00:00	15:00:00	3	6
5B	25	2017	25/01/2017	Cooperative 1	12:00:00	15:00:00	3	6
5B	25	2017	25/01/2017	Cooperative 1	12:00:00	15:00:00	3	6
5B	25	2017	25/01/2017	Cooperative 1	12:00:00	15:00:00	3	6
5B	25	2017	25/01/2017	Cooperative 1	12:00:00	15:00:00	3	6
5B	25	2017	25/01/2017	Cooperative 1	12:00:00	15:00:00	3	6
5B	25	2017	25/01/2017	Cooperative 1	12:00:00	15:00:00	3	6
5B	25	2017	25/01/2017	Cooperative 1	12:00:00	15:00:00	3	6
5B	26	2017	26/01/2017	Cooperative 1	12:00:00	15:00:00	3	6
5B	26	2017	26/01/2017	Cooperative 1	12:00:00	15:00:00	3	6
5B	26	2017	26/01/2017	Cooperative 1	12:00:00	15:00:00	3	6
5B	26	2017	26/01/2017	Cooperative 1	12:00:00	15:00:00	3	6
5B	26	2017	26/01/2017	Cooperative 1	12:00:00	15:00:00	3	6
5B	26	2017	26/01/2017	Cooperative 1	12:00:00	15:00:00	3	6
5B	26	2017	26/01/2017	Cooperative 1	12:00:00	15:00:00	3	6
5B	26	2017	26/01/2017	Cooperative 1	12:00:00	15:00:00	3	6
5B	26	2017	26/01/2017	Cooperative 1	12:00:00	15:00:00	3	6
5B	26	2017	26/01/2017	Cooperative 1	12:00:00	15:00:00	3	6
5B	26	2017	26/01/2017	Cooperative 1	12:00:00	15:00:00	3	6
5B	26	2017	26/01/2017	Cooperative 1	12:00:00	15:00:00	3	6
5B	26	2017	26/01/2017	Cooperative 1	12:00:00	15:00:00	3	6
5B	26	2017	26/01/2017	Cooperative 1	12:00:00	15:00:00	3	6
5B	26	2017	26/01/2017	Cooperative 1	12:00:00	15:00:00	3	6
5B	27	2017	27/01/2017	Cooperative 1	12:00:00	15:00:00	3	6
5B	27	2017	27/01/2017	Cooperative 1	12:00:00	15:00:00	3	6
5B	27	2017	27/01/2017	Cooperative 1	12:00:00	15:00:00	3	6
5B	27	2017	27/01/2017	Cooperative 1	12:00:00	15:00:00	3	6
5B	27	2017	27/01/2017	Cooperative 1	12:00:00	15:00:00	3	6
5B	27	2017	27/01/2017	Cooperative 1	12:00:00	15:00:00	3	6
5B	27	2017	27/01/2017	Cooperative 1	12:00:00	15:00:00	3	6
5B	27	2017	27/01/2017	Cooperative 1	12:00:00	15:00:00	3	6
5B	27	2017	27/01/2017	Cooperative 1	12:00:00	15:00:00	3	6
5B	27	2017	27/01/2017	Cooperative 1	12:00:00	15:00:00	3	6
5B	27	2017	27/01/2017	Cooperative 1	12:00:00	15:00:00	3	6
5B	27	2017	27/01/2017	Cooperative 1	12:00:00	15:00:00	3	6
5B	27	2017	27/01/2017	Cooperative 1	12:00:00	15:00:00	3	6
5B	27	2017	27/01/2017	Cooperative 1	12:00:00	15:00:00	3	6
5B	27	2017	27/01/2017	Cooperative 1	12:00:00	15:00:00	3	6
5B	28	2017	28/01/2017	Cooperative 1	12:00:00	15:00:00	3	6
5B	28	2017	28/01/2017	Cooperative 1	12:00:00	15:00:00	3	6
5B	28	2017	28/01/2017	Cooperative 1	12:00:00	15:00:00	3	6
5B	28	2017	28/01/2017	Cooperative 1	12:00:00	15:00:00	3	6
5B	28	2017	28/01/2017	Cooperative 1	12:00:00	15:00:00	3	6
5B	28	2017	28/01/2017	Cooperative 1	12:00:00	15:00:00	3	6
5B	28	2017	28/01/2017	Cooperative 1	12:00:00	15:00:00	3	6
5B	28	2017	28/01/2017	Cooperative 1	12:00:00	15:00:00	3	6
5B	28	2017	28/01/2017	Cooperative 1	12:00:00	15:00:00	3	6
5B	28	2017	28/01/2017	Cooperative 1	12:00:00	15:00:00	3	6
5B	28	2017	28/01/2017	Cooperative 1	12:00:00	15:00:00	3	6
5B	28	2017	28/01/2017	Cooperative 1	12:00:00	15:00:00	3	6
5B	28	2017	28/01/2017	Cooperative 1	12:00:00	15:00:00	3	6
5B	28	2017	28/01/2017	Cooperative 1	12:00:00	15:00:00	3	6
5B	28	2017	28/01/2017	Cooperative 1	12:00:00	15:00:00	3	6
5B	29	2017	29/01/2017	Cooperative 1	12:00:00	15:00:00	3	6
5B	29	2017	29/01/2017	Cooperative 1	12:00:00	15:00:00	3	6
5B	29	2017	29/01/2017	Cooperative 1	12:00:00	15:00:00	3	6
5B	29	2017	29/01/2017	Cooperative 1	12:00:00	15:00:00	3	6
5B	29	2017	29/01/2017	Cooperative 1	12:00:00	15:00:00	3	6
5B	29	2017	29/01/2017	Cooperative 1	12:00:00	15:00:00	3	6
5B	29	2017	29/01/2017	Cooperative 1	12:00:00	15:00:00	3	6
5B	29	2017	29/01/2017	Cooperative 1	12:00:00	15:00:00	3	6
5B	29	2017	29/01/2017	Cooperative 1	12:00:00	15:00:00	3	6
5B	29	2017	29/01/2017	Cooperative 1	12:00:00	15:00:00	3	6
5B	29	2017	29/01/2017	Cooperative 1	12:00:00	15:00:00	3	6
5B	29	2017	29/01/2017	Cooperative 1	12:00:00	15:00:00	3	6
5B	29	2017	29/01/2017	Cooperative 1	12:00:00	15:00:00	3	6
5B	30	2017	30/01/2017	Cooperative 1	12:00:00	15:00:00	3	6
5B	30	2017	30/01/2017	Cooperative 1	12:00:00	15:00:00	3	6
5B	30	2017	30/01/2017	Cooperative 1	12:00:00	15:00:00	3	6
5B	30	2017	30/01/2017	Cooperative 1	12:00:00	15:00:00	3	6
5B	30	2017	30/01/2017	Cooperative 1	12:00:00	15:00:00	3	6
5B	30	2017	30/01/2017	Cooperative 1	12:00:00	15:00:00	3	6
5B	30	2017	30/01/2017	Cooperative 1	12:00:00	15:00:00	3	6
5B	30	2017	30/01/2017	Cooperative 1	12:00:00	15:00:00	3	6
5B	30	2017	30/01/2017	Cooperative 1	12:00:00	15:00:00	3	6
5B	30	2017	30/01/2017	Cooperative 1	12:00:00	15:00:00	3	6
5B	30	2017	30/01/2017	Cooperative 1	12:00:00	15:00:00	3	6
5B	30	2017	30/01/2017	Cooperative 1	12:00:00	15:00:00	3	6
5B	31	2017	31/01/2017	Cooperative 1	12:00:00	15:00:00	3	6
5B	31	2017	31/01/2017	Cooperative 1	12:00:00	15:00:00	3	6
5B	31	2017	31/01/2017	Cooperative 1	12:00:00	15:00:00	3	6
5B	31	2017	31/01/2017	Cooperative 1	12:00:00	15:00:00	3	6
5B	31	2017	31/01/2017	Cooperative 1	12:00:00	15:00:00	3	6
5B	31	2017	31/01/2017	Cooperative 1	12:00:00	15:00:00	3	6
5B	31	2017	31/01/2017	Cooperative 1	12:00:00	15:00:00	3	6
5B	31	2017	31/01/2017	Cooperative 1	12:00:00	15:00:00	3	6
5B	31	2017	31/01/2017	Cooperative 1	12:00:00	15:00:00	3	6
5B	31	2017	31/01/2017	Cooperative 1	12:00:00	15:00:00	3	6
5B	31	2017	31/01/2017	Cooperative 1	12:00:00	15:00:00	3	6
5B	31	2017	31/01/2017	Cooperative 1	12:00:00	15:00:00	3	6
5B	1	2017	01/02/2017	Cooperative 1	12:00:00	15:00:00	3	6
5B	1	2017	01/02/2017	Cooperative 1	12:00:00	15:00:00	3	6
5B	1	2017	01/02/2017	Cooperative 1	12:00:00	15:00:00	3	6
5B	1	2017	01/02/2017	Cooperative 1	12:00:00	15:00:00	3	6
5B	1	2017	01/02/2017	Cooperative 1	12:00:00	15:00:00	3	6
5B	1	2017	01/02/2017	Cooperative 1	12:00:00	15:00:00	3	6
5B	1	2017	01/02/2017	Cooperative 1	12:00:00	15:00:00	3	6
5B	1	2017	01/02/2017	Cooperative 1	12:00:00	15:00:00	3	6
5B	1	2017	01/02/2017	Cooperative 1	12:00:00	15:00:00	3	6
5B	1	2017	01/02/2017	Cooperative 1	12:00:00	15:00:00	3	6
5B	1	2017	01/02/2017	Cooperative 1	12:00:00	15:00:00	3	6
5B	1	2017	01/02/2017	Cooperative 1	12:00:00	15:00:00	3	6
5B	1	2017	01/02/2017	Cooperative 1	12:00:00	15:00:00	3	6
5B	1	2017	01/02/2017	Cooperative 1	12:00:00	15:00:00	3	6
5B	1	2017	01/02/2017	Cooperative 1	12:00:00	15:00:00	3	6
5B	2	2017	02/02/2017	Cooperative 1	12:00:00	15:00:00	3	6
5B	2	2017	02/02/2017	Cooperative 1	12:00:00	15:00:00	3	6
5B	2	2017	02/02/2017	Cooperative 1	12:00:00	15:00:00	3	6
5B	2	2017	02/02/2017	Cooperative 1	12:00:00	15:00:00	3	6
5B	2	2017	02/02/2017	Cooperative 1	12:00:00	15:00:00	3	6
5B	2	2017	02/02/2017	Cooperative 1	12:00:00	15:00:00	3	6
5B	2	2017	02/02/2017	Cooperative 1	12:00:00	15:00:00	3	6
5B	2	2017	02/02/2017	Cooperative 1	12:00:00	15:00:00	3	6
5B	2	2017	02/02/2017	Cooperative 1	12:00:00	15:00:00	3	6
5B	2	2017	02/02/2017	Cooperative 1	12:00:00	15:00:00	3	6
5B	2	2017	02/02/2017	Cooperative 1	12:00:00	15:00:00	3	6
5B	2	2017	02/02/2017	Cooperative 1	12:00:00	15:00:00	3	6
5B	2	2017	02/02/2017	Cooperative 1	12:00:00	15:00:00	3	6
5B	2	2017	02/02/2017	Cooperative 1	12:00:00	15:00:00	3	6
5B	2	2017	02/02/2017	Cooperative 1	12:00:00	15:00:00	3	6
5B	2	2017	02/02/2017	Cooperative 1	12:00:00	15:00:00	3	6
5B	3	2017	03/02/2017	Cooperative 1	12:00:00	15:00:00	3	6
5B	3	2017	03/02/2017	Cooperative 1	12:00:00	15:00:00	3	6
5B	3	2017	03/02/2017	Cooperative 1	12:00:00	15:00:00	3	6
5B	3	2017	03/02/2017	Cooperative 1	12:00:00	15:00:00	3	6
5B	3	2017	03/02/2017	Cooperative 1	12:00:00	15:00:00	3	6
5B	3	2017	03/02/2017	Cooperative 1	12:00:00	15:00:00	3	6
5B	3	2017	03/02/2017	Cooperative 1	12:00:00	15:00:00	3	6
5B	3	2017	03/02/2017	Cooperative 1	12:00:00	15:00:00	3	6
5B	3	2017	03/02/2017	Cooperative 1	12:00:00	15:00:00	3	6
5B	3	2017	03/02/2017	Cooperative 1	12:00:00	15:00:00	3	6
5B	3	2017	03/02/2017	Cooperative 1	12:00:00	15:00:00	3	6
5B	3	2017	03/02/2017	Cooperative 1	12:00:00	15:00:00	3	6
5B	3	2017	03/02/2017	Cooperative 1	12:00:00	15:00:00	3	6
5B	3	2017	03/02/2017	Cooperative 1	12:00:00	15:00:00	3	6
5B	3	2017	03/02/2017	Cooperative 1	12:00:00	15:00:00	3	6
5B	4	2017	04/02/2017	Cooperative 1	12:00:00	15:00:00	3	6
5B	4	2017	04/02/2017	Cooperative 1	12:00:00	15:00:00	3	6
5B	4	2017	04/02/2017	Cooperative 1	12:00:00	15:00:00	3	6
5B	4	2017	04/02/2017	Cooperative 1	12:00:00	15:00:00	3	6
5B	4	2017	04/02/2017	Cooperative 1	12:00:00	15:00:00	3	6
5B	4	2017	04/02/2017	Cooperative 1	12:00:00	15:00:00	3	6
5B	4	2017	04/02/2017	Cooperative 1	12:00:00	15:00:00	3	6
5B	4	2017	04/02/2017	Cooperative 1	12:00:00	15:00:00	3	6
5B	4	2017	04/02/2017	Cooperative 1	12:00:00	15:00:00	3	6
5B	4	2017	04/02/2017	Cooperative 1	12:00:00	15:00:00	3	6
5B	4	2017	04/02/2017	Cooperative 1	12:00:00	15:00:00	3	6
5B	4	2017	04/02/2017	Cooperative 1	12:00:00	15:00:00	3	6
5B	4	2017	04/02/2017	Cooperative 1	12:00:00	15:00:00	3	6
5B	4	2017	04/02/2017	Cooperative 1	12:00:00	15:00:00	3	6
5B	4	2017	04/02/2017	Cooperative 1	12:00:00	15:00:00	3	6
5B	4	2017	04/02/2017	Cooperative 1	12:00:00	15:00:00	3	6
5B	5	2017	05/02/2017	Cooperative 1	12:00:00	15:00:00	3	6
5B	5	2017	05/02/2017	Cooperative 1	12:00:00	15:00:00	3	6
5B	5	2017	05/02/2017	Cooperative 1	12:00:00	15:00:00	3	6
5B	5	2017	05/02/2017	Cooperative 1	12:00:00	15:00:00	3	6
5B	5	2017	05/02/2017	Cooperative 1	12:00:00	15:00:00	3	6
5B	5	2017	05/02/2017	Cooperative 1	12:00:00	15:00:00	3	6
5B	5	2017	05/02/2017	Cooperative 1	12:00:00	15:00:00	3	6
5B	5	2017	05/02/2017	Cooperative 1	12:00:00	15:00:00	3	6
5B	5	2017	05/02/2017	Cooperative 1	12:00:00	15:00:00	3	6
5B	5	2017	05/02/2017	Cooperative 1	12:00:00	15:00:00	3	6
5B	5	2017	05/02/2017	Cooperative 1	12:00:00	15:00:00	3	6
5B	6	2017	06/02/2017	Cooperative 1	12:00:00	15:00:00	3	6
5B	6	2017	06/02/2017	Cooperative 1	12:00:00	15:00:00	3	6
5B	6	2017	06/02/2017	Cooperative 1	12:00:00	15:00:00	3	6
5B	6	2017	06/02/2017	Cooperative 1	12:00:00	15:00:00	3	6
5B	6	2017	06/02/2017	Cooperative 1	12:00:00	15:00:00	3	6
5B	6	2017	06/02/2017	Cooperative 1	12:00:00	15:00:00	3	6
5B	6	2017	06/02/2017	Cooperative 1	12:00:00	15:00:00	3	6
5B	6	2017	06/02/2017	Cooperative 1	12:00:00	15:00:00	3	6
5B	6	2017	06/02/2017	Cooperative 1	12:00:00	15:00:00	3	6
5B	6	2017	06/02/2017	Cooperative 1	12:00:00	15:00:00	3	6
5B	6	2017	06/02/2017	Cooperative 1	12:00:00	15:00:00	3	6
5B	6	2017	06/02/2017	Cooperative 1	12:00:00	15:00:00	3	6
5B	6	2017	06/02/2017	Cooperative 1	12:00:00	15:00:00	3	6
5B	6	2017	06/02/2017	Cooperative 1	12:00:00	15:00:00	3	6
5B	6	2017	06/02/2017	Cooperative 1	12:00:00	15:00:00	3	6
5B	6	2017	06/02/2017	Cooperative 1	12:00:00	15:00:00	3	6
5B	6	2017	06/02/2017	Cooperative 1	12:00:00	15:00:00	3	6
5B	7	2017	07/02/2017	Cooperative 1	12:00:00	15:00:00	3	6
5B	7	2017	07/02/2017	Cooperative 1	12:00:00	15:00:00	3	6
5B	7	2017	07/02/2017	Cooperative 1	12:00:00	15:00:00	3	6
5B	7	2017	07/02/2017	Cooperative 1	12:00:00	15:00:00	3	6
5B	7	2017	07/02/2017	Cooperative 1	12:00:00	15:00:00	3	6
5B	7	2017	07/02/2017	Cooperative 1	12:00:00	15:00:00	3	6
5B	7	2017	07/02/2017	Cooperative 1	12:00:00	15:00:00	3	6
5B	7	2017	07/02/2017	Cooperative 1	12:00:00	15:00:00	3	6
5B	7	2017	07/02/2017	Cooperative 1	12:00:00	15:00:00	3	6
5B	7	2017	07/02/2017	Cooperative 1	12:00:00	15:00:00	3	6
5B	7	2017	07/02/2017	Cooperative 1	12:00:00	15:00:00	3	6
5B	7	2017	07/02/2017	Cooperative 1	12:00:00	15:00:00	3	6
5B	7	2017	07/02/2017	Cooperative 1	12:00:00	15:00:00	3	6
5B	7	2017	07/02/2017	Cooperative 1	12:00:00	15:00:00	3	6
5B	7	2017	07/02/2017	Cooperative 1	12:00:00	15:00:00	3	6
5B	7	2017	07/02/2017	Cooperative 1	12:00:00	15:00:00	3	6
5B	8	2017	08/02/2017	Cooperative 1	12:00:00	15:00:00	3	6
5B	8	2017	08/02/2017	Cooperative 1	12:00:00	15:00:00	3	6
5B	8	2017	08/02/2017	Cooperative 1	12:00:00	15:00:00	3	6
5B	8	2017	08/02/2017	Cooperative 1	12:00:00	15:00:00	3	6
5B	8	2017	08/02/2017	Cooperative 1	12:00:00	15:00:00	3	6
5B	8	2017	08/02/2017	Cooperative 1	12:00:00	15:00:00	3	6
5B	8	2017	08/02/2017	Cooperative 1	12:00:00	15:00:00	3	6
5B	8	2017	08/02/2017	Cooperative 1	12:00:00	15:00:00	3	6
5B	8	2017	08/02/2017	Cooperative 1	12:00:00	15:00:00	3	6
5B	8	2017	08/02/2017	Cooperative 1	12:00:00	15:00:00	3	6
5B	8	2017	08/02/2017	Cooperative 1	12:00:00	15:00:00	3	6
5B	8	2017	08/02/2017	Cooperative 1	12:00:00	15:00:00	3	6
5B	8	2017	08/02/2017	Cooperative 1	12:00:00	15:00:00	3	6
5B	8	2017	08/02/2017	Cooperative 1	12:00:00	15:00:00	3	6
5B	8	2017	08/02/2017	Cooperative 1	12:00:00	15:00:00	3	6
5B	8	2017	08/02/2017	Cooperative 1	12:00:00	15:00:00	3	6
5B	9	2017	09/02/2017	Cooperative 1	12:00:00	15:00:00	3	6
5B	9	2017	09/02/2017	Cooperative 1	12:00:00	15:00:00	3	6
5B	9	2017	09/02/2017	Cooperative 1	12:00:00	15:00:00	3	6
5B	9	2017	09/02/2017	Cooperative 1	12:00:00	15:00:00	3	6
5B	9	2017	09/02/2017	Cooperative 1	12:00:00	15:00:00	3	6
5B	9	2017	09/02/2017	Cooperative 1	12:00:00	15:00:00	3	6
5B	9	2017	09/02/2017	Cooperative 1	12:00:00	15:00:00	3	6
5B	9	2017	09/02/2017	Cooperative 1	12:00:00	15:00:00	3	6
5B	9	2017	09/02/2017	Cooperative 1	12:00:00	15:00:00	3	6
5B	9	2017	09/02/2017	Cooperative 1	12:00:00	15:00:00	3	6
5B	9	2017	09/02/2017	Cooperative 1	12:00:00	15:00:00	3	6
5B	9	2017	09/02/2017	Cooperative 1	12:00:00	15:00:00	3	6
5B	9	2017	09/02/2017	Cooperative 1	12:00:00	15:00:00	3	6
5B	9	2017	09/02/2017	Cooperative 1	12:00:00	15:00:00	3	6
5B	9	2017	09/02/2017	Cooperative 1	12:00:00	15:00:00	3	6
5B	9	2017	09/02/2017	Cooperative 1	12:00:00	15:00:00	3	6
5B	10	2017	10/02/2017	Cooperative 1	12:00:00	15:00:00	3	6
5B	10	2017	10/02/2017	Cooperative 1	12:00:00	15:00:00	3	6
5B	10	2017	10/02/2017	Cooperative 1	12:00:00	15:00:00	3	6
5B	10	2017	10/02/2017	Cooperative 1	12:00:00	15:00:00	3	6
5B	10	2017	10/02/2017	Cooperative 1	12:00:00	15:00:00	3	6
5B	10	2017	10/02/2017	Cooperative 1	12:00:00	15:00:00	3	6
5B	10	2017	10/02/2017	Cooperative 1	12:00:00	15:00:00	3	6
5B	10	2017	10/02/2017	Cooperative 1	12:00:00	15:00:00	3	6
5B	10	2017	10/02/2017	Cooperative 1	12:00:00	15:00:00	3	6
5B	10	2017	10/02/2017	Cooperative 1	12:00:00	15:00:00	3	6
5B	10	2017	10/02/2017	Cooperative 1	12:00:00	15:00:00	3	6
5B	10	2017	10/02/2017	Cooperative 1	12:00:00	15:00:00	3	6
5B	10	2017	10/02/2017	Cooperative 1	12:00:00	15:00:00	3	6
5B	10	2017	10/02/2017	Cooperative 1	12:00:00	15:00:00	3	6
5B	10	2017	10/02/2017	Cooperative 1	12:00:00	15:00:00	3	6
5B	10	2017	10/02/2017	Cooperative 1	12:00:00	15:00:00	3	6
5B	11	2017	11/02/2017	Cooperative 1	12:00:00	15:00:00	3	6
5B	11	2017	11/02/2017	Cooperative 1	12:00:00	15:00:00	3	6
5B	11	2017	11/02/2017	Cooperative 1	12:00:00	15:00:00	3	6
5B	11	2017	11/02/2017	Cooperative 1	12:00:00	15:00:00	3	6
5B	11	2017	11/02/2017	Cooperative 1	12:00:00	15:00:00	3	6
5B	11	2017	11/02/2017	Cooperative 1	12:00:00	15:00:00	3	6
5B	11	2017	11/02/2017	Cooperative 1	12:00:00	15:00:00	3	6
5B	11	2017	11/02/2017	Cooperative 1	12:00:00	15:00:00	3	6
5B	11	2017	11/02/2017	Cooperative 1	12:00:00	15:00:00	3	6
5B	11	2017	11/02/2017	Cooperative 1	12:00:00	15:00:00	3	6
5B	11	2017	11/02/2017	Cooperative 1	12:00:00	15:00:00	3	6
5B	11	2017	11/02/2017	Cooperative 1	12:00:00	15:00:00	3	6
5B	11	2017	11/02/2017	Cooperative 1	12:00:00	15:00:00	3	6
5B	11	2017	11/02/2017	Cooperative 1	12:00:00	15:00:00	3	6
5B	11	2017	11/02/2017	Cooperative 1	12:00:00	15:00:00	3	6
5B	11	2017	11/02/2017	Cooperative 1	12:00:00	15:00:00	3	6
5B	12	2017	12/02/2017	Cooperative 1	12:00:00	15:00:00	3	6
5B	12	2017	12/02/2017	Cooperative 1	12:00:00	15:00:00	3	6
5B	12	2017	12/02/2017	Cooperative 1	12:00:00	15:00:00	3	6
5B	12	2017	12/02/2017	Cooperative 1	12:00:00	15:00:00	3	6
5B	12	2017	12/02/2017	Cooperative 1	12:00:00	15:00:00	3	6
5B	12	2017	12/02/2017	Cooperative 1	12:00:00	15:00:00	3	6
5B	12	2017	12/02/2017	Cooperative 1	12:00:00	15:00:00	3	6
5B	12	2017	12/02/2017	Cooperative 1	12:00:00	15:00:00	3	6
5B	12	2017	12/02/2017	Cooperative 1	12:00:00	15:00:00	3	6
5B	12	2017	12/02/2017	Cooperative 1	12:00:00	15:00:00	3	6
5B	12	2017	12/02/2017	Cooperative 1	12:00:00	15:00:00	3	6
5B	12	2017	12/02/2017	Cooperative 1	12:00:00	15:00:00	3	6
5B	12	2017	12/02/2017	Cooperative 1	12:00:00	15:00:00	3	6
5B	12	2017	12/02/2017	Cooperative 1	12:00:00	15:00:00	3	6
5B	12	2017	12/02/2017	Cooperative 1	12:00:00	15:00:00	3	6
5B	12	2017	12/02/2017	Cooperative 1	12:00:00	15:00:00	3	6
5B	12	2017	12/02/2017	Cooperative 1	12:00:00	15:00:00	3	6
5B	12	2017	12/02/2017	Cooperative 1	12:00:00	15:00:00	3	6
5B	13	2017	13/02/2017	Cooperative 1	12:00:00	15:00:00	3	6
5B	13	2017	13/02/2017	Cooperative 1	12:00:00	15:00:00	3	6
5B	13	2017	13/02/2017	Cooperative 1	12:00:00	15:00:00	3	6
5B	13	2017	13/02/2017	Cooperative 1	12:00:00	15:00:00	3	6
5B	13	2017	13/02/2017	Cooperative 1	12:00:00	15:00:00	3	6
5B	13	2017	13/02/2017	Cooperative 1	12:00:00	15:00:00	3	6
5B	13	2017	13/02/2017	Cooperative 1	12:00:00	15:00:00	3	6
5B	13	2017	13/02/2017	Cooperative 1	12:00:00	15:00:00	3	6
5B	13	2017	13/02/2017	Cooperative 1	12:00:00	15:00:00	3	6
5B	13	2017	13/02/2017	Cooperative 1	12:00:00	15:00:00	3	6
5B	13	2017	13/02/2017	Cooperative 1	12:00:00	15:00:00	3	6
5B	13	2017	13/02/2017	Cooperative 1	12:00:00	15:00:00	3	6
5B	13	2017	13/02/2017	Cooperative 1	12:00:00	15:00:00	3	6
5B	13	2017	13/02/2017	Cooperative 1	12:00:00	15:00:00	3	6
5B	13	2017	13/02/2017	Cooperative 1	12:00:00	15:00:00	3	6
5B	13	2017	13/02/2017	Cooperative 1	12:00:00	15:00:00	3	6
5B	14	2017	14/02/2017	Cooperative 1	12:00:00	15:00:00	3	6
5B	14	2017	14/02/2017	Cooperative 1	12:00:00	15:00:00	3	6
5B	14	2017	14/02/2017	Cooperative 1	12:00:00	15:00:00	3	6
5B	14	2017	14/02/2017	Cooperative 1	12:00:00	15:00:00	3	6
5B	14	2017	14/02/2017	Cooperative 1	12:00:00	15:00:00	3	6
5B	14	2017	14/02/2017	Cooperative 1	12:00:00	15:00:00	3	6
5B	14	2017	14/02/2017	Cooperative 1	12:00:00	15:00:00	3	6
5B	14	2017	14/02/2017	Cooperative 1	12:00:00	15:00:00	3	6
5B	14	2017	14/02/2017	Cooperative 1	12:00:00	15:00:00	3	6
5B	14	2017	14/02/2017	Cooperative 1	12:00:00	15:00:00	3	6
5B	14	2017	14/02/2017	Cooperative 1	12:00:00	15:00:00	3	6
5B	14	2017	14/02/2017	Cooperative 1	12:00:00	15:00:00	3	6
5B	14	2017	14/02/2017	Cooperative 1	12:00:00	15:00:00	3	6
5B	15	2017	15/02/2017	Cooperative 1	12:00:00	15:00:00	3	6
5B	15	2017	15/02/2017	Cooperative 1	12:00:00	15:00:00	3	6
5B	15	2017	15/02/2017	Cooperative 1	12:00:00	15:00:00	3	6
5B	15	2017	15/02/2017	Cooperative 1	12:00:00	15:00:00	3	6
5B	15	2017	15/02/2017	Cooperative 1	12:00:00	15:00:00	3	6
5B	15	2017	15/02/2017	Cooperative 1	12:00:00	15:00:00	3	6
5B	15	2017	15/02/2017	Cooperative 1	12:00:00	15:00:00	3	6
5B	15	2017	15/02/2017	Cooperative 1	12:00:00	15:00:00	3	6
5B	15	2017	15/02/2017	Cooperative 1	12:00:00	15:00:00	3	6
5B	15	2017	15/02/2017	Cooperative 1	12:00:00	15:00:00	3	6
5B	15	2017	15/02/2017	Cooperative 1	12:00:00	15:00:00	3	6
5B	15	2017	15/02/2017	Cooperative 1	12:00:00	15:00:00	3	6
5B	16	2017	16/02/2017	Cooperative 1	12:00:00	15:00:00	3	6
5B	16	2017	16/02/2017	Cooperative 1	12:00:00	15:00:00	3	6
5B	16	2017	16/02/2017	Cooperative 1	12:00:00	15:00:00	3	6
5B	16	2017	16/02/2017	Cooperative 1	12:00:00	15:00:00	3	6
5B	16	2017	16/02/2017	Cooperative 1	12:00:00	15:00:00	3	6
5B	16	2017	16/02/2017	Cooperative 1	12:00:00	15:00:00	3	6
5B	16	2017	16/02/2017	Cooperative 1	12:00:00	15:00:00	3	6
5B	16	2017	16/02/2017	Cooperative 1	12:00:00	15:00:00	3	6
5B	16	2017	16/02/2017	Cooperative 1	12:00:00	15:00:00	3	6
5B	16	2017	16/02/2017	Cooperative 1	12:00:00	15:00:00	3	6
5B	16	2017	16/02/2017	Cooperative 1	12:00:00	15:00:00	3	6
5B	16	2017	16/02/2017	Cooperative 1	12:00:00	15:00:00	3	6
5B	16	2017	16/02/2017	Cooperative 1	12:00:00	15:00:00	3	6
5B	16	2017	16/02/2017	Cooperative 1	12:00:00	15:00:00	3	6
5B	17	2017	17/02/2017	Cooperative 1	12:00:00	15:00:00	3	6
5B	17	2017	17/02/2017	Cooperative 1	12:00:00	15:00:00	3	6
5B	17	2017	17/02/2017	Cooperative 1	12:00:00	15:00:00	3	6
5B	17	2017	17/02/2017	Cooperative 1	12:00:00	15:00:00	3	6
5B	17	2017	17/02/2017	Cooperative 1	12:00:00	15:00:00	3	6
5B	17	2017	17/02/2017	Cooperative 1	12:00:00	15:00:00	3	6
5B	17	2017	17/02/2017	Cooperative 1	12:00:00	15:00:00	3	6
5B	17	2017	17/02/2017	Cooperative 1	12:00:00	15:00:00	3	6
5B	17	2017	17/02/2017	Cooperative 1	12:00:00	15:00:00	3	6
5B	17	2017	17/02/2017	Cooperative 1	12:00:00	15:00:00	3	6
5B	17	2017	17/02/2017	Cooperative 1	12:00:00	15:00:00	3	6
5B	17	2017	17/02/2017	Cooperative 1	12:00:00	15:00:00	3	6
5B	17	2017	17/02/2017	Cooperative 1	12:00:00	15:00:00	3	6
5B	17	2017	17/02/2017	Cooperative 1	12:00:00	15:00:00	3	6
5B	17	2017	17/02/2017	Cooperative 1	12:00:00	15:00:00	3	6
5B	17	2017	17/02/2017	Cooperative 1	12:00:00	15:00:00	3	6
5B	17	2017	17/02/2017	Cooperative 1	12:00:00	15:00:00	3	6
5B	18	2017	18/02/2017	Cooperative 1	12:00:00	15:00:00	3	6
5B	18	2017	18/02/2017	Cooperative 1	12:00:00	15:00:00	3	6
5B	18	2017	18/02/2017	Cooperative 1	12:00:00	15:00:00	3	6
5B	18	2017	18/02/2017	Cooperative 1	12:00:00	15:00:00	3	6
5B	18	2017	18/02/2017	Cooperative 1	12:00:00	15:00:00	3	6
5B	18	2017	18/02/2017	Cooperative 1	12:00:00	15:00:00	3	6
5B	18	2017	18/02/2017	Cooperative 1	12:00:00	15:00:00	3	6
5B	18	2017	18/02/2017	Cooperative 1	12:00:00	15:00:00	3	6
5B	18	2017	18/02/2017	Cooperative 1	12:00:00	15:00:00	3	6
5B	18	2017	18/02/2017	Cooperative 1	12:00:00	15:00:00	3	6
5B	18	2017	18/02/2017	Cooperative 1	12:00:00	15:00:00	3	6
5B	18	2017	18/02/2017	Cooperative 1	12:00:00	15:00:00	3	6
5B	18	2017	18/02/2017	Cooperative 1	12:00:00	15:00:00	3	6
5B	18	2017	18/02/2017	Cooperative 1	12:00:00	15:00:00	3	6
5B	18	2017	18/02/2017	Cooperative 1	12:00:00	15:00:00	3	6
5B	18	2017	18/02/2017	Cooperative 1	12:00:00	15:00:00	3	6
5B	19	2017	19/02/2017	Cooperative 1	12:00:00	15:00:00	3	6
5B	19	2017	19/02/2017	Cooperative 1	12:00:00	15:00:00	3	6
5B	19	2017	19/02/2017	Cooperative 1	12:00:00	15:00:00	3	6
5B	19	2017	19/02/2017	Cooperative 1	12:00:00	15:00:00	3	6
5B	19	2017	19/02/2017	Cooperative 1	12:00:00	15:00:00	3	6
5B	19	2017	19/02/2017	Cooperative 1	12:00:00	15:00:00	3	6
5B	19	2017	19/02/2017	Cooperative 1	12:00:00	15:00:00	3	6
5B	19	2017	19/02/2017	Cooperative 1	12:00:00	15:00:00	3	6
5B	19	2017	19/02/2017	Cooperative 1	12:00:00	15:00:00	3	6
5B	19	2017	19/02/2017	Cooperative 1	12:00:00	15:00:00	3	6
5B	19	2017	19/02/2017	Cooperative 1	12:00:00	15:00:00	3	6
5B	19	2017	19/02/2017	Cooperative 1	12:00:00	15:00:00	3	6
5B	19	2017	19/02/2017	Cooperative 1	12:00:00	15:00:00	3	6
5B	19	2017	19/02/2017	Cooperative 1	12:00:00	15:00:00	3	6
5B	19	2017	19/02/2017	Cooperative 1	12:00:00	15:00:00	3	6
5B	20	2017	20/02/2017	Cooperative 1	12:00:00	15:00:00	3	6
5B	20	2017	20/02/2017	Cooperative 1	12:00:00	15:00:00	3	6
5B	20	2017	20/02/2017	Cooperative 1	12:00:00	15:00:00	3	6
5B	20	2017	20/02/2017	Cooperative 1	12:00:00	15:00:00	3	6
5B	20	2017	20/02/2017	Cooperative 1	12:00:00	15:00:00	3	6
5B	20	2017	20/02/2017	Cooperative 1	12:00:00	15:00:00	3	6
5B	20	2017	20/02/2017	Cooperative 1	12:00:00	15:00:00	3	6
5B	20	2017	20/02/2017	Cooperative 1	12:00:00	15:00:00	3	6
5B	20	2017	20/02/2017	Cooperative 1	12:00:00	15:00:00	3	6
5B	20	2017	20/02/2017	Cooperative 1	12:00:00	15:00:00	3	6
5B	20	2017	20/02/2017	Cooperative 1	12:00:00	15:00:00	3	6
5B	20	2017	20/02/2017	Cooperative 1	12:00:00	15:00:00	3	6
5B	20	2017	20/02/2017	Cooperative 1	12:00:00	15:00:00	3	6
5B	20	2017	20/02/2017	Cooperative 1	12:00:00	15:00:00	3	6
5B	20	2017	20/02/2017	Cooperative 1	12:00:00	15:00:00	3	6
5B	21	2017	21/02/2017	Cooperative 1	12:00:00	15:00:00	3	6
5B	21	2017	21/02/2017	Cooperative 1	12:00:00	15:00:00	3	6
5B	21	2017	21/02/2017	Cooperative 1	12:00:00	15:00:00	3	6
5B	21	2017	21/02/2017	Cooperative 1	12:00:00	15:00:00	3	6
5B	21	2017	21/02/2017	Cooperative 1	12:00:00	15:00:00	3	6
5B	21	2017	21/02/2017	Cooperative 1	12:00:00	15:00:00	3	6
5B	21	2017	21/02/2017	Cooperative 1	12:00:00	15:00:00	3	6
5B	21	2017	21/02/2017	Cooperative 1	12:00:00	15:00:00	3	6
5B	21	2017	21/02/2017	Cooperative 1	12:00:00	15:00:00	3	6
5B	21	2017	21/02/2017	Cooperative 1	12:00:00	15:00:00	3	6
5B	21	2017	21/02/2017	Cooperative 1	12:00:00	15:00:00	3	6
5B	21	2017	21/02/2017	Cooperative 1	12:00:00	15:00:00	3	6
5B	21	2017	21/02/2017	Cooperative 1	12:00:00	15:00:00	3	6
5B	21	2017	21/02/2017	Cooperative 1	12:00:00	15:00:00	3	6
5B	22	2017	22/02/2017	Cooperative 1	12:00:00	15:00:00	3	6
5B	22	2017	22/02/2017	Cooperative 1	12:00:00	15:00:00	3	6
5B	22	2017	22/02/2017	Cooperative 1	12:00:00	15:00:00	3	6
5B	22	2017	22/02/2017	Cooperative 1	12:00:00	15:00:00	3	6
5B	22	2017	22/02/2017	Cooperative 1	12:00:00	15:00:00	3	6
5B	22	2017	22/02/2017	Cooperative 1	12:00:00	15:00:00	3	6
5B	22	2017	22/02/2017	Cooperative 1	12:00:00	15:00:00	3	6
5B	22	2017	22/02/2017	Cooperative 1	12:00:00	15:00:00	3	6
5B	22	2017	22/02/2017	Cooperative 1	12:00:00	15:00:00	3	6
5B	22	2017	22/02/2017	Cooperative 1	12:00:00	15:00:00	3	6
5B	22	2017	22/02/2017	Cooperative 1	12:00:00	15:00:00	3	6
5B	22	2017	22/02/2017	Cooperative 1	12:00:00	15:00:00	3	6
5B	23	2017	23/02/2017	Cooperative 1	12:00:00	15:00:00	3	6
5B	23	2017	23/02/2017	Cooperative 1	12:00:00	15:00:00	3	6
5B	23	2017	23/02/2017	Cooperative 1	12:00:00	15:00:00	3	6
5B	23	2017	23/02/2017	Cooperative 1	12:00:00	15:00:00	3	6
5B	23	2017	23/02/2017	Cooperative 1	12:00:00	15:00:00	3	6
5B	23	2017	23/02/2017	Cooperative 1	12:00:00	15:00:00	3	6
5B	23	2017	23/02/2017	Cooperative 1	12:00:00	15:00:00	3	6
5B	23	2017	23/02/2017	Cooperative 1	12:00:00	15:00:00	3	6
5B	23	2017	23/02/2017	Cooperative 1	12:00:00	15:00:00	3	6
5B	23	2017	23/02/2017	Cooperative 1	12:00:00	15:00:00	3	6
5B	23	2017	23/02/2017	Cooperative 1	12:00:00	15:00:00	3	6
5B	23	2017	23/02/2017	Cooperative 1	12:00:00	15:00:00	3	6
5B	23	2017	23/02/2017	Cooperative 1	12:00:00	15:00:00	3	6
5B	23	2017	23/02/2017	Cooperative 1	12:00:00	15:00:00	3	6
5B	23	2017	23/02/2017	Cooperative 1	12:00:00	15:00:00	3	6
5B	23	2017	23/02/2017	Cooperative 1	12:00:00	15:00:00	3	6
5B	24	2017	24/02/2017	Cooperative 1	12:00:00	15:00:00	3	6
5B	24	2017	24/02/2017	Cooperative 1	12:00:00	15:00:00	3	6
5B	24	2017	24/02/2017	Cooperative 1	12:00:00	15:00:00	3	6
5B	24	2017	24/02/2017	Cooperative 1	12:00:00	15:00:00	3	6
5B	24	2017	24/02/2017	Cooperative 1	12:00:00	15:00:00	3	6
5B	24	2017	24/02/2017	Cooperative 1	12:00:00	15:00:00	3	6
5B	24	2017	24/02/2017	Cooperative 1	12:00:00	15:00:00	3	6
5B	24	2017	24/02/2017	Cooperative 1	12:00:00	15:00:00	3	6
5B	24	2017	24/02/2017	Cooperative 1	12:00:00	15:00:00	3	6
5B	24	2017	24/02/2017	Cooperative 1	12:00:00	15:00:00	3	6
5B	24	2017	24/02/2017	Cooperative 1	12:00:00	15:00:00	3	6
5B	24	2017	24/02/2017	Cooperative 1	12:00:00	15:00:00	3	6
5B	25	2017	25/02/2017	Cooperative 1	12:00:00	15:00:00	3	6
5B	25	2017	25/02/2017	Cooperative 1	12:00:00	15:00:00	3	6
5B	25	2017	25/02/2017	Cooperative 1	12:00:00	15:00:00	3	6
5B	25	2017	25/02/2017	Cooperative 1	12:00:00	15:00:00	3	6
5B	25	2017	25/02/2017	Cooperative 1	12:00:00	15:00:00	3	6
5B	25	2017	25/02/2017	Cooperative 1	12:00:00	15:00:00	3	6
5B	25	2017	25/02/2017	Cooperative 1	12:00:00	15:00:00	3	6
5B	25	2017	25/02/2017	Cooperative 1	12:00:00	15:00:00	3	6
5B	25	2017	25/02/2017	Cooperative 1	12:00:00	15:00:00	3	6
5B	25	2017	25/02/2017	Cooperative 1	12:00:00	15:00:00	3	6
5B	25	2017	25/02/2017	Cooperative 1	12:00:00	15:00:00	3	6
5B	25	2017	25/02/2017	Cooperative 1	12:00:00	15:00:00	3	6
5B	25	2017	25/02/2017	Cooperative 1	12:00:00	15:00:00	3	6
5B	25	2017	25/02/2017	Cooperative 1	12:00:00	15:00:00	3	6
5B	25	2017	25/02/2017	Cooperative 1	12:00:00	15:00:00	3	6
5B	25	2017	25/02/2017	Cooperative 1	12:00:00	15:00:00	3	6
5B	25	2017	25/02/2017	Cooperative 1	12:00:00	15:00:00	3	6
5B	26	2017	26/02/2017	Cooperative 1	12:00:00	15:00:00	3	6
5B	26	2017	26/02/2017	Cooperative 1	12:00:00	15:00:00	3	6
5B	26	2017	26/02/2017	Cooperative 1	12:00:00	15:00:00	3	6
5B	26	2017	26/02/2017	Cooperative 1	12:00:00	15:00:00	3	6
5B	26	2017	26/02/2017	Cooperative 1	12:00:00	15:00:00	3	6
5B	26	2017	26/02/2017	Cooperative 1	12:00:00	15:00:00	3	6
5B	26	2017	26/02/2017	Cooperative 1	12:00:00	15:00:00	3	6
5B	26	2017	26/02/2017	Cooperative 1	12:00:00	15:00:00	3	6
5B	26	2017	26/02/2017	Cooperative 1	12:00:00	15:00:00	3	6
5B	26	2017	26/02/2017	Cooperative 1	12:00:00	15:00:00	3	6
5B	26	2017	26/02/2017	Cooperative 1	12:00:00	15:00:00	3	6
5B	26	2017	26/02/2017	Cooperative 1	12:00:00	15:00:00	3	6
5B	26	2017	26/02/2017	Cooperative 1	12:00:00	15:00:00	3	6
5B	27	2017	27/02/2017	Cooperative 1	12:00:00	15:00:00	3	6
5B	27	2017	27/02/2017	Cooperative 1	12:00:00	15:00:00	3	6
5B	27	2017	27/02/2017	Cooperative 1	12:00:00	15:00:00	3	6
5B	27	2017	27/02/2017	Cooperative 1	12:00:00	15:00:00	3	6
5B	27	2017	27/02/2017	Cooperative 1	12:00:00	15:00:00	3	6
5B	27	2017	27/02/2017	Cooperative 1	12:00:00	15:00:00	3	6
5B	27	2017	27/02/2017	Cooperative 1	12:00:00	15:00:00	3	6
5B	27	2017	27/02/2017	Cooperative 1	12:00:00	15:00:00	3	6
5B	27	2017	27/02/2017	Cooperative 1	12:00:00	15:00:00	3	6
5B	27	2017	27/02/2017	Cooperative 1	12:00:00	15:00:00	3	6
5B	27	2017	27/02/2017	Cooperative 1	12:00:00	15:00:00	3	6
5B	27	2017	27/02/2017	Cooperative 1	12:00:00	15:00:00	3	6
5B	27	2017	27/02/2017	Cooperative 1	12:00:00	15:00:00	3	6
5B	27	2017	27/02/2017	Cooperative 1	12:00:00	15:00:00	3	6
5B	27	2017	27/02/2017	Cooperative 1	12:00:00	15:00:00	3	6
5B	27	2017	27/02/2017	Cooperative 1	12:00:00	15:00:00	3	6
5B	28	2017	28/02/2017	Cooperative 1	12:00:00	15:00:00	3	6
5B	28	2017	28/02/2017	Cooperative 1	12:00:00	15:00:00	3	6
5B	28	2017	28/02/2017	Cooperative 1	12:00:00	15:00:00	3	6
5B	28	2017	28/02/2017	Cooperative 1	12:00:00	15:00:00	3	6
5B	28	2017	28/02/2017	Cooperative 1	12:00:00	15:00:00	3	6
5B	28	2017	28/02/2017	Cooperative 1	12:00:00	15:00:00	3	6
5B	28	2017	28/02/2017	Cooperative 1	12:00:00	15:00:00	3	6
5B	28	2017	28/02/2017	Cooperative 1	12:00:00	15:00:00	3	6
5B	28	2017	28/02/2017	Cooperative 1	12:00:00	15:00:00	3	6
5B	28	2017	28/02/2017	Cooperative 1	12:00:00	15:00:00	3	6
5B	28	2017	28/02/2017	Cooperative 1	12:00:00	15:00:00	3	6
5B	28	2017	28/02/2017	Cooperative 1	12:00:00	15:00:00	3	6
5B	28	2017	28/02/2017	Cooperative 1	12:00:00	15:00:00	3	6
5B	28	2017	28/02/2017	Cooperative 1	12:00:00	15:00:00	3	6
5B	28	2017	28/02/2017	Cooperative 1	12:00:00	15:00:00	3	6
5B	1	2017	01/03/2017	Cooperative 1	12:00:00	15:00:00	3	6
5B	1	2017	01/03/2017	Cooperative 1	12:00:00	15:00:00	3	6
5B	1	2017	01/03/2017	Cooperative 1	12:00:00	15:00:00	3	6
5B	1	2017	01/03/2017	Cooperative 1	12:00:00	15:00:00	3	6
5B	1	2017	01/03/2017	Cooperative 1	12:00:00	15:00:00	3	6
5B	1	2017	01/03/2017	Cooperative 1	12:00:00	15:00:00	3	6
5B	1	2017	01/03/2017	Cooperative 1	12:00:00	15:00:00	3	6
5B	1	2017	01/03/2017	Cooperative 1	12:00:00	15:00:00	3	6
5B	1	2017	01/03/2017	Cooperative 1	12:00:00	15:00:00	3	6
5B	1	2017	01/03/2017	Cooperative 1	12:00:00	15:00:00	3	6
5B	1	2017	01/03/2017	Cooperative 1	12:00:00	15:00:00	3	6
5B	1	2017	01/03/2017	Cooperative 1	12:00:00	15:00:00	3	6
5B	1	2017	01/03/2017	Cooperative 1	12:00:00	15:00:00	3	6
5B	1	2017	01/03/2017	Cooperative 1	12:00:00	15:00:00	3	6
5B	1	2017	01/03/2017	Cooperative 1	12:00:00	15:00:00	3	6
5B	2	2017	02/03/2017	Cooperative 1	12:00:00	15:00:00	3	6
5B	2	2017	02/03/2017	Cooperative 1	12:00:00	15:00:00	3	6
5B	2	2017	02/03/2017	Cooperative 1	12:00:00	15:00:00	3	6
5B	2	2017	02/03/2017	Cooperative 1	12:00:00	15:00:00	3	6
5B	2	2017	02/03/2017	Cooperative 1	12:00:00	15:00:00	3	6
5B	2	2017	02/03/2017	Cooperative 1	12:00:00	15:00:00	3	6
5B	2	2017	02/03/2017	Cooperative 1	12:00:00	15:00:00	3	6
5B	2	2017	02/03/2017	Cooperative 1	12:00:00	15:00:00	3	6
5B	2	2017	02/03/2017	Cooperative 1	12:00:00	15:00:00	3	6
5B	2	2017	02/03/2017	Cooperative 1	12:00:00	15:00:00	3	6
5B	2	2017	02/03/2017	Cooperative 1	12:00:00	15:00:00	3	6
5B	2	2017	02/03/2017	Cooperative 1	12:00:00	15:00:00	3	6
5B	2	2017	02/03/2017	Cooperative 1	12:00:00	15:00:00	3	6
5B	2	2017	02/03/2017	Cooperative 1	12:00:00	15:00:00	3	6
5B	2	2017	02/03/2017	Cooperative 1	12:00:00	15:00:00	3	6
5B	2	2017	02/03/2017	Cooperative 1	12:00:00	15:00:00	3	6
5B	3	2017	03/03/2017	Cooperative 1	12:00:00	15:00:00	3	6
5B	3	2017	03/03/2017	Cooperative 1	12:00:00	15:00:00	3	6
5B	3	2017	03/03/2017	Cooperative 1	12:00:00	15:00:00	3	6
5B	3	2017	03/03/2017	Cooperative 1	12:00:00	15:00:00	3	6
5B	3	2017	03/03/2017	Cooperative 1	12:00:00	15:00:00	3	6
5B	3	2017	03/03/2017	Cooperative 1	12:00:00	15:00:00	3	6
5B	3	2017	03/03/2017	Cooperative 1	12:00:00	15:00:00	3	6
5B	3	2017	03/03/2017	Cooperative 1	12:00:00	15:00:00	3	6
5B	3	2017	03/03/2017	Cooperative 1	12:00:00	15:00:00	3	6
5B	3	2017	03/03/2017	Cooperative 1	12:00:00	15:00:00	3	6
5B	3	2017	03/03/2017	Cooperative 1	12:00:00	15:00:00	3	6
5B	3	2017	03/03/2017	Cooperative 1	12:00:00	15:00:00	3	6
5B	3	2017	03/03/2017	Cooperative 1	12:00:00	15:00:00	3	6
5B	3	2017	03/03/2017	Cooperative 1	12:00:00	15:00:00	3	6
5B	3	2017	03/03/2017	Cooperative 1	12:00:00	15:00:00	3	6
5B	4	2017	04/03/2017	Cooperative 1	12:00:00	15:00:00	3	6
5B	4	2017	04/03/2017	Cooperative 1	12:00:00	15:00:00	3	6
5B	4	2017	04/03/2017	Cooperative 1	12:00:00	15:00:00	3	6
5B	4	2017	04/03/2017	Cooperative 1	12:00:00	15:00:00	3	6
5B	4	2017	04/03/2017	Cooperative 1	12:00:00	15:00:00	3	6
5B	4	2017	04/03/2017	Cooperative 1	12:00:00	15:00:00	3	6
5B	4	2017	04/03/2017	Cooperative 1	12:00:00	15:00:00	3	6
5B	4	2017	04/03/2017	Cooperative 1	12:00:00	15:00:00	3	6
5B	4	2017	04/03/2017	Cooperative 1	12:00:00	15:00:00	3	6
5B	4	2017	04/03/2017	Cooperative 1	12:00:00	15:00:00	3	6
5B	4	2017	04/03/2017	Cooperative 1	12:00:00	15:00:00	3	6
5B	4	2017	04/03/2017	Cooperative 1	12:00:00	15:00:00	3	6
5B	5	2017	05/03/2017	Cooperative 1	12:00:00	15:00:00	3	6
5B	5	2017	05/03/2017	Cooperative 1	12:00:00	15:00:00	3	6
5B	5	2017	05/03/2017	Cooperative 1	12:00:00	15:00:00	3	6
5B	5	2017	05/03/2017	Cooperative 1	12:00:00	15:00:00	3	6
5B	5	2017	05/03/2017	Cooperative 1	12:00:00	15:00:00	3	6
5B	5	2017	05/03/2017	Cooperative 1	12:00:00	15:00:00	3	6
5B	5	2017	05/03/2017	Cooperative 1	12:00:00	15:00:00	3	6
5B	5	2017	05/03/2017	Cooperative 1	12:00:00	15:00:00	3	6
5B	5	2017	05/03/2017	Cooperative 1	12:00:00	15:00:00	3	6
5B	8	2017	08/03/2017	Cooperative 1	12:00:00	15:00:00	3	6
5B	8	2017	08/03/2017	Cooperative 1	12:00:00	15:00:00	3	6
5B	8	2017	08/03/2017	Cooperative 1	12:00:00	15:00:00	3	6
5B	8	2017	08/03/2017	Cooperative 1	12:00:00	15:00:00	3	6
5B	8	2017	08/03/2017	Cooperative 1	12:00:00	15:00:00	3	6
5B	8	2017	08/03/2017	Cooperative 1	12:00:00	15:00:00	3	6
5B	8	2017	08/03/2017	Cooperative 1	12:00:00	15:00:00	3	6
5B	8	2017	08/03/2017	Cooperative 1	12:00:00	15:00:00	3	6
5B	8	2017	08/03/2017	Cooperative 1	12:00:00	15:00:00	3	6
5B	8	2017	08/03/2017	Cooperative 1	12:00:00	15:00:00	3	6
5B	8	2017	08/03/2017	Cooperative 1	12:00:00	15:00:00	3	6
5B	8	2017	08/03/2017	Cooperative 1	12:00:00	15:00:00	3	6
5B	8	2017	08/03/2017	Cooperative 1	12:00:00	15:00:00	3	6
5B	8	2017	08/03/2017	Cooperative 1	12:00:00	15:00:00	3	6
5B	8	2017	08/03/2017	Cooperative 1	12:00:00	15:00:00	3	6
5B	8	2017	08/03/2017	Cooperative 1	12:00:00	15:00:00	3	6
5B	8	2017	08/03/2017	Cooperative 1	12:00:00	15:00:00	3	6
5B	9	2017	09/03/2017	Cooperative 1	12:00:00	15:00:00	3	6
5B	9	2017	09/03/2017	Cooperative 1	12:00:00	15:00:00	3	6
5B	9	2017	09/03/2017	Cooperative 1	12:00:00	15:00:00	3	6
5B	9	2017	09/03/2017	Cooperative 1	12:00:00	15:00:00	3	6
5B	9	2017	09/03/2017	Cooperative 1	12:00:00	15:00:00	3	6
5B	9	2017	09/03/2017	Cooperative 1	12:00:00	15:00:00	3	6
5B	9	2017	09/03/2017	Cooperative 1	12:00:00	15:00:00	3	6
5B	9	2017	09/03/2017	Cooperative 1	12:00:00	15:00:00	3	6
5B	9	2017	09/03/2017	Cooperative 1	12:00:00	15:00:00	3	6
5B	9	2017	09/03/2017	Cooperative 1	12:00:00	15:00:00	3	6
5B	9	2017	09/03/2017	Cooperative 1	12:00:00	15:00:00	3	6
5B	9	2017	09/03/2017	Cooperative 1	12:00:00	15:00:00	3	6
5B	9	2017	09/03/2017	Cooperative 1	12:00:00	15:00:00	3	6
5B	9	2017	09/03/2017	Cooperative 1	12:00:00	15:00:00	3	6
5B	9	2017	09/03/2017	Cooperative 1	12:00:00	15:00:00	3	6
5B	10	2017	10/03/2017	Cooperative 1	12:00:00	15:00:00	3	6
5B	10	2017	10/03/2017	Cooperative 1	12:00:00	15:00:00	3	6
5B	10	2017	10/03/2017	Cooperative 1	12:00:00	15:00:00	3	6
5B	10	2017	10/03/2017	Cooperative 1	12:00:00	15:00:00	3	6
5B	10	2017	10/03/2017	Cooperative 1	12:00:00	15:00:00	3	6
5B	10	2017	10/03/2017	Cooperative 1	12:00:00	15:00:00	3	6
5B	10	2017	10/03/2017	Cooperative 1	12:00:00	15:00:00	3	6
5B	10	2017	10/03/2017	Cooperative 1	12:00:00	15:00:00	3	6
5B	10	2017	10/03/2017	Cooperative 1	12:00:00	15:00:00	3	6
5B	10	2017	10/03/2017	Cooperative 1	12:00:00	15:00:00	3	6
5B	10	2017	10/03/2017	Cooperative 1	12:00:00	15:00:00	3	6
5B	10	2017	10/03/2017	Cooperative 1	12:00:00	15:00:00	3	6
5B	10	2017	10/03/2017	Cooperative 1	12:00:00	15:00:00	3	6
5B	10	2017	10/03/2017	Cooperative 1	12:00:00	15:00:00	3	6
5B	10	2017	10/03/2017	Cooperative 1	12:00:00	15:00:00	3	6
5B	11	2017	11/03/2017	Cooperative 1	12:00:00	15:00:00	3	6
5B	11	2017	11/03/2017	Cooperative 1	12:00:00	15:00:00	3	6
5B	11	2017	11/03/2017	Cooperative 1	12:00:00	15:00:00	3	6
5B	11	2017	11/03/2017	Cooperative 1	12:00:00	15:00:00	3	6
5B	11	2017	11/03/2017	Cooperative 1	12:00:00	15:00:00	3	6
5B	11	2017	11/03/2017	Cooperative 1	12:00:00	15:00:00	3	6
5B	11	2017	11/03/2017	Cooperative 1	12:00:00	15:00:00	3	6
5B	11	2017	11/03/2017	Cooperative 1	12:00:00	15:00:00	3	6
5B	11	2017	11/03/2017	Cooperative 1	12:00:00	15:00:00	3	6
5B	11	2017	11/03/2017	Cooperative 1	12:00:00	15:00:00	3	6
5B	11	2017	11/03/2017	Cooperative 1	12:00:00	15:00:00	3	6
5B	11	2017	11/03/2017	Cooperative 1	12:00:00	15:00:00	3	6
5B	11	2017	11/03/2017	Cooperative 1	12:00:00	15:00:00	3	6
5B	11	2017	11/03/2017	Cooperative 1	12:00:00	15:00:00	3	6
5B	12	2017	12/03/2017	Cooperative 1	12:00:00	15:00:00	3	6
5B	12	2017	12/03/2017	Cooperative 1	12:00:00	15:00:00	3	6
5B	12	2017	12/03/2017	Cooperative 1	12:00:00	15:00:00	3	6
5B	12	2017	12/03/2017	Cooperative 1	12:00:00	15:00:00	3	6
5B	12	2017	12/03/2017	Cooperative 1	12:00:00	15:00:00	3	6
5B	12	2017	12/03/2017	Cooperative 1	12:00:00	15:00:00	3	6
5B	12	2017	12/03/2017	Cooperative 1	12:00:00	15:00:00	3	6
5B	12	2017	12/03/2017	Cooperative 1	12:00:00	15:00:00	3	6
5B	12	2017	12/03/2017	Cooperative 1	12:00:00	15:00:00	3	6
5B	12	2017	12/03/2017	Cooperative 1	12:00:00	15:00:00	3	6
5B	12	2017	12/03/2017	Cooperative 1	12:00:00	15:00:00	3	6
5B	13	2017	13/03/2017	Cooperative 1	12:00:00	15:00:00	3	6
5B	13	2017	13/03/2017	Cooperative 1	12:00:00	15:00:00	3	6
5B	13	2017	13/03/2017	Cooperative 1	12:00:00	15:00:00	3	6
5B	13	2017	13/03/2017	Cooperative 1	12:00:00	15:00:00	3	6
5B	13	2017	13/03/2017	Cooperative 1	12:00:00	15:00:00	3	6
5B	13	2017	13/03/2017	Cooperative 1	12:00:00	15:00:00	3	6
5B	13	2017	13/03/2017	Cooperative 1	12:00:00	15:00:00	3	6
5B	13	2017	13/03/2017	Cooperative 1	12:00:00	15:00:00	3	6
5B	13	2017	13/03/2017	Cooperative 1	12:00:00	15:00:00	3	6
5B	13	2017	13/03/2017	Cooperative 1	12:00:00	15:00:00	3	6
5B	13	2017	13/03/2017	Cooperative 1	12:00:00	15:00:00	3	6
5B	13	2017	13/03/2017	Cooperative 1	12:00:00	15:00:00	3	6
5B	13	2017	13/03/2017	Cooperative 1	12:00:00	15:00:00	3	6
5B	13	2017	13/03/2017	Cooperative 1	12:00:00	15:00:00	3	6
5B	13	2017	13/03/2017	Cooperative 1	12:00:00	15:00:00	3	6
5B	13	2017	13/03/2017	Cooperative 1	12:00:00	15:00:00	3	6
5B	14	2017	14/03/2017	Cooperative 1	12:00:00	15:00:00	3	6
5B	14	2017	14/03/2017	Cooperative 1	12:00:00	15:00:00	3	6
5B	14	2017	14/03/2017	Cooperative 1	12:00:00	15:00:00	3	6
5B	14	2017	14/03/2017	Cooperative 1	12:00:00	15:00:00	3	6
5B	14	2017	14/03/2017	Cooperative 1	12:00:00	15:00:00	3	6
5B	14	2017	14/03/2017	Cooperative 1	12:00:00	15:00:00	3	6
5B	14	2017	14/03/2017	Cooperative 1	12:00:00	15:00:00	3	6
5B	14	2017	14/03/2017	Cooperative 1	12:00:00	15:00:00	3	6
5B	14	2017	14/03/2017	Cooperative 1	12:00:00	15:00:00	3	6
5B	14	2017	14/03/2017	Cooperative 1	12:00:00	15:00:00	3	6
5B	14	2017	14/03/2017	Cooperative 1	12:00:00	15:00:00	3	6
5B	14	2017	14/03/2017	Cooperative 1	12:00:00	15:00:00	3	6
5B	15	2017	15/03/2017	Cooperative 1	12:00:00	15:00:00	3	6
5B	15	2017	15/03/2017	Cooperative 1	12:00:00	15:00:00	3	6
5B	15	2017	15/03/2017	Cooperative 1	12:00:00	15:00:00	3	6
5B	15	2017	15/03/2017	Cooperative 1	12:00:00	15:00:00	3	6
5B	15	2017	15/03/2017	Cooperative 1	12:00:00	15:00:00	3	6
5B	15	2017	15/03/2017	Cooperative 1	12:00:00	15:00:00	3	6
5B	15	2017	15/03/2017	Cooperative 1	12:00:00	15:00:00	3	6
5B	15	2017	15/03/2017	Cooperative 1	12:00:00	15:00:00	3	6
5B	15	2017	15/03/2017	Cooperative 1	12:00:00	15:00:00	3	6
5B	15	2017	15/03/2017	Cooperative 1	12:00:00	15:00:00	3	6
5B	15	2017	15/03/2017	Cooperative 1	12:00:00	15:00:00	3	6
5B	15	2017	15/03/2017	Cooperative 1	12:00:00	15:00:00	3	6
5B	15	2017	15/03/2017	Cooperative 1	12:00:00	15:00:00	3	6
5B	16	2017	16/03/2017	Cooperative 1	12:00:00	15:00:00	3	6
5B	16	2017	16/03/2017	Cooperative 1	12:00:00	15:00:00	3	6
5B	16	2017	16/03/2017	Cooperative 1	12:00:00	15:00:00	3	6
5B	16	2017	16/03/2017	Cooperative 1	12:00:00	15:00:00	3	6
5B	16	2017	16/03/2017	Cooperative 1	12:00:00	15:00:00	3	6
5B	16	2017	16/03/2017	Cooperative 1	12:00:00	15:00:00	3	6
5B	16	2017	16/03/2017	Cooperative 1	12:00:00	15:00:00	3	6
5B	16	2017	16/03/2017	Cooperative 1	12:00:00	15:00:00	3	6
5B	16	2017	16/03/2017	Cooperative 1	12:00:00	15:00:00	3	6
5B	16	2017	16/03/2017	Cooperative 1	12:00:00	15:00:00	3	6
5B	16	2017	16/03/2017	Cooperative 1	12:00:00	15:00:00	3	6
5B	16	2017	16/03/2017	Cooperative 1	12:00:00	15:00:00	3	6
5B	16	2017	16/03/2017	Cooperative 1	12:00:00	15:00:00	3	6
5B	16	2017	16/03/2017	Cooperative 1	12:00:00	15:00:00	3	6
5B	17	2017	17/03/2017	Cooperative 1	12:00:00	15:00:00	3	6
5B	17	2017	17/03/2017	Cooperative 1	12:00:00	15:00:00	3	6
5B	17	2017	17/03/2017	Cooperative 1	12:00:00	15:00:00	3	6
5B	17	2017	17/03/2017	Cooperative 1	12:00:00	15:00:00	3	6
5B	17	2017	17/03/2017	Cooperative 1	12:00:00	15:00:00	3	6
5B	17	2017	17/03/2017	Cooperative 1	12:00:00	15:00:00	3	6
5B	17	2017	17/03/2017	Cooperative 1	12:00:00	15:00:00	3	6
5B	17	2017	17/03/2017	Cooperative 1	12:00:00	15:00:00	3	6
5B	17	2017	17/03/2017	Cooperative 1	12:00:00	15:00:00	3	6
5B	17	2017	17/03/2017	Cooperative 1	12:00:00	15:00:00	3	6
5B	17	2017	17/03/2017	Cooperative 1	12:00:00	15:00:00	3	6
5B	17	2017	17/03/2017	Cooperative 1	12:00:00	15:00:00	3	6
5B	17	2017	17/03/2017	Cooperative 1	12:00:00	15:00:00	3	6
5B	17	2017	17/03/2017	Cooperative 1	12:00:00	15:00:00	3	6
5B	18	2017	18/03/2017	Cooperative 1	12:00:00	15:00:00	3	6
5B	18	2017	18/03/2017	Cooperative 1	12:00:00	15:00:00	3	6
5B	18	2017	18/03/2017	Cooperative 1	12:00:00	15:00:00	3	6
5B	18	2017	18/03/2017	Cooperative 1	12:00:00	15:00:00	3	6
5B	18	2017	18/03/2017	Cooperative 1	12:00:00	15:00:00	3	6
5B	18	2017	18/03/2017	Cooperative 1	12:00:00	15:00:00	3	6
5B	18	2017	18/03/2017	Cooperative 1	12:00:00	15:00:00	3	6
5B	18	2017	18/03/2017	Cooperative 1	12:00:00	15:00:00	3	6
5B	18	2017	18/03/2017	Cooperative 1	12:00:00	15:00:00	3	6
5B	18	2017	18/03/2017	Cooperative 1	12:00:00	15:00:00	3	6
5B	18	2017	18/03/2017	Cooperative 1	12:00:00	15:00:00	3	6
5B	18	2017	18/03/2017	Cooperative 1	12:00:00	15:00:00	3	6
5B	18	2017	18/03/2017	Cooperative 1	12:00:00	15:00:00	3	6
5B	18	2017	18/03/2017	Cooperative 1	12:00:00	15:00:00	3	6
5B	18	2017	18/03/2017	Cooperative 1	12:00:00	15:00:00	3	6
5B	18	2017	18/03/2017	Cooperative 1	12:00:00	15:00:00	3	6
5B	19	2017	19/03/2017	Cooperative 1	12:00:00	15:00:00	3	6
5B	19	2017	19/03/2017	Cooperative 1	12:00:00	15:00:00	3	6
5B	19	2017	19/03/2017	Cooperative 1	12:00:00	15:00:00	3	6
5B	19	2017	19/03/2017	Cooperative 1	12:00:00	15:00:00	3	6
5B	19	2017	19/03/2017	Cooperative 1	12:00:00	15:00:00	3	6
5B	19	2017	19/03/2017	Cooperative 1	12:00:00	15:00:00	3	6
5B	19	2017	19/03/2017	Cooperative 1	12:00:00	15:00:00	3	6
5B	19	2017	19/03/2017	Cooperative 1	12:00:00	15:00:00	3	6
5B	19	2017	19/03/2017	Cooperative 1	12:00:00	15:00:00	3	6
5B	19	2017	19/03/2017	Cooperative 1	12:00:00	15:00:00	3	6
5B	19	2017	19/03/2017	Cooperative 1	12:00:00	15:00:00	3	6
5B	19	2017	19/03/2017	Cooperative 1	12:00:00	15:00:00	3	6
5B	19	2017	19/03/2017	Cooperative 1	12:00:00	15:00:00	3	6
5B	19	2017	19/03/2017	Cooperative 1	12:00:00	15:00:00	3	6
5B	20	2017	20/03/2017	Cooperative 1	12:00:00	15:00:00	3	6
5B	20	2017	20/03/2017	Cooperative 1	12:00:00	15:00:00	3	6
5B	20	2017	20/03/2017	Cooperative 1	12:00:00	15:00:00	3	6
5B	20	2017	20/03/2017	Cooperative 1	12:00:00	15:00:00	3	6
5B	20	2017	20/03/2017	Cooperative 1	12:00:00	15:00:00	3	6
5B	20	2017	20/03/2017	Cooperative 1	12:00:00	15:00:00	3	6
5B	20	2017	20/03/2017	Cooperative 1	12:00:00	15:00:00	3	6
5B	20	2017	20/03/2017	Cooperative 1	12:00:00	15:00:00	3	6
5B	20	2017	20/03/2017	Cooperative 1	12:00:00	15:00:00	3	6
5B	20	2017	20/03/2017	Cooperative 1	12:00:00	15:00:00	3	6
5B	20	2017	20/03/2017	Cooperative 1	12:00:00	15:00:00	3	6
5B	20	2017	20/03/2017	Cooperative 1	12:00:00	15:00:00	3	6
5B	20	2017	20/03/2017	Cooperative 1	12:00:00	15:00:00	3	6
5B	21	2017	21/03/2017	Cooperative 1	12:00:00	15:00:00	3	6
5B	21	2017	21/03/2017	Cooperative 1	12:00:00	15:00:00	3	6
5B	21	2017	21/03/2017	Cooperative 1	12:00:00	15:00:00	3	6
5B	21	2017	21/03/2017	Cooperative 1	12:00:00	15:00:00	3	6
5B	21	2017	21/03/2017	Cooperative 1	12:00:00	15:00:00	3	6
5B	21	2017	21/03/2017	Cooperative 1	12:00:00	15:00:00	3	6
5B	21	2017	21/03/2017	Cooperative 1	12:00:00	15:00:00	3	6
5B	21	2017	21/03/2017	Cooperative 1	12:00:00	15:00:00	3	6
5B	21	2017	21/03/2017	Cooperative 1	12:00:00	15:00:00	3	6
5B	21	2017	21/03/2017	Cooperative 1	12:00:00	15:00:00	3	6
5B	21	2017	21/03/2017	Cooperative 1	12:00:00	15:00:00	3	6
5B	21	2017	21/03/2017	Cooperative 1	12:00:00	15:00:00	3	6
5B	21	2017	21/03/2017	Cooperative 1	12:00:00	15:00:00	3	6
5B	21	2017	21/03/2017	Cooperative 1	12:00:00	15:00:00	3	6
5B	22	2017	22/03/2017	Cooperative 1	12:00:00	15:00:00	3	6
5B	22	2017	22/03/2017	Cooperative 1	12:00:00	15:00:00	3	6
5B	22	2017	22/03/2017	Cooperative 1	12:00:00	15:00:00	3	6
5B	22	2017	22/03/2017	Cooperative 1	12:00:00	15:00:00	3	6
5B	22	2017	22/03/2017	Cooperative 1	12:00:00	15:00:00	3	6
5B	22	2017	22/03/2017	Cooperative 1	12:00:00	15:00:00	3	6
5B	22	2017	22/03/2017	Cooperative 1	12:00:00	15:00:00	3	6
5B	22	2017	22/03/2017	Cooperative 1	12:00:00	15:00:00	3	6
5B	22	2017	22/03/2017	Cooperative 1	12:00:00	15:00:00	3	6
5B	22	2017	22/03/2017	Cooperative 1	12:00:00	15:00:00	3	6
5B	22	2017	22/03/2017	Cooperative 1	12:00:00	15:00:00	3	6
5B	22	2017	22/03/2017	Cooperative 1	12:00:00	15:00:00	3	6
5B	22	2017	22/03/2017	Cooperative 1	12:00:00	15:00:00	3	6
5B	22	2017	22/03/2017	Cooperative 1	12:00:00	15:00:00	3	6
5B	22	2017	22/03/2017	Cooperative 1	12:00:00	15:00:00	3	6
5B	22	2017	22/03/2017	Cooperative 1	12:00:00	15:00:00	3	6
5B	23	2017	23/03/2017	Cooperative 1	12:00:00	15:00:00	3	6
5B	23	2017	23/03/2017	Cooperative 1	12:00:00	15:00:00	3	6
5B	23	2017	23/03/2017	Cooperative 1	12:00:00	15:00:00	3	6
5B	23	2017	23/03/2017	Cooperative 1	12:00:00	15:00:00	3	6
5B	23	2017	23/03/2017	Cooperative 1	12:00:00	15:00:00	3	6
5B	23	2017	23/03/2017	Cooperative 1	12:00:00	15:00:00	3	6
5B	23	2017	23/03/2017	Cooperative 1	12:00:00	15:00:00	3	6
5B	23	2017	23/03/2017	Cooperative 1	12:00:00	15:00:00	3	6
5B	23	2017	23/03/2017	Cooperative 1	12:00:00	15:00:00	3	6
5B	23	2017	23/03/2017	Cooperative 1	12:00:00	15:00:00	3	6
5B	23	2017	23/03/2017	Cooperative 1	12:00:00	15:00:00	3	6
5B	23	2017	23/03/2017	Cooperative 1	12:00:00	15:00:00	3	6
5B	23	2017	23/03/2017	Cooperative 1	12:00:00	15:00:00	3	6
5B	23	2017	23/03/2017	Cooperative 1	12:00:00	15:00:00	3	6
5B	23	2017	23/03/2017	Cooperative 1	12:00:00	15:00:00	3	6
5B	23	2017	23/03/2017	Cooperative 1	12:00:00	15:00:00	3	6
5B	24	2017	24/03/2017	Cooperative 1	12:00:00	15:00:00	3	6
5B	24	2017	24/03/2017	Cooperative 1	12:00:00	15:00:00	3	6
5B	24	2017	24/03/2017	Cooperative 1	12:00:00	15:00:00	3	6
5B	24	2017	24/03/2017	Cooperative 1	12:00:00	15:00:00	3	6
5B	24	2017	24/03/2017	Cooperative 1	12:00:00	15:00:00	3	6
5B	24	2017	24/03/2017	Cooperative 1	12:00:00	15:00:00	3	6
5B	24	2017	24/03/2017	Cooperative 1	12:00:00	15:00:00	3	6
5B	24	2017	24/03/2017	Cooperative 1	12:00:00	15:00:00	3	6
5B	24	2017	24/03/2017	Cooperative 1	12:00:00	15:00:00	3	6
5B	24	2017	24/03/2017	Cooperative 1	12:00:00	15:00:00	3	6
5B	24	2017	24/03/2017	Cooperative 1	12:00:00	15:00:00	3	6
5B	24	2017	24/03/2017	Cooperative 1	12:00:00	15:00:00	3	6
5B	24	2017	24/03/2017	Cooperative 1	12:00:00	15:00:00	3	6
5B	24	2017	24/03/2017	Cooperative 1	12:00:00	15:00:00	3	6
5B	24	2017	24/03/2017	Cooperative 1	12:00:00	15:00:00	3	6
5B	24	2017	24/03/2017	Cooperative 1	12:00:00	15:00:00	3	6
5B	24	2017	24/03/2017	Cooperative 1	12:00:00	15:00:00	3	6
5B	25	2017	25/03/2017	Cooperative 1	12:00:00	15:00:00	3	6
5B	25	2017	25/03/2017	Cooperative 1	12:00:00	15:00:00	3	6
5B	25	2017	25/03/2017	Cooperative 1	12:00:00	15:00:00	3	6
5B	25	2017	25/03/2017	Cooperative 1	12:00:00	15:00:00	3	6
5B	25	2017	25/03/2017	Cooperative 1	12:00:00	15:00:00	3	6
5B	25	2017	25/03/2017	Cooperative 1	12:00:00	15:00:00	3	6
5B	25	2017	25/03/2017	Cooperative 1	12:00:00	15:00:00	3	6
5B	25	2017	25/03/2017	Cooperative 1	12:00:00	15:00:00	3	6
5B	25	2017	25/03/2017	Cooperative 1	12:00:00	15:00:00	3	6
5B	25	2017	25/03/2017	Cooperative 1	12:00:00	15:00:00	3	6
5B	25	2017	25/03/2017	Cooperative 1	12:00:00	15:00:00	3	6
5B	25	2017	25/03/2017	Cooperative 1	12:00:00	15:00:00	3	6
5B	25	2017	25/03/2017	Cooperative 1	12:00:00	15:00:00	3	6
5B	25	2017	25/03/2017	Cooperative 1	12:00:00	15:00:00	3	6
5B	25	2017	25/03/2017	Cooperative 1	12:00:00	15:00:00	3	6
5B	25	2017	25/03/2017	Cooperative 1	12:00:00	15:00:00	3	6
5B	25	2017	25/03/2017	Cooperative 1	12:00:00	15:00:00	3	6
5B	25	2017	25/03/2017	Cooperative 1	12:00:00	15:00:00	3	6
5B	26	2017	26/03/2017	Cooperative 1	12:00:00	15:00:00	3	6
5B	26	2017	26/03/2017	Cooperative 1	12:00:00	15:00:00	3	6
5B	26	2017	26/03/2017	Cooperative 1	12:00:00	15:00:00	3	6
5B	26	2017	26/03/2017	Cooperative 1	12:00:00	15:00:00	3	6
5B	26	2017	26/03/2017	Cooperative 1	12:00:00	15:00:00	3	6
5B	26	2017	26/03/2017	Cooperative 1	12:00:00	15:00:00	3	6
5B	26	2017	26/03/2017	Cooperative 1	12:00:00	15:00:00	3	6
5B	26	2017	26/03/2017	Cooperative 1	12:00:00	15:00:00	3	6
5B	26	2017	26/03/2017	Cooperative 1	12:00:00	15:00:00	3	6
5B	27	2017	27/03/2017	Cooperative 1	12:00:00	15:00:00	3	6
5B	27	2017	27/03/2017	Cooperative 1	12:00:00	15:00:00	3	6
5B	27	2017	27/03/2017	Cooperative 1	12:00:00	15:00:00	3	6
5B	27	2017	27/03/2017	Cooperative 1	12:00:00	15:00:00	3	6
5B	27	2017	27/03/2017	Cooperative 1	12:00:00	15:00:00	3	6
5B	27	2017	27/03/2017	Cooperative 1	12:00:00	15:00:00	3	6
5B	27	2017	27/03/2017	Cooperative 1	12:00:00	15:00:00	3	6
5B	27	2017	27/03/2017	Cooperative 1	12:00:00	15:00:00	3	6
5B	27	2017	27/03/2017	Cooperative 1	12:00:00	15:00:00	3	6
5B	27	2017	27/03/2017	Cooperative 1	12:00:00	15:00:00	3	6
5B	27	2017	27/03/2017	Cooperative 1	12:00:00	15:00:00	3	6
5B	27	2017	27/03/2017	Cooperative 1	12:00:00	15:00:00	3	6
5B	27	2017	27/03/2017	Cooperative 1	12:00:00	15:00:00	3	6
5B	27	2017	27/03/2017	Cooperative 1	12:00:00	15:00:00	3	6
5B	27	2017	27/03/2017	Cooperative 1	12:00:00	15:00:00	3	6
5B	27	2017	27/03/2017	Cooperative 1	12:00:00	15:00:00	3	6
5B	27	2017	27/03/2017	Cooperative 1	12:00:00	15:00:00	3	6
5B	28	2017	28/03/2017	Cooperative 1	12:00:00	15:00:00	3	6
5B	28	2017	28/03/2017	Cooperative 1	12:00:00	15:00:00	3	6
5B	28	2017	28/03/2017	Cooperative 1	12:00:00	15:00:00	3	6
5B	28	2017	28/03/2017	Cooperative 1	12:00:00	15:00:00	3	6
5B	28	2017	28/03/2017	Cooperative 1	12:00:00	15:00:00	3	6
5B	28	2017	28/03/2017	Cooperative 1	12:00:00	15:00:00	3	6
5B	28	2017	28/03/2017	Cooperative 1	12:00:00	15:00:00	3	6
5B	28	2017	28/03/2017	Cooperative 1	12:00:00	15:00:00	3	6
5B	29	2017	29/03/2017	Cooperative 1	12:00:00	15:00:00	3	6
5B	29	2017	29/03/2017	Cooperative 1	12:00:00	15:00:00	3	6
5B	29	2017	29/03/2017	Cooperative 1	12:00:00	15:00:00	3	6
5B	29	2017	29/03/2017	Cooperative 1	12:00:00	15:00:00	3	6
5B	29	2017	29/03/2017	Cooperative 1	12:00:00	15:00:00	3	6
5B	29	2017	29/03/2017	Cooperative 1	12:00:00	15:00:00	3	6
5B	29	2017	29/03/2017	Cooperative 1	12:00:00	15:00:00	3	6
5B	29	2017	29/03/2017	Cooperative 1	12:00:00	15:00:00	3	6
5B	29	2017	29/03/2017	Cooperative 1	12:00:00	15:00:00	3	6
5B	29	2017	29/03/2017	Cooperative 1	12:00:00	15:00:00	3	6
5B	29	2017	29/03/2017	Cooperative 1	12:00:00	15:00:00	3	6
5B	29	2017	29/03/2017	Cooperative 1	12:00:00	15:00:00	3	6
5B	29	2017	29/03/2017	Cooperative 1	12:00:00	15:00:00	3	6
5B	29	2017	29/03/2017	Cooperative 1	12:00:00	15:00:00	3	6
5B	29	2017	29/03/2017	Cooperative 1	12:00:00	15:00:00	3	6
5B	29	2017	29/03/2017	Cooperative 1	12:00:00	15:00:00	3	6
5B	30	2017	30/03/2017	Cooperative 1	12:00:00	15:00:00	3	6
5B	30	2017	30/03/2017	Cooperative 1	12:00:00	15:00:00	3	6
5B	30	2017	30/03/2017	Cooperative 1	12:00:00	15:00:00	3	6
5B	30	2017	30/03/2017	Cooperative 1	12:00:00	15:00:00	3	6
5B	30	2017	30/03/2017	Cooperative 1	12:00:00	15:00:00	3	6
5B	30	2017	30/03/2017	Cooperative 1	12:00:00	15:00:00	3	6
5B	30	2017	30/03/2017	Cooperative 1	12:00:00	15:00:00	3	6
5B	30	2017	30/03/2017	Cooperative 1	12:00:00	15:00:00	3	6
5B	30	2017	30/03/2017	Cooperative 1	12:00:00	15:00:00	3	6
5B	30	2017	30/03/2017	Cooperative 1	12:00:00	15:00:00	3	6
5B	30	2017	30/03/2017	Cooperative 1	12:00:00	15:00:00	3	6
5B	30	2017	30/03/2017	Cooperative 1	12:00:00	15:00:00	3	6
5B	30	2017	30/03/2017	Cooperative 1	12:00:00	15:00:00	3	6
5B	30	2017	30/03/2017	Cooperative 1	12:00:00	15:00:00	3	6
5B	30	2017	30/03/2017	Cooperative 1	12:00:00	15:00:00	3	6
5B	30	2017	30/03/2017	Cooperative 1	12:00:00	15:00:00	3	6
5B	31	2017	31/03/2017	Cooperative 1	12:00:00	15:00:00	3	6
5B	31	2017	31/03/2017	Cooperative 1	12:00:00	15:00:00	3	6
5B	31	2017	31/03/2017	Cooperative 1	12:00:00	15:00:00	3	6
5B	31	2017	31/03/2017	Cooperative 1	12:00:00	15:00:00	3	6
5B	31	2017	31/03/2017	Cooperative 1	12:00:00	15:00:00	3	6
5B	31	2017	31/03/2017	Cooperative 1	12:00:00	15:00:00	3	6
5B	31	2017	31/03/2017	Cooperative 1	12:00:00	15:00:00	3	6
5B	31	2017	31/03/2017	Cooperative 1	12:00:00	15:00:00	3	6
5B	31	2017	31/03/2017	Cooperative 1	12:00:00	15:00:00	3	6
5B	31	2017	31/03/2017	Cooperative 1	12:00:00	15:00:00	3	6
5B	31	2017	31/03/2017	Cooperative 1	12:00:00	15:00:00	3	6
5B	31	2017	31/03/2017	Cooperative 1	12:00:00	15:00:00	3	6
5B	31	2017	31/03/2017	Cooperative 1	12:00:00	15:00:00	3	6
5B	31	2017	31/03/2017	Cooperative 1	12:00:00	15:00:00	3	6
5B	31	2017	31/03/2017	Cooperative 1	12:00:00	15:00:00	3	6
5B	1	2017	01/04/2017	Cooperative 1	12:00:00	15:00:00	3	6
5B	1	2017	01/04/2017	Cooperative 1	12:00:00	15:00:00	3	6
5B	1	2017	01/04/2017	Cooperative 1	12:00:00	15:00:00	3	6
5B	1	2017	01/04/2017	Cooperative 1	12:00:00	15:00:00	3	6
5B	1	2017	01/04/2017	Cooperative 1	12:00:00	15:00:00	3	6
5B	1	2017	01/04/2017	Cooperative 1	12:00:00	15:00:00	3	6
5B	1	2017	01/04/2017	Cooperative 1	12:00:00	15:00:00	3	6
5B	1	2017	01/04/2017	Cooperative 1	12:00:00	15:00:00	3	6
5B	1	2017	01/04/2017	Cooperative 1	12:00:00	15:00:00	3	6
5B	1	2017	01/04/2017	Cooperative 1	12:00:00	15:00:00	3	6
5B	1	2017	01/04/2017	Cooperative 1	12:00:00	15:00:00	3	6
5B	1	2017	01/04/2017	Cooperative 1	12:00:00	15:00:00	3	6
5B	1	2017	01/04/2017	Cooperative 1	12:00:00	15:00:00	3	6
5B	1	2017	01/04/2017	Cooperative 1	12:00:00	15:00:00	3	6
5B	2	2017	02/04/2017	Cooperative 1	12:00:00	15:00:00	3	6
5B	2	2017	02/04/2017	Cooperative 1	12:00:00	15:00:00	3	6
5B	2	2017	02/04/2017	Cooperative 1	12:00:00	15:00:00	3	6
5B	2	2017	02/04/2017	Cooperative 1	12:00:00	15:00:00	3	6
5B	2	2017	02/04/2017	Cooperative 1	12:00:00	15:00:00	3	6
5B	2	2017	02/04/2017	Cooperative 1	12:00:00	15:00:00	3	6
5B	2	2017	02/04/2017	Cooperative 1	12:00:00	15:00:00	3	6
5B	2	2017	02/04/2017	Cooperative 1	12:00:00	15:00:00	3	6
5B	2	2017	02/04/2017	Cooperative 1	12:00:00	15:00:00	3	6
5B	2	2017	02/04/2017	Cooperative 1	12:00:00	15:00:00	3	6
5B	2	2017	02/04/2017	Cooperative 1	12:00:00	15:00:00	3	6
5B	2	2017	02/04/2017	Cooperative 1	12:00:00	15:00:00	3	6
5B	2	2017	02/04/2017	Cooperative 1	12:00:00	15:00:00	3	6
5B	3	2017	03/04/2017	Cooperative 1	12:00:00	15:00:00	3	6
5B	3	2017	03/04/2017	Cooperative 1	12:00:00	15:00:00	3	6
5B	3	2017	03/04/2017	Cooperative 1	12:00:00	15:00:00	3	6
5B	3	2017	03/04/2017	Cooperative 1	12:00:00	15:00:00	3	6
5B	3	2017	03/04/2017	Cooperative 1	12:00:00	15:00:00	3	6
5B	3	2017	03/04/2017	Cooperative 1	12:00:00	15:00:00	3	6
5B	3	2017	03/04/2017	Cooperative 1	12:00:00	15:00:00	3	6
5B	3	2017	03/04/2017	Cooperative 1	12:00:00	15:00:00	3	6
5B	3	2017	03/04/2017	Cooperative 1	12:00:00	15:00:00	3	6
5B	3	2017	03/04/2017	Cooperative 1	12:00:00	15:00:00	3	6
5B	3	2017	03/04/2017	Cooperative 1	12:00:00	15:00:00	3	6
5B	3	2017	03/04/2017	Cooperative 1	12:00:00	15:00:00	3	6
5B	3	2017	03/04/2017	Cooperative 1	12:00:00	15:00:00	3	6
5B	3	2017	03/04/2017	Cooperative 1	12:00:00	15:00:00	3	6
5B	4	2017	04/04/2017	Cooperative 1	12:00:00	15:00:00	3	6
5B	4	2017	04/04/2017	Cooperative 1	12:00:00	15:00:00	3	6
5B	4	2017	04/04/2017	Cooperative 1	12:00:00	15:00:00	3	6
5B	4	2017	04/04/2017	Cooperative 1	12:00:00	15:00:00	3	6
5B	4	2017	04/04/2017	Cooperative 1	12:00:00	15:00:00	3	6
5B	4	2017	04/04/2017	Cooperative 1	12:00:00	15:00:00	3	6
5B	4	2017	04/04/2017	Cooperative 1	12:00:00	15:00:00	3	6
5B	4	2017	04/04/2017	Cooperative 1	12:00:00	15:00:00	3	6
5B	5	2017	05/04/2017	Cooperative 1	12:00:00	15:00:00	3	6
5B	5	2017	05/04/2017	Cooperative 1	12:00:00	15:00:00	3	6
5B	5	2017	05/04/2017	Cooperative 1	12:00:00	15:00:00	3	6
5B	5	2017	05/04/2017	Cooperative 1	12:00:00	15:00:00	3	6
5B	5	2017	05/04/2017	Cooperative 1	12:00:00	15:00:00	3	6
5B	5	2017	05/04/2017	Cooperative 1	12:00:00	15:00:00	3	6
5B	5	2017	05/04/2017	Cooperative 1	12:00:00	15:00:00	3	6
5B	5	2017	05/04/2017	Cooperative 1	12:00:00	15:00:00	3	6
5B	5	2017	05/04/2017	Cooperative 1	12:00:00	15:00:00	3	6
5B	5	2017	05/04/2017	Cooperative 1	12:00:00	15:00:00	3	6
5B	5	2017	05/04/2017	Cooperative 1	12:00:00	15:00:00	3	6
5B	5	2017	05/04/2017	Cooperative 1	12:00:00	15:00:00	3	6
5B	6	2017	06/04/2017	Cooperative 1	12:00:00	15:00:00	3	6
5B	6	2017	06/04/2017	Cooperative 1	12:00:00	15:00:00	3	6
5B	6	2017	06/04/2017	Cooperative 1	12:00:00	15:00:00	3	6
5B	6	2017	06/04/2017	Cooperative 1	12:00:00	15:00:00	3	6
5B	6	2017	06/04/2017	Cooperative 1	12:00:00	15:00:00	3	6
5B	6	2017	06/04/2017	Cooperative 1	12:00:00	15:00:00	3	6
5B	6	2017	06/04/2017	Cooperative 1	12:00:00	15:00:00	3	6
5B	6	2017	06/04/2017	Cooperative 1	12:00:00	15:00:00	3	6
5B	6	2017	06/04/2017	Cooperative 1	12:00:00	15:00:00	3	6
5B	6	2017	06/04/2017	Cooperative 1	12:00:00	15:00:00	3	6
5B	6	2017	06/04/2017	Cooperative 1	12:00:00	15:00:00	3	6
5B	6	2017	06/04/2017	Cooperative 1	12:00:00	15:00:00	3	6
5B	6	2017	06/04/2017	Cooperative 1	12:00:00	15:00:00	3	6
5B	6	2017	06/04/2017	Cooperative 1	12:00:00	15:00:00	3	6
5B	6	2017	06/04/2017	Cooperative 1	12:00:00	15:00:00	3	6
5B	6	2017	06/04/2017	Cooperative 1	12:00:00	15:00:00	3	6
5B	7	2017	07/04/2017	Cooperative 1	12:00:00	15:00:00	3	6
5B	7	2017	07/04/2017	Cooperative 1	12:00:00	15:00:00	3	6
5B	7	2017	07/04/2017	Cooperative 1	12:00:00	15:00:00	3	6
5B	7	2017	07/04/2017	Cooperative 1	12:00:00	15:00:00	3	6
5B	7	2017	07/04/2017	Cooperative 1	12:00:00	15:00:00	3	6
5B	7	2017	07/04/2017	Cooperative 1	12:00:00	15:00:00	3	6
5B	7	2017	07/04/2017	Cooperative 1	12:00:00	15:00:00	3	6
5B	7	2017	07/04/2017	Cooperative 1	12:00:00	15:00:00	3	6
5B	7	2017	07/04/2017	Cooperative 1	12:00:00	15:00:00	3	6
5B	7	2017	07/04/2017	Cooperative 1	12:00:00	15:00:00	3	6
5B	7	2017	07/04/2017	Cooperative 1	12:00:00	15:00:00	3	6
5B	7	2017	07/04/2017	Cooperative 1	12:00:00	15:00:00	3	6
5B	7	2017	07/04/2017	Cooperative 1	12:00:00	15:00:00	3	6
5B	7	2017	07/04/2017	Cooperative 1	12:00:00	15:00:00	3	6
5B	7	2017	07/04/2017	Cooperative 1	12:00:00	15:00:00	3	6
5B	7	2017	07/04/2017	Cooperative 1	12:00:00	15:00:00	3	6
5B	8	2017	08/04/2017	Cooperative 1	12:00:00	15:00:00	3	6
5B	8	2017	08/04/2017	Cooperative 1	12:00:00	15:00:00	3	6
5B	8	2017	08/04/2017	Cooperative 1	12:00:00	15:00:00	3	6
5B	8	2017	08/04/2017	Cooperative 1	12:00:00	15:00:00	3	6
5B	8	2017	08/04/2017	Cooperative 1	12:00:00	15:00:00	3	6
5B	8	2017	08/04/2017	Cooperative 1	12:00:00	15:00:00	3	6
5B	8	2017	08/04/2017	Cooperative 1	12:00:00	15:00:00	3	6
5B	8	2017	08/04/2017	Cooperative 1	12:00:00	15:00:00	3	6
5B	8	2017	08/04/2017	Cooperative 1	12:00:00	15:00:00	3	6
5B	8	2017	08/04/2017	Cooperative 1	12:00:00	15:00:00	3	6
5B	8	2017	08/04/2017	Cooperative 1	12:00:00	15:00:00	3	6
5B	8	2017	08/04/2017	Cooperative 1	12:00:00	15:00:00	3	6
5B	8	2017	08/04/2017	Cooperative 1	12:00:00	15:00:00	3	6
5B	8	2017	08/04/2017	Cooperative 1	12:00:00	15:00:00	3	6
5B	8	2017	08/04/2017	Cooperative 1	12:00:00	15:00:00	3	6
5B	8	2017	08/04/2017	Cooperative 1	12:00:00	15:00:00	3	6
5B	8	2017	08/04/2017	Cooperative 1	12:00:00	15:00:00	3	6
5B	9	2017	09/04/2017	Cooperative 1	12:00:00	15:00:00	3	6
5B	9	2017	09/04/2017	Cooperative 1	12:00:00	15:00:00	3	6
5B	9	2017	09/04/2017	Cooperative 1	12:00:00	15:00:00	3	6
5B	9	2017	09/04/2017	Cooperative 1	12:00:00	15:00:00	3	6
5B	9	2017	09/04/2017	Cooperative 1	12:00:00	15:00:00	3	6
5B	9	2017	09/04/2017	Cooperative 1	12:00:00	15:00:00	3	6
5B	9	2017	09/04/2017	Cooperative 1	12:00:00	15:00:00	3	6
5B	9	2017	09/04/2017	Cooperative 1	12:00:00	15:00:00	3	6
5B	9	2017	09/04/2017	Cooperative 1	12:00:00	15:00:00	3	6
5B	9	2017	09/04/2017	Cooperative 1	12:00:00	15:00:00	3	6
5B	9	2017	09/04/2017	Cooperative 1	12:00:00	15:00:00	3	6
5B	9	2017	09/04/2017	Cooperative 1	12:00:00	15:00:00	3	6
5B	9	2017	09/04/2017	Cooperative 1	12:00:00	15:00:00	3	6
5B	9	2017	09/04/2017	Cooperative 1	12:00:00	15:00:00	3	6
5B	9	2017	09/04/2017	Cooperative 1	12:00:00	15:00:00	3	6
5B	10	2017	10/04/2017	Cooperative 1	12:00:00	15:00:00	3	6
5B	10	2017	10/04/2017	Cooperative 1	12:00:00	15:00:00	3	6
5B	10	2017	10/04/2017	Cooperative 1	12:00:00	15:00:00	3	6
5B	10	2017	10/04/2017	Cooperative 1	12:00:00	15:00:00	3	6
5B	10	2017	10/04/2017	Cooperative 1	12:00:00	15:00:00	3	6
5B	10	2017	10/04/2017	Cooperative 1	12:00:00	15:00:00	3	6
5B	10	2017	10/04/2017	Cooperative 1	12:00:00	15:00:00	3	6
5B	10	2017	10/04/2017	Cooperative 1	12:00:00	15:00:00	3	6
5B	10	2017	10/04/2017	Cooperative 1	12:00:00	15:00:00	3	6
5B	10	2017	10/04/2017	Cooperative 1	12:00:00	15:00:00	3	6
5B	10	2017	10/04/2017	Cooperative 1	12:00:00	15:00:00	3	6
5B	10	2017	10/04/2017	Cooperative 1	12:00:00	15:00:00	3	6
5B	10	2017	10/04/2017	Cooperative 1	12:00:00	15:00:00	3	6
5B	10	2017	10/04/2017	Cooperative 1	12:00:00	15:00:00	3	6
5B	10	2017	10/04/2017	Cooperative 1	12:00:00	15:00:00	3	6
5B	11	2017	11/04/2017	Cooperative 1	12:00:00	15:00:00	3	6
5B	11	2017	11/04/2017	Cooperative 1	12:00:00	15:00:00	3	6
5B	11	2017	11/04/2017	Cooperative 1	12:00:00	15:00:00	3	6
5B	11	2017	11/04/2017	Cooperative 1	12:00:00	15:00:00	3	6
5B	11	2017	11/04/2017	Cooperative 1	12:00:00	15:00:00	3	6
5B	11	2017	11/04/2017	Cooperative 1	12:00:00	15:00:00	3	6
5B	11	2017	11/04/2017	Cooperative 1	12:00:00	15:00:00	3	6
5B	11	2017	11/04/2017	Cooperative 1	12:00:00	15:00:00	3	6
5B	11	2017	11/04/2017	Cooperative 1	12:00:00	15:00:00	3	6
5B	11	2017	11/04/2017	Cooperative 1	12:00:00	15:00:00	3	6
5B	11	2017	11/04/2017	Cooperative 1	12:00:00	15:00:00	3	6
5B	11	2017	11/04/2017	Cooperative 1	12:00:00	15:00:00	3	6
5B	11	2017	11/04/2017	Cooperative 1	12:00:00	15:00:00	3	6
5B	11	2017	11/04/2017	Cooperative 1	12:00:00	15:00:00	3	6
5B	11	2017	11/04/2017	Cooperative 1	12:00:00	15:00:00	3	6
5B	12	2017	12/04/2017	Cooperative 1	12:00:00	15:00:00	3	6
5B	12	2017	12/04/2017	Cooperative 1	12:00:00	15:00:00	3	6
5B	12	2017	12/04/2017	Cooperative 1	12:00:00	15:00:00	3	6
5B	12	2017	12/04/2017	Cooperative 1	12:00:00	15:00:00	3	6
5B	12	2017	12/04/2017	Cooperative 1	12:00:00	15:00:00	3	6
5B	12	2017	12/04/2017	Cooperative 1	12:00:00	15:00:00	3	6
5B	12	2017	12/04/2017	Cooperative 1	12:00:00	15:00:00	3	6
5B	12	2017	12/04/2017	Cooperative 1	12:00:00	15:00:00	3	6
5B	12	2017	12/04/2017	Cooperative 1	12:00:00	15:00:00	3	6
5B	12	2017	12/04/2017	Cooperative 1	12:00:00	15:00:00	3	6
5B	12	2017	12/04/2017	Cooperative 1	12:00:00	15:00:00	3	6
5B	12	2017	12/04/2017	Cooperative 1	12:00:00	15:00:00	3	6
5B	12	2017	12/04/2017	Cooperative 1	12:00:00	15:00:00	3	6
5B	12	2017	12/04/2017	Cooperative 1	12:00:00	15:00:00	3	6
5B	13	2017	13/04/2017	Cooperative 1	12:00:00	15:00:00	3	6
5B	13	2017	13/04/2017	Cooperative 1	12:00:00	15:00:00	3	6
5B	13	2017	13/04/2017	Cooperative 1	12:00:00	15:00:00	3	6
5B	13	2017	13/04/2017	Cooperative 1	12:00:00	15:00:00	3	6
5B	13	2017	13/04/2017	Cooperative 1	12:00:00	15:00:00	3	6
5B	13	2017	13/04/2017	Cooperative 1	12:00:00	15:00:00	3	6
5B	13	2017	13/04/2017	Cooperative 1	12:00:00	15:00:00	3	6
5B	13	2017	13/04/2017	Cooperative 1	12:00:00	15:00:00	3	6
5B	13	2017	13/04/2017	Cooperative 1	12:00:00	15:00:00	3	6
5B	13	2017	13/04/2017	Cooperative 1	12:00:00	15:00:00	3	6
5B	13	2017	13/04/2017	Cooperative 1	12:00:00	15:00:00	3	6
5B	13	2017	13/04/2017	Cooperative 1	12:00:00	15:00:00	3	6
5B	13	2017	13/04/2017	Cooperative 1	12:00:00	15:00:00	3	6
5B	13	2017	13/04/2017	Cooperative 1	12:00:00	15:00:00	3	6
5B	13	2017	13/04/2017	Cooperative 1	12:00:00	15:00:00	3	6
5B	14	2017	14/04/2017	Cooperative 1	12:00:00	15:00:00	3	6
5B	14	2017	14/04/2017	Cooperative 1	12:00:00	15:00:00	3	6
5B	14	2017	14/04/2017	Cooperative 1	12:00:00	15:00:00	3	6
5B	14	2017	14/04/2017	Cooperative 1	12:00:00	15:00:00	3	6
5B	14	2017	14/04/2017	Cooperative 1	12:00:00	15:00:00	3	6
5B	14	2017	14/04/2017	Cooperative 1	12:00:00	15:00:00	3	6
5B	14	2017	14/04/2017	Cooperative 1	12:00:00	15:00:00	3	6
5B	14	2017	14/04/2017	Cooperative 1	12:00:00	15:00:00	3	6
5B	14	2017	14/04/2017	Cooperative 1	12:00:00	15:00:00	3	6
5B	14	2017	14/04/2017	Cooperative 1	12:00:00	15:00:00	3	6
5B	14	2017	14/04/2017	Cooperative 1	12:00:00	15:00:00	3	6
5B	14	2017	14/04/2017	Cooperative 1	12:00:00	15:00:00	3	6
5B	14	2017	14/04/2017	Cooperative 1	12:00:00	15:00:00	3	6
5B	14	2017	14/04/2017	Cooperative 1	12:00:00	15:00:00	3	6
5B	14	2017	14/04/2017	Cooperative 1	12:00:00	15:00:00	3	6
5B	14	2017	14/04/2017	Cooperative 1	12:00:00	15:00:00	3	6
5B	14	2017	14/04/2017	Cooperative 1	12:00:00	15:00:00	3	6
5B	14	2017	14/04/2017	Cooperative 1	12:00:00	15:00:00	3	6
5B	15	2017	15/04/2017	Cooperative 1	12:00:00	15:00:00	3	6
5B	15	2017	15/04/2017	Cooperative 1	12:00:00	15:00:00	3	6
5B	15	2017	15/04/2017	Cooperative 1	12:00:00	15:00:00	3	6
5B	15	2017	15/04/2017	Cooperative 1	12:00:00	15:00:00	3	6
5B	15	2017	15/04/2017	Cooperative 1	12:00:00	15:00:00	3	6
5B	15	2017	15/04/2017	Cooperative 1	12:00:00	15:00:00	3	6
5B	15	2017	15/04/2017	Cooperative 1	12:00:00	15:00:00	3	6
5B	15	2017	15/04/2017	Cooperative 1	12:00:00	15:00:00	3	6
5B	15	2017	15/04/2017	Cooperative 1	12:00:00	15:00:00	3	6
5B	15	2017	15/04/2017	Cooperative 1	12:00:00	15:00:00	3	6
5B	15	2017	15/04/2017	Cooperative 1	12:00:00	15:00:00	3	6
5B	15	2017	15/04/2017	Cooperative 1	12:00:00	15:00:00	3	6
5B	15	2017	15/04/2017	Cooperative 1	12:00:00	15:00:00	3	6
5B	15	2017	15/04/2017	Cooperative 1	12:00:00	15:00:00	3	6
5B	15	2017	15/04/2017	Cooperative 1	12:00:00	15:00:00	3	6
5B	15	2017	15/04/2017	Cooperative 1	12:00:00	15:00:00	3	6
5B	15	2017	15/04/2017	Cooperative 1	12:00:00	15:00:00	3	6
5B	15	2017	15/04/2017	Cooperative 1	12:00:00	15:00:00	3	6
5B	16	2017	16/04/2017	Cooperative 1	12:00:00	15:00:00	3	6
5B	16	2017	16/04/2017	Cooperative 1	12:00:00	15:00:00	3	6
5B	16	2017	16/04/2017	Cooperative 1	12:00:00	15:00:00	3	6
5B	16	2017	16/04/2017	Cooperative 1	12:00:00	15:00:00	3	6
5B	16	2017	16/04/2017	Cooperative 1	12:00:00	15:00:00	3	6
5B	16	2017	16/04/2017	Cooperative 1	12:00:00	15:00:00	3	6
5B	16	2017	16/04/2017	Cooperative 1	12:00:00	15:00:00	3	6
5B	16	2017	16/04/2017	Cooperative 1	12:00:00	15:00:00	3	6
5B	16	2017	16/04/2017	Cooperative 1	12:00:00	15:00:00	3	6
5B	16	2017	16/04/2017	Cooperative 1	12:00:00	15:00:00	3	6
5B	16	2017	16/04/2017	Cooperative 1	12:00:00	15:00:00	3	6
5B	16	2017	16/04/2017	Cooperative 1	12:00:00	15:00:00	3	6
5B	16	2017	16/04/2017	Cooperative 1	12:00:00	15:00:00	3	6
5B	16	2017	16/04/2017	Cooperative 1	12:00:00	15:00:00	3	6
5B	16	2017	16/04/2017	Cooperative 1	12:00:00	15:00:00	3	6
5B	16	2017	16/04/2017	Cooperative 1	12:00:00	15:00:00	3	6
5B	16	2017	16/04/2017	Cooperative 1	12:00:00	15:00:00	3	6
5B	16	2017	16/04/2017	Cooperative 1	12:00:00	15:00:00	3	6
5B	17	2017	17/04/2017	Cooperative 1	12:00:00	15:00:00	3	6
5B	17	2017	17/04/2017	Cooperative 1	12:00:00	15:00:00	3	6
5B	17	2017	17/04/2017	Cooperative 1	12:00:00	15:00:00	3	6
5B	17	2017	17/04/2017	Cooperative 1	12:00:00	15:00:00	3	6
5B	17	2017	17/04/2017	Cooperative 1	12:00:00	15:00:00	3	6
5B	17	2017	17/04/2017	Cooperative 1	12:00:00	15:00:00	3	6
5B	17	2017	17/04/2017	Cooperative 1	12:00:00	15:00:00	3	6
5B	17	2017	17/04/2017	Cooperative 1	12:00:00	15:00:00	3	6
5B	17	2017	17/04/2017	Cooperative 1	12:00:00	15:00:00	3	6
5B	17	2017	17/04/2017	Cooperative 1	12:00:00	15:00:00	3	6
5B	17	2017	17/04/2017	Cooperative 1	12:00:00	15:00:00	3	6
5B	17	2017	17/04/2017	Cooperative 1	12:00:00	15:00:00	3	6
5B	17	2017	17/04/2017	Cooperative 1	12:00:00	15:00:00	3	6
5B	17	2017	17/04/2017	Cooperative 1	12:00:00	15:00:00	3	6
5B	17	2017	17/04/2017	Cooperative 1	12:00:00	15:00:00	3	6
5B	17	2017	17/04/2017	Cooperative 1	12:00:00	15:00:00	3	6
5B	17	2017	17/04/2017	Cooperative 1	12:00:00	15:00:00	3	6
5B	17	2017	17/04/2017	Cooperative 1	12:00:00	15:00:00	3	6
5B	17	2017	17/04/2017	Cooperative 1	12:00:00	15:00:00	3	6
5B	17	2017	17/04/2017	Cooperative 1	12:00:00	15:00:00	3	6
5B	18	2017	18/04/2017	Cooperative 1	12:00:00	15:00:00	3	6
5B	18	2017	18/04/2017	Cooperative 1	12:00:00	15:00:00	3	6
5B	18	2017	18/04/2017	Cooperative 1	12:00:00	15:00:00	3	6
5B	18	2017	18/04/2017	Cooperative 1	12:00:00	15:00:00	3	6
5B	18	2017	18/04/2017	Cooperative 1	12:00:00	15:00:00	3	6
5B	18	2017	18/04/2017	Cooperative 1	12:00:00	15:00:00	3	6
5B	18	2017	18/04/2017	Cooperative 1	12:00:00	15:00:00	3	6
5B	18	2017	18/04/2017	Cooperative 1	12:00:00	15:00:00	3	6
5B	18	2017	18/04/2017	Cooperative 1	12:00:00	15:00:00	3	6
5B	18	2017	18/04/2017	Cooperative 1	12:00:00	15:00:00	3	6
5B	18	2017	18/04/2017	Cooperative 1	12:00:00	15:00:00	3	6
5B	18	2017	18/04/2017	Cooperative 1	12:00:00	15:00:00	3	6
5B	18	2017	18/04/2017	Cooperative 1	12:00:00	15:00:00	3	6
5B	18	2017	18/04/2017	Cooperative 1	12:00:00	15:00:00	3	6
5B	18	2017	18/04/2017	Cooperative 1	12:00:00	15:00:00	3	6
5B	18	2017	18/04/2017	Cooperative 1	12:00:00	15:00:00	3	6
5B	18	2017	18/04/2017	Cooperative 1	12:00:00	15:00:00	3	6
5B	19	2017	19/04/2017	Cooperative 1	12:00:00	15:00:00	3	6
5B	19	2017	19/04/2017	Cooperative 1	12:00:00	15:00:00	3	6
5B	19	2017	19/04/2017	Cooperative 1	12:00:00	15:00:00	3	6
5B	19	2017	19/04/2017	Cooperative 1	12:00:00	15:00:00	3	6
5B	19	2017	19/04/2017	Cooperative 1	12:00:00	15:00:00	3	6
5B	19	2017	19/04/2017	Cooperative 1	12:00:00	15:00:00	3	6
5B	19	2017	19/04/2017	Cooperative 1	12:00:00	15:00:00	3	6
5B	19	2017	19/04/2017	Cooperative 1	12:00:00	15:00:00	3	6
5B	19	2017	19/04/2017	Cooperative 1	12:00:00	15:00:00	3	6
5B	19	2017	19/04/2017	Cooperative 1	12:00:00	15:00:00	3	6
5B	19	2017	19/04/2017	Cooperative 1	12:00:00	15:00:00	3	6
5B	19	2017	19/04/2017	Cooperative 1	12:00:00	15:00:00	3	6
5B	19	2017	19/04/2017	Cooperative 1	12:00:00	15:00:00	3	6
5B	19	2017	19/04/2017	Cooperative 1	12:00:00	15:00:00	3	6
5B	19	2017	19/04/2017	Cooperative 1	12:00:00	15:00:00	3	6
5B	19	2017	19/04/2017	Cooperative 1	12:00:00	15:00:00	3	6
5B	20	2017	20/04/2017	Cooperative 1	12:00:00	15:00:00	3	6
5B	20	2017	20/04/2017	Cooperative 1	12:00:00	15:00:00	3	6
5B	20	2017	20/04/2017	Cooperative 1	12:00:00	15:00:00	3	6
5B	20	2017	20/04/2017	Cooperative 1	12:00:00	15:00:00	3	6
5B	20	2017	20/04/2017	Cooperative 1	12:00:00	15:00:00	3	6
5B	20	2017	20/04/2017	Cooperative 1	12:00:00	15:00:00	3	6
5B	20	2017	20/04/2017	Cooperative 1	12:00:00	15:00:00	3	6
5B	20	2017	20/04/2017	Cooperative 1	12:00:00	15:00:00	3	6
5B	20	2017	20/04/2017	Cooperative 1	12:00:00	15:00:00	3	6
5B	20	2017	20/04/2017	Cooperative 1	12:00:00	15:00:00	3	6
5B	20	2017	20/04/2017	Cooperative 1	12:00:00	15:00:00	3	6
5B	20	2017	20/04/2017	Cooperative 1	12:00:00	15:00:00	3	6
5B	20	2017	20/04/2017	Cooperative 1	12:00:00	15:00:00	3	6
5B	20	2017	20/04/2017	Cooperative 1	12:00:00	15:00:00	3	6
5B	20	2017	20/04/2017	Cooperative 1	12:00:00	15:00:00	3	6
5B	21	2017	21/04/2017	Cooperative 1	12:00:00	15:00:00	3	6
5B	21	2017	21/04/2017	Cooperative 1	12:00:00	15:00:00	3	6
5B	21	2017	21/04/2017	Cooperative 1	12:00:00	15:00:00	3	6
5B	21	2017	21/04/2017	Cooperative 1	12:00:00	15:00:00	3	6
5B	21	2017	21/04/2017	Cooperative 1	12:00:00	15:00:00	3	6
5B	21	2017	21/04/2017	Cooperative 1	12:00:00	15:00:00	3	6
5B	21	2017	21/04/2017	Cooperative 1	12:00:00	15:00:00	3	6
5B	21	2017	21/04/2017	Cooperative 1	12:00:00	15:00:00	3	6
5B	21	2017	21/04/2017	Cooperative 1	12:00:00	15:00:00	3	6
5B	21	2017	21/04/2017	Cooperative 1	12:00:00	15:00:00	3	6
5B	21	2017	21/04/2017	Cooperative 1	12:00:00	15:00:00	3	6
5B	21	2017	21/04/2017	Cooperative 1	12:00:00	15:00:00	3	6
5B	21	2017	21/04/2017	Cooperative 1	12:00:00	15:00:00	3	6
5B	22	2017	22/04/2017	Cooperative 1	12:00:00	15:00:00	3	6
5B	22	2017	22/04/2017	Cooperative 1	12:00:00	15:00:00	3	6
5B	22	2017	22/04/2017	Cooperative 1	12:00:00	15:00:00	3	6
5B	22	2017	22/04/2017	Cooperative 1	12:00:00	15:00:00	3	6
5B	22	2017	22/04/2017	Cooperative 1	12:00:00	15:00:00	3	6
5B	22	2017	22/04/2017	Cooperative 1	12:00:00	15:00:00	3	6
5B	22	2017	22/04/2017	Cooperative 1	12:00:00	15:00:00	3	6
5B	22	2017	22/04/2017	Cooperative 1	12:00:00	15:00:00	3	6
5B	22	2017	22/04/2017	Cooperative 1	12:00:00	15:00:00	3	6
5B	22	2017	22/04/2017	Cooperative 1	12:00:00	15:00:00	3	6
5B	22	2017	22/04/2017	Cooperative 1	12:00:00	15:00:00	3	6
5B	22	2017	22/04/2017	Cooperative 1	12:00:00	15:00:00	3	6
5B	22	2017	22/04/2017	Cooperative 1	12:00:00	15:00:00	3	6
5B	22	2017	22/04/2017	Cooperative 1	12:00:00	15:00:00	3	6
5B	22	2017	22/04/2017	Cooperative 1	12:00:00	15:00:00	3	6
5B	22	2017	22/04/2017	Cooperative 1	12:00:00	15:00:00	3	6
5B	23	2017	23/04/2017	Cooperative 1	12:00:00	15:00:00	3	6
5B	23	2017	23/04/2017	Cooperative 1	12:00:00	15:00:00	3	6
5B	23	2017	23/04/2017	Cooperative 1	12:00:00	15:00:00	3	6
5B	23	2017	23/04/2017	Cooperative 1	12:00:00	15:00:00	3	6
5B	23	2017	23/04/2017	Cooperative 1	12:00:00	15:00:00	3	6
5B	23	2017	23/04/2017	Cooperative 1	12:00:00	15:00:00	3	6
5B	23	2017	23/04/2017	Cooperative 1	12:00:00	15:00:00	3	6
5B	23	2017	23/04/2017	Cooperative 1	12:00:00	15:00:00	3	6
5B	23	2017	23/04/2017	Cooperative 1	12:00:00	15:00:00	3	6
5B	23	2017	23/04/2017	Cooperative 1	12:00:00	15:00:00	3	6
5B	23	2017	23/04/2017	Cooperative 1	12:00:00	15:00:00	3	6
5B	23	2017	23/04/2017	Cooperative 1	12:00:00	15:00:00	3	6
5B	23	2017	23/04/2017	Cooperative 1	12:00:00	15:00:00	3	6
5B	24	2017	24/04/2017	Cooperative 1	12:00:00	15:00:00	3	6
5B	24	2017	24/04/2017	Cooperative 1	12:00:00	15:00:00	3	6
5B	24	2017	24/04/2017	Cooperative 1	12:00:00	15:00:00	3	6
5B	24	2017	24/04/2017	Cooperative 1	12:00:00	15:00:00	3	6
5B	24	2017	24/04/2017	Cooperative 1	12:00:00	15:00:00	3	6
5B	24	2017	24/04/2017	Cooperative 1	12:00:00	15:00:00	3	6
5B	24	2017	24/04/2017	Cooperative 1	12:00:00	15:00:00	3	6
5B	24	2017	24/04/2017	Cooperative 1	12:00:00	15:00:00	3	6
5B	24	2017	24/04/2017	Cooperative 1	12:00:00	15:00:00	3	6
5B	24	2017	24/04/2017	Cooperative 1	12:00:00	15:00:00	3	6
5B	24	2017	24/04/2017	Cooperative 1	12:00:00	15:00:00	3	6
5B	24	2017	24/04/2017	Cooperative 1	12:00:00	15:00:00	3	6
5B	24	2017	24/04/2017	Cooperative 1	12:00:00	15:00:00	3	6
5B	24	2017	24/04/2017	Cooperative 1	12:00:00	15:00:00	3	6
5B	24	2017	24/04/2017	Cooperative 1	12:00:00	15:00:00	3	6
5B	24	2017	24/04/2017	Cooperative 1	12:00:00	15:00:00	3	6
5B	25	2017	25/04/2017	Cooperative 1	12:00:00	15:00:00	3	6
5B	25	2017	25/04/2017	Cooperative 1	12:00:00	15:00:00	3	6
5B	25	2017	25/04/2017	Cooperative 1	12:00:00	15:00:00	3	6
5B	25	2017	25/04/2017	Cooperative 1	12:00:00	15:00:00	3	6
5B	25	2017	25/04/2017	Cooperative 1	12:00:00	15:00:00	3	6
5B	25	2017	25/04/2017	Cooperative 1	12:00:00	15:00:00	3	6
5B	25	2017	25/04/2017	Cooperative 1	12:00:00	15:00:00	3	6
5B	25	2017	25/04/2017	Cooperative 1	12:00:00	15:00:00	3	6
5B	25	2017	25/04/2017	Cooperative 1	12:00:00	15:00:00	3	6
5B	25	2017	25/04/2017	Cooperative 1	12:00:00	15:00:00	3	6
5B	25	2017	25/04/2017	Cooperative 1	12:00:00	15:00:00	3	6
5B	25	2017	25/04/2017	Cooperative 1	12:00:00	15:00:00	3	6
5B	25	2017	25/04/2017	Cooperative 1	12:00:00	15:00:00	3	6
5B	25	2017	25/04/2017	Cooperative 1	12:00:00	15:00:00	3	6
5B	25	2017	25/04/2017	Cooperative 1	12:00:00	15:00:00	3	6
5B	26	2017	26/04/2017	Cooperative 1	12:00:00	15:00:00	3	6
5B	26	2017	26/04/2017	Cooperative 1	12:00:00	15:00:00	3	6
5B	26	2017	26/04/2017	Cooperative 1	12:00:00	15:00:00	3	6
5B	26	2017	26/04/2017	Cooperative 1	12:00:00	15:00:00	3	6
5B	26	2017	26/04/2017	Cooperative 1	12:00:00	15:00:00	3	6
5B	26	2017	26/04/2017	Cooperative 1	12:00:00	15:00:00	3	6
5B	26	2017	26/04/2017	Cooperative 1	12:00:00	15:00:00	3	6
5B	26	2017	26/04/2017	Cooperative 1	12:00:00	15:00:00	3	6
5B	26	2017	26/04/2017	Cooperative 1	12:00:00	15:00:00	3	6
5B	26	2017	26/04/2017	Cooperative 1	12:00:00	15:00:00	3	6
5B	26	2017	26/04/2017	Cooperative 1	12:00:00	15:00:00	3	6
5B	26	2017	26/04/2017	Cooperative 1	12:00:00	15:00:00	3	6
5B	26	2017	26/04/2017	Cooperative 1	12:00:00	15:00:00	3	6
5B	26	2017	26/04/2017	Cooperative 1	12:00:00	15:00:00	3	6
5B	26	2017	26/04/2017	Cooperative 1	12:00:00	15:00:00	3	6
5B	27	2017	27/04/2017	Cooperative 1	12:00:00	15:00:00	3	6
5B	27	2017	27/04/2017	Cooperative 1	12:00:00	15:00:00	3	6
5B	27	2017	27/04/2017	Cooperative 1	12:00:00	15:00:00	3	6
5B	27	2017	27/04/2017	Cooperative 1	12:00:00	15:00:00	3	6
5B	27	2017	27/04/2017	Cooperative 1	12:00:00	15:00:00	3	6
5B	27	2017	27/04/2017	Cooperative 1	12:00:00	15:00:00	3	6
5B	27	2017	27/04/2017	Cooperative 1	12:00:00	15:00:00	3	6
5B	27	2017	27/04/2017	Cooperative 1	12:00:00	15:00:00	3	6
5B	27	2017	27/04/2017	Cooperative 1	12:00:00	15:00:00	3	6
5B	27	2017	27/04/2017	Cooperative 1	12:00:00	15:00:00	3	6
5B	27	2017	27/04/2017	Cooperative 1	12:00:00	15:00:00	3	6
5B	28	2017	28/04/2017	Cooperative 1	12:00:00	15:00:00	3	6
5B	28	2017	28/04/2017	Cooperative 1	12:00:00	15:00:00	3	6
5B	28	2017	28/04/2017	Cooperative 1	12:00:00	15:00:00	3	6
5B	28	2017	28/04/2017	Cooperative 1	12:00:00	15:00:00	3	6
5B	28	2017	28/04/2017	Cooperative 1	12:00:00	15:00:00	3	6
5B	28	2017	28/04/2017	Cooperative 1	12:00:00	15:00:00	3	6
5B	28	2017	28/04/2017	Cooperative 1	12:00:00	15:00:00	3	6
5B	28	2017	28/04/2017	Cooperative 1	12:00:00	15:00:00	3	6
5B	28	2017	28/04/2017	Cooperative 1	12:00:00	15:00:00	3	6
5B	28	2017	28/04/2017	Cooperative 1	12:00:00	15:00:00	3	6
5B	28	2017	28/04/2017	Cooperative 1	12:00:00	15:00:00	3	6
5B	29	2017	29/04/2017	Cooperative 1	12:00:00	15:00:00	3	6
5B	29	2017	29/04/2017	Cooperative 1	12:00:00	15:00:00	3	6
5B	29	2017	29/04/2017	Cooperative 1	12:00:00	15:00:00	3	6
5B	29	2017	29/04/2017	Cooperative 1	12:00:00	15:00:00	3	6
5B	29	2017	29/04/2017	Cooperative 1	12:00:00	15:00:00	3	6
5B	29	2017	29/04/2017	Cooperative 1	12:00:00	15:00:00	3	6
5B	29	2017	29/04/2017	Cooperative 1	12:00:00	15:00:00	3	6
5B	29	2017	29/04/2017	Cooperative 1	12:00:00	15:00:00	3	6
5B	29	2017	29/04/2017	Cooperative 1	12:00:00	15:00:00	3	6
5B	29	2017	29/04/2017	Cooperative 1	12:00:00	15:00:00	3	6
5B	29	2017	29/04/2017	Cooperative 1	12:00:00	15:00:00	3	6
5B	29	2017	29/04/2017	Cooperative 1	12:00:00	15:00:00	3	6
5B	29	2017	29/04/2017	Cooperative 1	12:00:00	15:00:00	3	6
5B	30	2017	30/04/2017	Cooperative 1	12:00:00	15:00:00	3	6
5B	30	2017	30/04/2017	Cooperative 1	12:00:00	15:00:00	3	6
5B	30	2017	30/04/2017	Cooperative 1	12:00:00	15:00:00	3	6
5B	30	2017	30/04/2017	Cooperative 1	12:00:00	15:00:00	3	6
5B	1	2017	01/05/2017	Cooperative 1	12:00:00	15:00:00	3	6
5B	1	2017	01/05/2017	Cooperative 1	12:00:00	15:00:00	3	6
5B	1	2017	01/05/2017	Cooperative 1	12:00:00	15:00:00	3	6
5B	1	2017	01/05/2017	Cooperative 1	12:00:00	15:00:00	3	6
5B	1	2017	01/05/2017	Cooperative 1	12:00:00	15:00:00	3	6
5B	1	2017	01/05/2017	Cooperative 1	12:00:00	15:00:00	3	6
5B	1	2017	01/05/2017	Cooperative 1	12:00:00	15:00:00	3	6
5B	1	2017	01/05/2017	Cooperative 1	12:00:00	15:00:00	3	6
5B	1	2017	01/05/2017	Cooperative 1	12:00:00	15:00:00	3	6
5B	1	2017	01/05/2017	Cooperative 1	12:00:00	15:00:00	3	6
5B	1	2017	01/05/2017	Cooperative 1	12:00:00	15:00:00	3	6
5B	1	2017	01/05/2017	Cooperative 1	12:00:00	15:00:00	3	6
5B	1	2017	01/05/2017	Cooperative 1	12:00:00	15:00:00	3	6
5B	2	2017	02/05/2017	Cooperative 1	12:00:00	15:00:00	3	6
5B	2	2017	02/05/2017	Cooperative 1	12:00:00	15:00:00	3	6
5B	2	2017	02/05/2017	Cooperative 1	12:00:00	15:00:00	3	6
5B	2	2017	02/05/2017	Cooperative 1	12:00:00	15:00:00	3	6
5B	2	2017	02/05/2017	Cooperative 1	12:00:00	15:00:00	3	6
5B	2	2017	02/05/2017	Cooperative 1	12:00:00	15:00:00	3	6
5B	2	2017	02/05/2017	Cooperative 1	12:00:00	15:00:00	3	6
5B	2	2017	02/05/2017	Cooperative 1	12:00:00	15:00:00	3	6
5B	2	2017	02/05/2017	Cooperative 1	12:00:00	15:00:00	3	6
5B	2	2017	02/05/2017	Cooperative 1	12:00:00	15:00:00	3	6
5B	2	2017	02/05/2017	Cooperative 1	12:00:00	15:00:00	3	6
5B	2	2017	02/05/2017	Cooperative 1	12:00:00	15:00:00	3	6
5B	2	2017	02/05/2017	Cooperative 1	12:00:00	15:00:00	3	6
5B	3	2017	03/05/2017	Cooperative 1	12:00:00	15:00:00	3	6
5B	3	2017	03/05/2017	Cooperative 1	12:00:00	15:00:00	3	6
5B	3	2017	03/05/2017	Cooperative 1	12:00:00	15:00:00	3	6
5B	3	2017	03/05/2017	Cooperative 1	12:00:00	15:00:00	3	6
5B	3	2017	03/05/2017	Cooperative 1	12:00:00	15:00:00	3	6
5B	3	2017	03/05/2017	Cooperative 1	12:00:00	15:00:00	3	6
5B	3	2017	03/05/2017	Cooperative 1	12:00:00	15:00:00	3	6
5B	3	2017	03/05/2017	Cooperative 1	12:00:00	15:00:00	3	6
5B	3	2017	03/05/2017	Cooperative 1	12:00:00	15:00:00	3	6
5B	3	2017	03/05/2017	Cooperative 1	12:00:00	15:00:00	3	6
5B	3	2017	03/05/2017	Cooperative 1	12:00:00	15:00:00	3	6
5B	3	2017	03/05/2017	Cooperative 1	12:00:00	15:00:00	3	6
5B	3	2017	03/05/2017	Cooperative 1	12:00:00	15:00:00	3	6
5B	4	2017	04/05/2017	Cooperative 1	12:00:00	15:00:00	3	6
5B	4	2017	04/05/2017	Cooperative 1	12:00:00	15:00:00	3	6
5B	4	2017	04/05/2017	Cooperative 1	12:00:00	15:00:00	3	6
5B	4	2017	04/05/2017	Cooperative 1	12:00:00	15:00:00	3	6
5B	4	2017	04/05/2017	Cooperative 1	12:00:00	15:00:00	3	6
5B	4	2017	04/05/2017	Cooperative 1	12:00:00	15:00:00	3	6
5B	4	2017	04/05/2017	Cooperative 1	12:00:00	15:00:00	3	6
5B	4	2017	04/05/2017	Cooperative 1	12:00:00	15:00:00	3	6
5B	4	2017	04/05/2017	Cooperative 1	12:00:00	15:00:00	3	6
5B	4	2017	04/05/2017	Cooperative 1	12:00:00	15:00:00	3	6
5B	4	2017	04/05/2017	Cooperative 1	12:00:00	15:00:00	3	6
5B	4	2017	04/05/2017	Cooperative 1	12:00:00	15:00:00	3	6
5B	5	2017	05/05/2017	Cooperative 1	12:00:00	15:00:00	3	6
5B	5	2017	05/05/2017	Cooperative 1	12:00:00	15:00:00	3	6
5B	5	2017	05/05/2017	Cooperative 1	12:00:00	15:00:00	3	6
5B	5	2017	05/05/2017	Cooperative 1	12:00:00	15:00:00	3	6
5B	5	2017	05/05/2017	Cooperative 1	12:00:00	15:00:00	3	6
5B	5	2017	05/05/2017	Cooperative 1	12:00:00	15:00:00	3	6
5B	5	2017	05/05/2017	Cooperative 1	12:00:00	15:00:00	3	6
5B	5	2017	05/05/2017	Cooperative 1	12:00:00	15:00:00	3	6
5B	5	2017	05/05/2017	Cooperative 1	12:00:00	15:00:00	3	6
5B	5	2017	05/05/2017	Cooperative 1	12:00:00	15:00:00	3	6
5B	5	2017	05/05/2017	Cooperative 1	12:00:00	15:00:00	3	6
5B	5	2017	05/05/2017	Cooperative 1	12:00:00	15:00:00	3	6
5B	5	2017	05/05/2017	Cooperative 1	12:00:00	15:00:00	3	6
5B	5	2017	05/05/2017	Cooperative 1	12:00:00	15:00:00	3	6
5B	5	2017	05/05/2017	Cooperative 1	12:00:00	15:00:00	3	6
5B	6	2017	06/05/2017	Cooperative 1	12:00:00	15:00:00	3	6
5B	6	2017	06/05/2017	Cooperative 1	12:00:00	15:00:00	3	6
5B	6	2017	06/05/2017	Cooperative 1	12:00:00	15:00:00	3	6
5B	6	2017	06/05/2017	Cooperative 1	12:00:00	15:00:00	3	6
5B	6	2017	06/05/2017	Cooperative 1	12:00:00	15:00:00	3	6
5B	6	2017	06/05/2017	Cooperative 1	12:00:00	15:00:00	3	6
5B	6	2017	06/05/2017	Cooperative 1	12:00:00	15:00:00	3	6
5B	6	2017	06/05/2017	Cooperative 1	12:00:00	15:00:00	3	6
5B	6	2017	06/05/2017	Cooperative 1	12:00:00	15:00:00	3	6
5B	6	2017	06/05/2017	Cooperative 1	12:00:00	15:00:00	3	6
5B	6	2017	06/05/2017	Cooperative 1	12:00:00	15:00:00	3	6
5B	6	2017	06/05/2017	Cooperative 1	12:00:00	15:00:00	3	6
5B	7	2017	07/05/2017	Cooperative 1	12:00:00	15:00:00	3	6
5B	7	2017	07/05/2017	Cooperative 1	12:00:00	15:00:00	3	6
5B	7	2017	07/05/2017	Cooperative 1	12:00:00	15:00:00	3	6
5B	7	2017	07/05/2017	Cooperative 1	12:00:00	15:00:00	3	6
5B	7	2017	07/05/2017	Cooperative 1	12:00:00	15:00:00	3	6
5B	7	2017	07/05/2017	Cooperative 1	12:00:00	15:00:00	3	6
5B	7	2017	07/05/2017	Cooperative 1	12:00:00	15:00:00	3	6
5B	7	2017	07/05/2017	Cooperative 1	12:00:00	15:00:00	3	6
5B	7	2017	07/05/2017	Cooperative 1	12:00:00	15:00:00	3	6
5B	7	2017	07/05/2017	Cooperative 1	12:00:00	15:00:00	3	6
5B	7	2017	07/05/2017	Cooperative 1	12:00:00	15:00:00	3	6
5B	7	2017	07/05/2017	Cooperative 1	12:00:00	15:00:00	3	6
5B	7	2017	07/05/2017	Cooperative 1	12:00:00	15:00:00	3	6
5B	7	2017	07/05/2017	Cooperative 1	12:00:00	15:00:00	3	6
5B	7	2017	07/05/2017	Cooperative 1	12:00:00	15:00:00	3	6
5B	7	2017	07/05/2017	Cooperative 1	12:00:00	15:00:00	3	6
5B	7	2017	07/05/2017	Cooperative 1	12:00:00	15:00:00	3	6
5B	7	2017	07/05/2017	Cooperative 1	12:00:00	15:00:00	3	6
5B	7	2017	07/05/2017	Cooperative 1	12:00:00	15:00:00	3	6
5B	7	2017	07/05/2017	Cooperative 1	12:00:00	15:00:00	3	6
5B	8	2017	08/05/2017	Cooperative 1	12:00:00	15:00:00	3	6
5B	8	2017	08/05/2017	Cooperative 1	12:00:00	15:00:00	3	6
5B	8	2017	08/05/2017	Cooperative 1	12:00:00	15:00:00	3	6
5B	8	2017	08/05/2017	Cooperative 1	12:00:00	15:00:00	3	6
5B	8	2017	08/05/2017	Cooperative 1	12:00:00	15:00:00	3	6
5B	8	2017	08/05/2017	Cooperative 1	12:00:00	15:00:00	3	6
5B	8	2017	08/05/2017	Cooperative 1	12:00:00	15:00:00	3	6
5B	8	2017	08/05/2017	Cooperative 1	12:00:00	15:00:00	3	6
5B	8	2017	08/05/2017	Cooperative 1	12:00:00	15:00:00	3	6
5B	8	2017	08/05/2017	Cooperative 1	12:00:00	15:00:00	3	6
5B	8	2017	08/05/2017	Cooperative 1	12:00:00	15:00:00	3	6
5B	8	2017	08/05/2017	Cooperative 1	12:00:00	15:00:00	3	6
5B	8	2017	08/05/2017	Cooperative 1	12:00:00	15:00:00	3	6
5B	8	2017	08/05/2017	Cooperative 1	12:00:00	15:00:00	3	6
5B	8	2017	08/05/2017	Cooperative 1	12:00:00	15:00:00	3	6
5B	8	2017	08/05/2017	Cooperative 1	12:00:00	15:00:00	3	6
5B	9	2017	09/05/2017	Cooperative 1	12:00:00	15:00:00	3	6
5B	9	2017	09/05/2017	Cooperative 1	12:00:00	15:00:00	3	6
5B	9	2017	09/05/2017	Cooperative 1	12:00:00	15:00:00	3	6
5B	9	2017	09/05/2017	Cooperative 1	12:00:00	15:00:00	3	6
5B	9	2017	09/05/2017	Cooperative 1	12:00:00	15:00:00	3	6
5B	9	2017	09/05/2017	Cooperative 1	12:00:00	15:00:00	3	6
5B	9	2017	09/05/2017	Cooperative 1	12:00:00	15:00:00	3	6
5B	9	2017	09/05/2017	Cooperative 1	12:00:00	15:00:00	3	6
5B	9	2017	09/05/2017	Cooperative 1	12:00:00	15:00:00	3	6
5B	9	2017	09/05/2017	Cooperative 1	12:00:00	15:00:00	3	6
5B	9	2017	09/05/2017	Cooperative 1	12:00:00	15:00:00	3	6
5B	9	2017	09/05/2017	Cooperative 1	12:00:00	15:00:00	3	6
5B	9	2017	09/05/2017	Cooperative 1	12:00:00	15:00:00	3	6
5B	9	2017	09/05/2017	Cooperative 1	12:00:00	15:00:00	3	6
5B	10	2017	10/05/2017	Cooperative 1	12:00:00	15:00:00	3	6
5B	10	2017	10/05/2017	Cooperative 1	12:00:00	15:00:00	3	6
5B	10	2017	10/05/2017	Cooperative 1	12:00:00	15:00:00	3	6
5B	10	2017	10/05/2017	Cooperative 1	12:00:00	15:00:00	3	6
5B	10	2017	10/05/2017	Cooperative 1	12:00:00	15:00:00	3	6
5B	10	2017	10/05/2017	Cooperative 1	12:00:00	15:00:00	3	6
5B	10	2017	10/05/2017	Cooperative 1	12:00:00	15:00:00	3	6
5B	10	2017	10/05/2017	Cooperative 1	12:00:00	15:00:00	3	6
5B	10	2017	10/05/2017	Cooperative 1	12:00:00	15:00:00	3	6
5B	10	2017	10/05/2017	Cooperative 1	12:00:00	15:00:00	3	6
5B	10	2017	10/05/2017	Cooperative 1	12:00:00	15:00:00	3	6
5B	10	2017	10/05/2017	Cooperative 1	12:00:00	15:00:00	3	6
5B	10	2017	10/05/2017	Cooperative 1	12:00:00	15:00:00	3	6
5B	10	2017	10/05/2017	Cooperative 1	12:00:00	15:00:00	3	6
5B	10	2017	10/05/2017	Cooperative 1	12:00:00	15:00:00	3	6
5B	11	2017	11/05/2017	Cooperative 1	12:00:00	15:00:00	3	6
5B	11	2017	11/05/2017	Cooperative 1	12:00:00	15:00:00	3	6
5B	11	2017	11/05/2017	Cooperative 1	12:00:00	15:00:00	3	6
5B	11	2017	11/05/2017	Cooperative 1	12:00:00	15:00:00	3	6
5B	11	2017	11/05/2017	Cooperative 1	12:00:00	15:00:00	3	6
5B	11	2017	11/05/2017	Cooperative 1	12:00:00	15:00:00	3	6
5B	11	2017	11/05/2017	Cooperative 1	12:00:00	15:00:00	3	6
5B	11	2017	11/05/2017	Cooperative 1	12:00:00	15:00:00	3	6
5B	11	2017	11/05/2017	Cooperative 1	12:00:00	15:00:00	3	6
5B	11	2017	11/05/2017	Cooperative 1	12:00:00	15:00:00	3	6
5B	11	2017	11/05/2017	Cooperative 1	12:00:00	15:00:00	3	6
5B	11	2017	11/05/2017	Cooperative 1	12:00:00	15:00:00	3	6
5B	11	2017	11/05/2017	Cooperative 1	12:00:00	15:00:00	3	6
5B	11	2017	11/05/2017	Cooperative 1	12:00:00	15:00:00	3	6
5B	11	2017	11/05/2017	Cooperative 1	12:00:00	15:00:00	3	6
5B	12	2017	12/05/2017	Cooperative 1	12:00:00	15:00:00	3	6
5B	12	2017	12/05/2017	Cooperative 1	12:00:00	15:00:00	3	6
5B	12	2017	12/05/2017	Cooperative 1	12:00:00	15:00:00	3	6
5B	12	2017	12/05/2017	Cooperative 1	12:00:00	15:00:00	3	6
5B	12	2017	12/05/2017	Cooperative 1	12:00:00	15:00:00	3	6
5B	12	2017	12/05/2017	Cooperative 1	12:00:00	15:00:00	3	6
5B	12	2017	12/05/2017	Cooperative 1	12:00:00	15:00:00	3	6
5B	12	2017	12/05/2017	Cooperative 1	12:00:00	15:00:00	3	6
5B	12	2017	12/05/2017	Cooperative 1	12:00:00	15:00:00	3	6
5B	12	2017	12/05/2017	Cooperative 1	12:00:00	15:00:00	3	6
5B	12	2017	12/05/2017	Cooperative 1	12:00:00	15:00:00	3	6
5B	12	2017	12/05/2017	Cooperative 1	12:00:00	15:00:00	3	6
5B	12	2017	12/05/2017	Cooperative 1	12:00:00	15:00:00	3	6
5B	12	2017	12/05/2017	Cooperative 1	12:00:00	15:00:00	3	6
5B	13	2017	13/05/2017	Cooperative 1	12:00:00	15:00:00	3	6
5B	13	2017	13/05/2017	Cooperative 1	12:00:00	15:00:00	3	6
5B	13	2017	13/05/2017	Cooperative 1	12:00:00	15:00:00	3	6
5B	13	2017	13/05/2017	Cooperative 1	12:00:00	15:00:00	3	6
5B	13	2017	13/05/2017	Cooperative 1	12:00:00	15:00:00	3	6
5B	13	2017	13/05/2017	Cooperative 1	12:00:00	15:00:00	3	6
5B	13	2017	13/05/2017	Cooperative 1	12:00:00	15:00:00	3	6
5B	13	2017	13/05/2017	Cooperative 1	12:00:00	15:00:00	3	6
5B	13	2017	13/05/2017	Cooperative 1	12:00:00	15:00:00	3	6
5B	13	2017	13/05/2017	Cooperative 1	12:00:00	15:00:00	3	6
5B	13	2017	13/05/2017	Cooperative 1	12:00:00	15:00:00	3	6
5B	14	2017	14/05/2017	Cooperative 1	12:00:00	15:00:00	3	6
5B	14	2017	14/05/2017	Cooperative 1	12:00:00	15:00:00	3	6
5B	14	2017	14/05/2017	Cooperative 1	12:00:00	15:00:00	3	6
5B	14	2017	14/05/2017	Cooperative 1	12:00:00	15:00:00	3	6
5B	14	2017	14/05/2017	Cooperative 1	12:00:00	15:00:00	3	6
5B	14	2017	14/05/2017	Cooperative 1	12:00:00	15:00:00	3	6
5B	14	2017	14/05/2017	Cooperative 1	12:00:00	15:00:00	3	6
5B	14	2017	14/05/2017	Cooperative 1	12:00:00	15:00:00	3	6
5B	14	2017	14/05/2017	Cooperative 1	12:00:00	15:00:00	3	6
5B	14	2017	14/05/2017	Cooperative 1	12:00:00	15:00:00	3	6
5B	14	2017	14/05/2017	Cooperative 1	12:00:00	15:00:00	3	6
5B	14	2017	14/05/2017	Cooperative 1	12:00:00	15:00:00	3	6
5B	14	2017	14/05/2017	Cooperative 1	12:00:00	15:00:00	3	6
5B	14	2017	14/05/2017	Cooperative 1	12:00:00	15:00:00	3	6
5B	14	2017	14/05/2017	Cooperative 1	12:00:00	15:00:00	3	6
5B	14	2017	14/05/2017	Cooperative 1	12:00:00	15:00:00	3	6
5B	14	2017	14/05/2017	Cooperative 1	12:00:00	15:00:00	3	6
5B	15	2017	15/05/2017	Cooperative 1	12:00:00	15:00:00	3	6
5B	15	2017	15/05/2017	Cooperative 1	12:00:00	15:00:00	3	6
5B	15	2017	15/05/2017	Cooperative 1	12:00:00	15:00:00	3	6
5B	15	2017	15/05/2017	Cooperative 1	12:00:00	15:00:00	3	6
5B	15	2017	15/05/2017	Cooperative 1	12:00:00	15:00:00	3	6
5B	15	2017	15/05/2017	Cooperative 1	12:00:00	15:00:00	3	6
5B	15	2017	15/05/2017	Cooperative 1	12:00:00	15:00:00	3	6
5B	15	2017	15/05/2017	Cooperative 1	12:00:00	15:00:00	3	6
5B	15	2017	15/05/2017	Cooperative 1	12:00:00	15:00:00	3	6
5B	15	2017	15/05/2017	Cooperative 1	12:00:00	15:00:00	3	6
5B	15	2017	15/05/2017	Cooperative 1	12:00:00	15:00:00	3	6
5B	16	2017	16/05/2017	Cooperative 1	12:00:00	15:00:00	3	6
5B	16	2017	16/05/2017	Cooperative 1	12:00:00	15:00:00	3	6
5B	16	2017	16/05/2017	Cooperative 1	12:00:00	15:00:00	3	6
5B	16	2017	16/05/2017	Cooperative 1	12:00:00	15:00:00	3	6
5B	16	2017	16/05/2017	Cooperative 1	12:00:00	15:00:00	3	6
5B	16	2017	16/05/2017	Cooperative 1	12:00:00	15:00:00	3	6
5B	16	2017	16/05/2017	Cooperative 1	12:00:00	15:00:00	3	6
5B	16	2017	16/05/2017	Cooperative 1	12:00:00	15:00:00	3	6
5B	16	2017	16/05/2017	Cooperative 1	12:00:00	15:00:00	3	6
5B	16	2017	16/05/2017	Cooperative 1	12:00:00	15:00:00	3	6
5B	16	2017	16/05/2017	Cooperative 1	12:00:00	15:00:00	3	6
5B	16	2017	16/05/2017	Cooperative 1	12:00:00	15:00:00	3	6
5B	17	2017	17/05/2017	Cooperative 1	12:00:00	15:00:00	3	6
5B	17	2017	17/05/2017	Cooperative 1	12:00:00	15:00:00	3	6
5B	17	2017	17/05/2017	Cooperative 1	12:00:00	15:00:00	3	6
5B	17	2017	17/05/2017	Cooperative 1	12:00:00	15:00:00	3	6
5B	17	2017	17/05/2017	Cooperative 1	12:00:00	15:00:00	3	6
5B	17	2017	17/05/2017	Cooperative 1	12:00:00	15:00:00	3	6
5B	17	2017	17/05/2017	Cooperative 1	12:00:00	15:00:00	3	6
5B	17	2017	17/05/2017	Cooperative 1	12:00:00	15:00:00	3	6
5B	17	2017	17/05/2017	Cooperative 1	12:00:00	15:00:00	3	6
5B	17	2017	17/05/2017	Cooperative 1	12:00:00	15:00:00	3	6
5B	17	2017	17/05/2017	Cooperative 1	12:00:00	15:00:00	3	6
5B	17	2017	17/05/2017	Cooperative 1	12:00:00	15:00:00	3	6
5B	17	2017	17/05/2017	Cooperative 1	12:00:00	15:00:00	3	6
5B	17	2017	17/05/2017	Cooperative 1	12:00:00	15:00:00	3	6
5B	17	2017	17/05/2017	Cooperative 1	12:00:00	15:00:00	3	6
5B	17	2017	17/05/2017	Cooperative 1	12:00:00	15:00:00	3	6
5B	17	2017	17/05/2017	Cooperative 1	12:00:00	15:00:00	3	6
5B	17	2017	17/05/2017	Cooperative 1	12:00:00	15:00:00	3	6
5B	17	2017	17/05/2017	Cooperative 1	12:00:00	15:00:00	3	6
5B	17	2017	17/05/2017	Cooperative 1	12:00:00	15:00:00	3	6
5B	17	2017	17/05/2017	Cooperative 1	12:00:00	15:00:00	3	6
5B	17	2017	17/05/2017	Cooperative 1	12:00:00	15:00:00	3	6
5B	18	2017	18/05/2017	Cooperative 1	12:00:00	15:00:00	3	6
5B	18	2017	18/05/2017	Cooperative 1	12:00:00	15:00:00	3	6
5B	18	2017	18/05/2017	Cooperative 1	12:00:00	15:00:00	3	6
5B	18	2017	18/05/2017	Cooperative 1	12:00:00	15:00:00	3	6
5B	18	2017	18/05/2017	Cooperative 1	12:00:00	15:00:00	3	6
5B	18	2017	18/05/2017	Cooperative 1	12:00:00	15:00:00	3	6
5B	18	2017	18/05/2017	Cooperative 1	12:00:00	15:00:00	3	6
5B	18	2017	18/05/2017	Cooperative 1	12:00:00	15:00:00	3	6
5B	18	2017	18/05/2017	Cooperative 1	12:00:00	15:00:00	3	6
5B	18	2017	18/05/2017	Cooperative 1	12:00:00	15:00:00	3	6
5B	18	2017	18/05/2017	Cooperative 1	12:00:00	15:00:00	3	6
5B	18	2017	18/05/2017	Cooperative 1	12:00:00	15:00:00	3	6
5B	18	2017	18/05/2017	Cooperative 1	12:00:00	15:00:00	3	6
5B	18	2017	18/05/2017	Cooperative 1	12:00:00	15:00:00	3	6
5B	18	2017	18/05/2017	Cooperative 1	12:00:00	15:00:00	3	6
5B	19	2017	19/05/2017	Cooperative 1	12:00:00	15:00:00	3	6
5B	19	2017	19/05/2017	Cooperative 1	12:00:00	15:00:00	3	6
5B	19	2017	19/05/2017	Cooperative 1	12:00:00	15:00:00	3	6
5B	19	2017	19/05/2017	Cooperative 1	12:00:00	15:00:00	3	6
5B	19	2017	19/05/2017	Cooperative 1	12:00:00	15:00:00	3	6
5B	19	2017	19/05/2017	Cooperative 1	12:00:00	15:00:00	3	6
5B	19	2017	19/05/2017	Cooperative 1	12:00:00	15:00:00	3	6
5B	19	2017	19/05/2017	Cooperative 1	12:00:00	15:00:00	3	6
5B	19	2017	19/05/2017	Cooperative 1	12:00:00	15:00:00	3	6
5B	19	2017	19/05/2017	Cooperative 1	12:00:00	15:00:00	3	6
5B	19	2017	19/05/2017	Cooperative 1	12:00:00	15:00:00	3	6
5B	19	2017	19/05/2017	Cooperative 1	12:00:00	15:00:00	3	6
5B	19	2017	19/05/2017	Cooperative 1	12:00:00	15:00:00	3	6
5B	19	2017	19/05/2017	Cooperative 1	12:00:00	15:00:00	3	6
5B	19	2017	19/05/2017	Cooperative 1	12:00:00	15:00:00	3	6
5B	19	2017	19/05/2017	Cooperative 1	12:00:00	15:00:00	3	6
5B	19	2017	19/05/2017	Cooperative 1	12:00:00	15:00:00	3	6
5B	20	2017	20/05/2017	Cooperative 1	12:00:00	15:00:00	3	6
5B	20	2017	20/05/2017	Cooperative 1	12:00:00	15:00:00	3	6
5B	20	2017	20/05/2017	Cooperative 1	12:00:00	15:00:00	3	6
5B	20	2017	20/05/2017	Cooperative 1	12:00:00	15:00:00	3	6
5B	20	2017	20/05/2017	Cooperative 1	12:00:00	15:00:00	3	6
5B	20	2017	20/05/2017	Cooperative 1	12:00:00	15:00:00	3	6
5B	20	2017	20/05/2017	Cooperative 1	12:00:00	15:00:00	3	6
5B	20	2017	20/05/2017	Cooperative 1	12:00:00	15:00:00	3	6
5B	20	2017	20/05/2017	Cooperative 1	12:00:00	15:00:00	3	6
5B	20	2017	20/05/2017	Cooperative 1	12:00:00	15:00:00	3	6
5B	20	2017	20/05/2017	Cooperative 1	12:00:00	15:00:00	3	6
5B	20	2017	20/05/2017	Cooperative 1	12:00:00	15:00:00	3	6
5B	21	2017	21/05/2017	Cooperative 1	12:00:00	15:00:00	3	6
5B	21	2017	21/05/2017	Cooperative 1	12:00:00	15:00:00	3	6
5B	21	2017	21/05/2017	Cooperative 1	12:00:00	15:00:00	3	6
5B	21	2017	21/05/2017	Cooperative 1	12:00:00	15:00:00	3	6
5B	21	2017	21/05/2017	Cooperative 1	12:00:00	15:00:00	3	6
5B	21	2017	21/05/2017	Cooperative 1	12:00:00	15:00:00	3	6
5B	21	2017	21/05/2017	Cooperative 1	12:00:00	15:00:00	3	6
5B	21	2017	21/05/2017	Cooperative 1	12:00:00	15:00:00	3	6
5B	21	2017	21/05/2017	Cooperative 1	12:00:00	15:00:00	3	6
5B	21	2017	21/05/2017	Cooperative 1	12:00:00	15:00:00	3	6
5B	21	2017	21/05/2017	Cooperative 1	12:00:00	15:00:00	3	6
5B	21	2017	21/05/2017	Cooperative 1	12:00:00	15:00:00	3	6
5B	21	2017	21/05/2017	Cooperative 1	12:00:00	15:00:00	3	6
5B	22	2017	22/05/2017	Cooperative 1	12:00:00	15:00:00	3	6
5B	22	2017	22/05/2017	Cooperative 1	12:00:00	15:00:00	3	6
5B	22	2017	22/05/2017	Cooperative 1	12:00:00	15:00:00	3	6
5B	22	2017	22/05/2017	Cooperative 1	12:00:00	15:00:00	3	6
5B	22	2017	22/05/2017	Cooperative 1	12:00:00	15:00:00	3	6
5B	22	2017	22/05/2017	Cooperative 1	12:00:00	15:00:00	3	6
5B	22	2017	22/05/2017	Cooperative 1	12:00:00	15:00:00	3	6
5B	22	2017	22/05/2017	Cooperative 1	12:00:00	15:00:00	3	6
5B	22	2017	22/05/2017	Cooperative 1	12:00:00	15:00:00	3	6
5B	22	2017	22/05/2017	Cooperative 1	12:00:00	15:00:00	3	6
5B	23	2017	23/05/2017	Cooperative 1	12:00:00	15:00:00	3	6
5B	23	2017	23/05/2017	Cooperative 1	12:00:00	15:00:00	3	6
5B	23	2017	23/05/2017	Cooperative 1	12:00:00	15:00:00	3	6
5B	23	2017	23/05/2017	Cooperative 1	12:00:00	15:00:00	3	6
[truncated: 116 more rows]

## Sheet: 2016(2)
Area	Day	Month	Year	Cooperative	Start time	Final time	Duration	# Pax
5B	2	1	2016	Cooperative 2	10:00:00	13:00:00	3	6
4 y 5b	2	1	2016	Cooperative 2	10:00:00	13:00:00	3	6
4,5B Y 6	2	1	2016	Cooperative 2	10:00:00	13:00:00	3	6
4,5b y 6	2	1	2016	Cooperative 2	10:30:00	13:30:00	3	6
4,5b y 6	2	1	2016	Cooperative 2	10:30:00	13:30:00	3	6
5B	3	1	2016	Cooperative 2	10:30:00	13:30:00	3	6
4,5b y 6	3	1	2016	Cooperative 2	10:00:00	13:00:00	3	6
5B	3	1	2016	Cooperative 2	10:00:00	13:00:00	3	6
5B	3	1	2016	Cooperative 2	10:00:00	13:00:00	3	6
4,5b y 6	3	1	2016	Cooperative 2	10:00:00	13:00:00	3	6
5B	3	1	2016	Cooperative 2	10:00:00	13:00:00	3	6
4,5b y 6	3	1	2016	Cooperative 2	10:30:00	13:30:00	3	6
4,5b y 6	4	1	2016	Cooperative 2	10:00:00	13:00:00	3	6
4,5B Y 6	4	1	2016	Cooperative 2	10:00:00	13:00:00	3	6
4,5b y 6	4	1	2016	Cooperative 2	10:00:00	13:00:00	3	6
5B	4	1	2016	Cooperative 2	10:00:00	13:00:00	3	6
5B	4	1	2016	Cooperative 2	10:00:00	13:00:00	3	6
4 y 5b	4	1	2016	Cooperative 2	10:00:00	13:00:00	3	6
5B	4	1	2016	Cooperative 2	10:00:00	13:00:00	3	6
5B	4	1	2016	Cooperative 2	10:00:00	13:00:00	3	6
4,5b y 6	4	1	2016	Cooperative 2	10:00:00	13:00:00	3	6
5B	4	1	2016	Cooperative 2	10:00:00	13:00:00	3	6
5B	5	1	2016	Cooperative 2	10:00:00	13:00:00	3	6
4,5B Y 6	5	1	2016	Cooperative 2	10:00:00	13:00:00	3	6
4,5B Y 6	5	1	2016	Cooperative 2	10:00:00	13:00:00	3	6
4, 5B Y6	5	1	2016	Cooperative 2	10:00:00	13:00:00	3	6
5B	5	1	2016	Cooperative 2	10:00:00	13:00:00	3	6
5B	5	1	2016	Cooperative 2	10:00:00	13:00:00	3	6
5B	5	1	2016	Cooperative 2	10:30:00	13:30:00	3	6
5B	6	1	2016	Cooperative 2	10:00:00	13:00:00	3	6
5B	6	1	2016	Cooperative 2	10:00:00	13:00:00	3	6
5B	6	1	2016	Cooperative 2	10:00:00	13:00:00	3	6
4,5B Y 6	6	1	2016	Cooperative 2	10:00:00	13:00:00	3	6
4,5b y 6	6	1	2016	Cooperative 2	10:00:00	13:00:00	3	6
5B	6	1	2016	Cooperative 2	10:00:00	13:00:00	3	6
4,5b y 6	6	1	2016	Cooperative 2	10:00:00	13:00:00	3	6
5B	6	1	2016	Cooperative 2	10:00:00	13:00:00	3	6
4 y 5b	6	1	2016	Cooperative 2	10:00:00	13:00:00	3	6
4,5b y 6	6	1	2016	Cooperative 2	10:30:00	13:30:00	3	6
5B	7	1	2016	Cooperative 2	10:00:00	13:00:00	3	6
4,5B Y 6	7	1	2016	Cooperative 2	10:00:00	13:00:00	3	6
5B	7	1	2016	Cooperative 2	10:00:00	13:00:00	3	6
5B	7	1	2016	Cooperative 2	11:00:00	14:00:00	3	6
4,5b y 6	7	1	2016	Cooperative 2	11:00:00	14:00:00	3	6
4,5b y 6	7	1	2016	Cooperative 2	11:00:00	14:00:00	3	6
5B	7	1	2016	Cooperative 2	11:00:00	14:00:00	3	6
5B	7	1	2016	Cooperative 2	10:30:00	13:30:00	3	6
4,5b y 6	8	1	2016	Cooperative 2	10:00:00	13:00:00	3	6
4 y 5b	8	1	2016	Cooperative 2	10:00:00	13:00:00	3	6
4,5b y 6	8	1	2016	Cooperative 2	10:00:00	13:00:00	3	6
5B	8	1	2016	Cooperative 2	10:00:00	13:00:00	3	6
5B	8	1	2016	Cooperative 2	10:00:00	13:00:00	3	6
4,5b y 6	8	1	2016	Cooperative 2	10:30:00	13:30:00	3	6
5B	9	1	2016	Cooperative 2	10:00:00	13:00:00	3	6
5B	9	1	2016	Cooperative 2	10:00:00	13:00:00	3	6
5B	9	1	2016	Cooperative 2	10:00:00	13:00:00	3	6
4,5B Y 6	9	1	2016	Cooperative 2	10:00:00	13:00:00	3	6
4,5b y 6	9	1	2016	Cooperative 2	10:30:00	13:30:00	3	6
4,5B Y 6	10	1	2016	Cooperative 2	10:00:00	13:00:00	3	6
4,5b y 6	10	1	2016	Cooperative 2	10:00:00	13:00:00	3	6
5B	10	1	2016	Cooperative 2	10:30:00	13:30:00	3	6
4,5b y 6	11	1	2016	Cooperative 2	10:00:00	13:00:00	3	6
4,5b y 6	11	1	2016	Cooperative 2	10:00:00	13:00:00	3	6
5B	11	1	2016	Cooperative 2	10:00:00	13:00:00	3	6
4,5B Y 6	12	1	2016	Cooperative 2	10:00:00	13:00:00	3	6
5B	12	1	2016	Cooperative 2	10:00:00	13:00:00	3	6
4,5b y 6	12	1	2016	Cooperative 2	10:30:00	13:30:00	3	6
4,5B Y 6	13	1	2016	Cooperative 2	10:00:00	13:00:00	3	6
4,5b y 6	13	1	2016	Cooperative 2	10:00:00	13:00:00	3	6
4,5b y 6	13	1	2016	Cooperative 2	10:00:00	13:00:00	3	6
5B	13	1	2016	Cooperative 2	10:00:00	13:00:00	3	6
4,5b y 6	13	1	2016	Cooperative 2	10:00:00	13:00:00	3	6
4,5b y 6	15	1	2016	Cooperative 2	10:00:00	13:00:00	3	6
4,5B Y 6	15	1	2016	Cooperative 2	10:00:00	13:00:00	3	6
4 y 5b	15	1	2016	Cooperative 2	10:00:00	13:00:00	3	6
5B	15	1	2016	Cooperative 2	10:30:00	13:30:00	3	6
4,5b y 6	16	1	2016	Cooperative 2	10:00:00	13:00:00	3	6
5B	16	1	2016	Cooperative 2	10:00:00	13:00:00	3	6
5B	16	1	2016	Cooperative 2	10:00:00	13:00:00	3	6
4,5b y 6	16	1	2016	Cooperative 2	10:00:00	13:00:00	3	6
5B	16	1	2016	Cooperative 2	10:00:00	13:00:00	3	6
5B	16	1	2016	Cooperative 2	10:00:00	13:00:00	3	6
5B	16	1	2016	Cooperative 2	10:30:00	13:30:00	3	6
4,5b y 6	17	1	2016	Cooperative 2	10:00:00	13:00:00	3	6
4 y 5b	17	1	2016	Cooperative 2	10:00:00	13:00:00	3	6
4,5b y 6	17	1	2016	Cooperative 2	10:30:00	13:30:00	3	6
5B	18	1	2016	Cooperative 2	10:00:00	13:00:00	3	6
4,5B Y 6	18	1	2016	Cooperative 2	10:00:00	13:00:00	3	6
5B	18	1	2016	Cooperative 2	10:00:00	13:00:00	3	6
5B	18	1	2016	Cooperative 2	10:00:00	13:00:00	3	6
4,5b y 6	18	1	2016	Cooperative 2	10:00:00	13:00:00	3	6
4,5b y 6	18	1	2016	Cooperative 2	10:00:00	13:00:00	3	6
4,5b y 6	18	1	2016	Cooperative 2	10:00:00	13:00:00	3	6
5B	18	1	2016	Cooperative 2	10:30:00	13:30:00	3	6
4,5b y 6	19	1	2016	Cooperative 2	10:00:00	13:00:00	3	6
4,5b y 6	19	1	2016	Cooperative 2	10:00:00	13:00:00	3	6
5B	19	1	2016	Cooperative 2	10:00:00	13:00:00	3	6
5B	19	1	2016	Cooperative 2	10:00:00	13:00:00	3	6
4,5b y 6	19	1	2016	Cooperative 2	10:30:00	13:30:00	3	6
4,5b y 6	20	1	2016	Cooperative 2	10:00:00	13:00:00	3	6
5B	20	1	2016	Cooperative 2	10:00:00	13:00:00	3	6
4,5B Y 6	20	1	2016	Cooperative 2	10:00:00	13:00:00	3	6
4,5b y 6	20	1	2016	Cooperative 2	10:00:00	13:00:00	3	6
4,5B Y 6	20	1	2016	Cooperative 2	10:00:00	13:00:00	3	6
5B	20	1	2016	Cooperative 2	10:00:00	13:00:00	3	6
4,5b y 6	20	1	2016	Cooperative 2	10:00:00	13:00:00	3	6
5B	21	1	2016	Cooperative 2	10:00:00	13:00:00	3	6
5B	21	1	2016	Cooperative 2	10:00:00	13:00:00	3	6
4,5b y 6	21	1	2016	Cooperative 2	10:00:00	13:00:00	3	6
5B	21	1	2016	Cooperative 2	10:00:00	13:00:00	3	6
5B	21	1	2016	Cooperative 2	10:00:00	13:00:00	3	6
4,5B Y 6	21	1	2016	Cooperative 2	10:00:00	13:00:00	3	6
5B	21	1	2016	Cooperative 2	10:00:00	13:00:00	3	6
5B	21	1	2016	Cooperative 2	10:00:00	13:00:00	3	6
4,5b y 6	21	1	2016	Cooperative 2	10:30:00	13:30:00	3	6
4,5b y 6	22	1	2016	Cooperative 2	10:00:00	13:00:00	3	6
5B	22	1	2016	Cooperative 2	10:00:00	13:00:00	3	6
5B	23	1	2016	Cooperative 2	10:00:00	13:00:00	3	6
5B	23	1	2016	Cooperative 2	10:00:00	13:00:00	3	6
5B	23	1	2016	Cooperative 2	10:00:00	13:00:00	3	6
5B	23	1	2016	Cooperative 2	10:30:00	13:30:00	3	6
4 y 5b	24	1	2016	Cooperative 2	10:00:00	13:00:00	3	6
5B	24	1	2016	Cooperative 2	10:00:00	13:00:00	3	6
5B	24	1	2016	Cooperative 2	10:00:00	13:00:00	3	6
5B	24	1	2016	Cooperative 2	10:00:00	13:00:00	3	6
5B	24	1	2016	Cooperative 2	10:00:00	13:00:00	3	6
4,5b y 6	24	1	2016	Cooperative 2	10:30:00	13:30:00	3	6
4,5B Y 6	25	1	2016	Cooperative 2	10:00:00	13:00:00	3	6
4,5b y 6	25	1	2016	Cooperative 2	10:00:00	13:00:00	3	6
5B	25	1	2016	Cooperative 2	10:00:00	13:00:00	3	6
5B	25	1	2016	Cooperative 2	10:00:00	13:00:00	3	6
4,5b y 6	25	1	2016	Cooperative 2	10:30:00	13:30:00	3	6
5B	26	1	2016	Cooperative 2	10:00:00	13:00:00	3	6
5B	26	1	2016	Cooperative 2	10:00:00	13:00:00	3	6
4,5B Y 6	26	1	2016	Cooperative 2	10:00:00	13:00:00	3	6
4,5b y 6	26	1	2016	Cooperative 2	10:30:00	13:30:00	3	6
5B	27	1	2016	Cooperative 2	10:00:00	13:00:00	3	6
5B	27	1	2016	Cooperative 2	10:00:00	13:00:00	3	6
4 y 5b	27	1	2016	Cooperative 2	10:00:00	13:00:00	3	6
5B	27	1	2016	Cooperative 2	10:00:00	13:00:00	3	6
5B	27	1	2016	Cooperative 2	10:00:00	13:00:00	3	6
4,5B Y 6	27	1	2016	Cooperative 2	10:30:00	13:30:00	3	6
4,5b y 6	27	1	2016	Cooperative 2	10:00:00	13:00:00	3	6
5B	27	1	2016	Cooperative 2	10:00:00	13:00:00	3	6
5B	28	1	2016	Cooperative 2	10:00:00	13:00:00	3	6
4,5b y 6	28	1	2016	Cooperative 2	10:00:00	13:00:00	3	6
4,5b y 6	28	1	2016	Cooperative 2	10:00:00	13:00:00	3	6
4,5b y 6	28	1	2016	Cooperative 2	10:00:00	13:00:00	3	6
5B	29	1	2016	Cooperative 2	10:00:00	13:00:00	3	6
5B	29	1	2016	Cooperative 2	10:00:00	13:00:00	3	6
4,5b y 6	29	1	2016	Cooperative 2	10:00:00	13:00:00	3	6
4,5b y 6	29	1	2016	Cooperative 2	10:00:00	13:00:00	3	6
4,5B Y 6	29	1	2016	Cooperative 2	10:00:00	13:00:00	3	6
4, 5B Y6	29	1	2016	Cooperative 2	10:00:00	13:00:00	3	6
4,5b y 6	29	1	2016	Cooperative 2	10:00:00	13:00:00	3	6
5B	30	1	2016	Cooperative 2	10:00:00	13:00:00	3	6
4,5B Y 6	30	1	2016	Cooperative 2	10:00:00	13:00:00	3	6
5B	30	1	2016	Cooperative 2	10:00:00	13:00:00	3	6
5B	30	1	2016	Cooperative 2	10:00:00	13:00:00	3	6
5B	30	1	2016	Cooperative 2	10:00:00	13:00:00	3	6
4 y 5b	30	1	2016	Cooperative 2	10:00:00	13:00:00	3	6
5B	30	1	2016	Cooperative 2	10:30:00	13:30:00	3	6
5B	31	1	2016	Cooperative 2	10:00:00	13:00:00	3	6
4,5B Y 6	31	1	2016	Cooperative 2	10:00:00	13:00:00	3	6
5B	31	1	2016	Cooperative 2	10:30:00	13:30:00	3	6
5B	1	2	2016	Cooperative 2	10:00:00	13:00:00	3	6
5B	1	2	2016	Cooperative 2	10:00:00	13:00:00	3	6
4,5b y 6	1	2	2016	Cooperative 2	10:00:00	13:00:00	3	6
5B	1	2	2016	Cooperative 2	10:00:00	13:00:00	3	6
4, 5B Y6	2	2	2016	Cooperative 2	09:30:00	12:30:00	3	6
5B	2	2	2016	Cooperative 2	09:30:00	12:30:00	3	6
5B	2	2	2016	Cooperative 2	09:30:00	12:30:00	3	6
5B	2	2	2016	Cooperative 2	09:30:00	12:30:00	3	6
4,5B Y 6	2	2	2016	Cooperative 2	09:30:00	12:30:00	3	6
5B	2	2	2016	Cooperative 2	09:30:00	12:30:00	3	6
4,5b y 6	2	2	2016	Cooperative 2	09:30:00	12:30:00	3	6
5B	2	2	2016	Cooperative 2	10:00:00	13:00:00	3	6
5B	2	2	2016	Cooperative 2	10:00:00	13:00:00	3	6
4,5b y 6	2	2	2016	Cooperative 2	10:00:00	13:00:00	3	6
5B	2	2	2016	Cooperative 2	10:00:00	13:00:00	3	6
4,5B Y 6	2	2	2016	Cooperative 2	10:00:00	13:00:00	3	6
5B	2	2	2016	Cooperative 2	10:00:00	13:00:00	3	6
4,5b y 6	2	2	2016	Cooperative 2	10:00:00	13:00:00	3	6
5B	3	2	2016	Cooperative 2	10:00:00	13:00:00	3	6
4,5b y 6	3	2	2016	Cooperative 2	10:00:00	13:00:00	3	6
5B	3	2	2016	Cooperative 2	10:00:00	13:00:00	3	6
5B	3	2	2016	Cooperative 2	10:00:00	13:00:00	3	6
5B	3	2	2016	Cooperative 2	10:00:00	13:00:00	3	6
4,5B Y 6	3	2	2016	Cooperative 2	10:00:00	13:00:00	3	6
5B	3	2	2016	Cooperative 2	10:00:00	13:00:00	3	6
4, 5B Y6	4	2	2016	Cooperative 2	10:00:00	13:00:00	3	6
4,5B Y 6	4	2	2016	Cooperative 2	10:30:00	13:30:00	3	6
5B	4	2	2016	Cooperative 2	10:30:00	13:30:00	3	6
5B	4	2	2016	Cooperative 2	10:00:00	13:00:00	3	6
5B	4	2	2016	Cooperative 2	10:00:00	13:00:00	3	6
4 y 5b	4	2	2016	Cooperative 2	10:00:00	13:00:00	3	6
5B	4	2	2016	Cooperative 2	10:00:00	13:00:00	3	6
4,5b y 6	4	2	2016	Cooperative 2	10:30:00	13:30:00	3	6
5B	5	2	2016	Cooperative 2	10:00:00	13:00:00	3	6
4,5b y 6	5	2	2016	Cooperative 2	10:00:00	13:00:00	3	6
4,5B Y 6	5	2	2016	Cooperative 2	10:00:00	13:00:00	3	6
4, 5B Y6	6	2	2016	Cooperative 2	10:00:00	13:00:00	3	6
5B	6	2	2016	Cooperative 2	10:00:00	13:00:00	3	6
4,5b y 6	6	2	2016	Cooperative 2	10:00:00	13:00:00	3	6
5B	6	2	2016	Cooperative 2	10:00:00	13:00:00	3	6
4,5b y 6	6	2	2016	Cooperative 2	10:30:00	13:30:00	3	6
4 y 5b	7	2	2016	Cooperative 2	10:00:00	13:00:00	3	6
4,5b y 6	8	2	2016	Cooperative 2	10:00:00	13:00:00	3	6
5B	8	2	2016	Cooperative 2	10:00:00	13:00:00	3	6
4,5B Y 6	8	2	2016	Cooperative 2	10:00:00	13:00:00	3	6
4,5b y 6	8	2	2016	Cooperative 2	10:00:00	13:00:00	3	6
5B	8	2	2016	Cooperative 2	10:00:00	13:00:00	3	6
4 y 5b	8	2	2016	Cooperative 2	10:00:00	13:00:00	3	6
5B	8	2	2016	Cooperative 2	10:00:00	13:00:00	3	6
5B	8	2	2016	Cooperative 2	10:30:00	13:30:00	3	6
5B	9	2	2016	Cooperative 2	10:00:00	13:00:00	3	6
5B	9	2	2016	Cooperative 2	10:00:00	13:00:00	3	6
5B	9	2	2016	Cooperative 2	10:00:00	13:00:00	3	6
4,5b y 6	9	2	2016	Cooperative 2	10:00:00	13:00:00	3	6
4,5b y 6	9	2	2016	Cooperative 2	10:00:00	13:00:00	3	6
4,5b y 6	9	2	2016	Cooperative 2	10:00:00	13:00:00	3	6
4,5B Y 6	9	2	2016	Cooperative 2	10:00:00	13:00:00	3	6
5B	9	2	2016	Cooperative 2	10:00:00	13:00:00	3	6
4,5b y 6	10	2	2016	Cooperative 2	10:00:00	13:00:00	3	6
4,5b y 6	10	2	2016	Cooperative 2	10:00:00	13:00:00	3	6
4, 5B Y6	10	2	2016	Cooperative 2	10:00:00	13:00:00	3	6
5B	10	2	2016	Cooperative 2	10:00:00	13:00:00	3	6
5B	10	2	2016	Cooperative 2	10:00:00	13:00:00	3	6
5B	10	2	2016	Cooperative 2	10:00:00	13:00:00	3	6
5B	10	2	2016	Cooperative 2	10:00:00	13:00:00	3	6
4 y 5b	10	2	2016	Cooperative 2	10:00:00	13:00:00	3	6
5B	10	2	2016	Cooperative 2	10:00:00	13:00:00	3	6
5B	10	2	2016	Cooperative 2	10:00:00	13:00:00	3	6
4,5B Y 6	10	2	2016	Cooperative 2	10:30:00	13:30:00	3	6
4,5b y 6	11	2	2016	Cooperative 2	10:00:00	13:00:00	3	6
4,5b y 6	11	2	2016	Cooperative 2	10:00:00	13:00:00	3	6
5B	11	2	2016	Cooperative 2	10:00:00	13:00:00	3	6
5B	11	2	2016	Cooperative 2	10:30:00	13:30:00	3	6
5B	11	2	2016	Cooperative 2	10:30:00	13:30:00	3	6
4,5B Y 6	11	2	2016	Cooperative 2	10:30:00	13:30:00	3	6
4,5b y 6	11	2	2016	Cooperative 2	10:30:00	13:30:00	3	6
5B	12	2	2016	Cooperative 2	10:00:00	13:00:00	3	6
4 y 5b	12	2	2016	Cooperative 2	10:00:00	13:00:00	3	6
4,5B Y 6	12	2	2016	Cooperative 2	10:00:00	13:00:00	3	6
5B	12	2	2016	Cooperative 2	10:00:00	13:00:00	3	6
5B	12	2	2016	Cooperative 2	10:00:00	13:00:00	3	6
4,5b y 6	12	2	2016	Cooperative 2	10:00:00	13:00:00	3	6
5B	12	2	2016	Cooperative 2	10:00:00	13:00:00	3	6
5B	13	2	2016	Cooperative 2	10:00:00	13:00:00	3	6
5B	13	2	2016	Cooperative 2	10:00:00	13:00:00	3	6
4,5b y 6	13	2	2016	Cooperative 2	10:00:00	13:00:00	3	6
5B	13	2	2016	Cooperative 2	10:00:00	13:00:00	3	6
5B	13	2	2016	Cooperative 2	10:00:00	13:00:00	3	6
4 y 5b	13	2	2016	Cooperative 2	10:00:00	13:00:00	3	6
5B	13	2	2016	Cooperative 2	10:00:00	13:00:00	3	6
5B	13	2	2016	Cooperative 2	10:00:00	13:00:00	3	6
4,5B Y 6	13	2	2016	Cooperative 2	10:00:00	13:00:00	3	6
4,5b y 6	13	2	2016	Cooperative 2	10:00:00	13:00:00	3	6
4, 5B Y6	13	2	2016	Cooperative 2	10:00:00	13:00:00	3	6
4,5B Y 6	13	2	2016	Cooperative 2	10:30:00	13:30:00	3	6
4,5b y 6	14	2	2016	Cooperative 2	10:00:00	13:00:00	3	6
5B	14	2	2016	Cooperative 2	10:00:00	13:00:00	3	6
4,5b y 6	14	2	2016	Cooperative 2	10:00:00	13:00:00	3	6
4 y 5b	14	2	2016	Cooperative 2	11:00:00	14:00:00	3	6
5B	14	2	2016	Cooperative 2	11:00:00	14:00:00	3	6
4,5B Y 6	14	2	2016	Cooperative 2	11:00:00	14:00:00	3	6
4,5b y 6	15	2	2016	Cooperative 2	10:00:00	13:00:00	3	6
5B	15	2	2016	Cooperative 2	10:00:00	13:00:00	3	6
5B	15	2	2016	Cooperative 2	10:00:00	13:00:00	3	6
5B	15	2	2016	Cooperative 2	10:00:00	13:00:00	3	6
4,5b y 6	15	2	2016	Cooperative 2	10:30:00	13:30:00	3	6
4,5b y 6	16	2	2016	Cooperative 2	10:00:00	13:00:00	3	6
5B	16	2	2016	Cooperative 2	10:00:00	13:00:00	3	6
4 y 5b	16	2	2016	Cooperative 2	10:00:00	13:00:00	3	6
4,5b y 6	16	2	2016	Cooperative 2	10:00:00	13:00:00	3	6
5B	16	2	2016	Cooperative 2	10:00:00	13:00:00	3	6
5B	16	2	2016	Cooperative 2	10:30:00	13:30:00	3	6
5B	17	2	2016	Cooperative 2	10:00:00	13:00:00	3	6
4 y 5b	17	2	2016	Cooperative 2	10:00:00	13:00:00	3	6
4,5b y 6	17	2	2016	Cooperative 2	10:00:00	13:00:00	3	6
4,5B Y 6	17	2	2016	Cooperative 2	10:00:00	13:00:00	3	6
5B	17	2	2016	Cooperative 2	10:00:00	13:00:00	3	6
4,5b y 6	17	2	2016	Cooperative 2	10:00:00	13:00:00	3	6
5B	17	2	2016	Cooperative 2	10:30:00	13:30:00	3	6
4, 5B Y6	18	2	2016	Cooperative 2	10:00:00	13:00:00	3	6
5B	18	2	2016	Cooperative 2	10:00:00	13:00:00	3	6
4,5b y 6	18	2	2016	Cooperative 2	10:00:00	13:00:00	3	6
5B	18	2	2016	Cooperative 2	10:00:00	13:00:00	3	6
4,5B Y 6	18	2	2016	Cooperative 2	10:00:00	13:00:00	3	6
4 y 5b	18	2	2016	Cooperative 2	10:30:00	13:30:00	3	6
5B	18	2	2016	Cooperative 2	10:30:00	13:30:00	3	6
5B	18	2	2016	Cooperative 2	10:30:00	13:30:00	3	6
5B	18	2	2016	Cooperative 2	10:30:00	13:30:00	3	6
4,5b y 6	18	2	2016	Cooperative 2	10:30:00	13:30:00	3	6
5B	19	2	2016	Cooperative 2	10:00:00	13:00:00	3	6
5B	19	2	2016	Cooperative 2	10:00:00	13:00:00	3	6
5B	19	2	2016	Cooperative 2	10:00:00	13:00:00	3	6
4,5b y 6	19	2	2016	Cooperative 2	10:00:00	13:00:00	3	6
4,5b y 6	19	2	2016	Cooperative 2	10:00:00	13:00:00	3	6
5B	19	2	2016	Cooperative 2	10:00:00	13:00:00	3	6
4,5b y 6	19	2	2016	Cooperative 2	10:00:00	13:00:00	3	6
4,5B Y 6	19	2	2016	Cooperative 2	10:00:00	13:00:00	3	6
4,5b y 6	19	2	2016	Cooperative 2	10:00:00	13:00:00	3	6
4, 5B Y6	19	2	2016	Cooperative 2	10:30:00	13:30:00	3	6
5B	20	2	2016	Cooperative 2	10:00:00	13:00:00	3	6
4,5b y 6	20	2	2016	Cooperative 2	10:00:00	13:00:00	3	6
5B	20	2	2016	Cooperative 2	10:00:00	13:00:00	3	6
5B	21	2	2016	Cooperative 2	10:00:00	13:00:00	3	6
4,5b y 6	21	2	2016	Cooperative 2	10:30:00	13:30:00	3	6
5B	22	2	2016	Cooperative 2	10:00:00	13:00:00	3	6
5B	22	2	2016	Cooperative 2	10:00:00	13:00:00	3	6
4,5B Y 6	22	2	2016	Cooperative 2	10:00:00	13:00:00	3	6
4,5b y 6	22	2	2016	Cooperative 2	10:00:00	13:00:00	3	6
4,5B Y 6	22	2	2016	Cooperative 2	10:00:00	13:00:00	3	6
5B	22	2	2016	Cooperative 2	10:30:00	13:30:00	3	6
4,5b y 6	23	2	2016	Cooperative 2	10:00:00	13:00:00	3	6
5B	23	2	2016	Cooperative 2	10:00:00	13:00:00	3	6
5B	23	2	2016	Cooperative 2	10:00:00	13:00:00	3	6
5B	23	2	2016	Cooperative 2	10:00:00	13:00:00	3	6
4 y 5b	23	2	2016	Cooperative 2	10:00:00	13:00:00	3	6
4,5b y 6	23	2	2016	Cooperative 2	10:00:00	13:00:00	3	6
5B	23	2	2016	Cooperative 2	10:00:00	13:00:00	3	6
4,5b y 6	23	2	2016	Cooperative 2	10:00:00	13:00:00	3	6
5B	24	2	2016	Cooperative 2	10:00:00	13:00:00	3	6
4,5b y 6	24	2	2016	Cooperative 2	10:00:00	13:00:00	3	6
5B	24	2	2016	Cooperative 2	10:00:00	13:00:00	3	6
4,5B Y 6	24	2	2016	Cooperative 2	10:00:00	13:00:00	3	6
5B	24	2	2016	Cooperative 2	10:00:00	13:00:00	3	6
5B	24	2	2016	Cooperative 2	10:00:00	13:00:00	3	6
4,5B Y 6	24	2	2016	Cooperative 2	10:00:00	13:00:00	3	6
4,5b y 6	24	2	2016	Cooperative 2	10:00:00	13:00:00	3	6
5B	24	2	2016	Cooperative 2	10:00:00	13:00:00	3	6
4 y 5b	24	2	2016	Cooperative 2	10:00:00	13:00:00	3	6
4,5b y 6	24	2	2016	Cooperative 2	10:30:00	13:30:00	3	6
4,5b y 6	25	2	2016	Cooperative 2	10:00:00	13:00:00	3	6
4,5B Y 6	25	2	2016	Cooperative 2	10:00:00	13:00:00	3	6
5B	25	2	2016	Cooperative 2	10:00:00	13:00:00	3	6
5B	25	2	2016	Cooperative 2	10:00:00	13:00:00	3	6
4,5b y 6	25	2	2016	Cooperative 2	10:00:00	13:00:00	3	6
5B	25	2	2016	Cooperative 2	10:00:00	13:00:00	3	6
4,5b y 6	25	2	2016	Cooperative 2	10:00:00	13:00:00	3	6
5B	25	2	2016	Cooperative 2	10:00:00	13:00:00	3	6
5B	26	2	2016	Cooperative 2	10:00:00	13:00:00	3	6
4,5B Y 6	26	2	2016	Cooperative 2	10:00:00	13:00:00	3	6
4,5b y 6	26	2	2016	Cooperative 2	10:00:00	13:00:00	3	6
5B	26	2	2016	Cooperative 2	10:00:00	13:00:00	3	6
4,5B Y 6	26	2	2016	Cooperative 2	10:00:00	13:00:00	3	6
5B	26	2	2016	Cooperative 2	10:00:00	13:00:00	3	6
4,5b y 6	26	2	2016	Cooperative 2	10:00:00	13:00:00	3	6
5B	26	2	2016	Cooperative 2	10:30:00	13:30:00	3	6
5B	26	2	2016	Cooperative 2	10:30:00	13:30:00	3	6
4,5b y 6	27	2	2016	Cooperative 2	10:00:00	13:00:00	3	6
4,5B Y 6	27	2	2016	Cooperative 2	10:00:00	13:00:00	3	6
4,5B Y 6	27	2	2016	Cooperative 2	10:00:00	13:00:00	3	6
5B	27	2	2016	Cooperative 2	10:00:00	13:00:00	3	6
5B	27	2	2016	Cooperative 2	10:00:00	13:00:00	3	6
5B	27	2	2016	Cooperative 2	10:00:00	13:00:00	3	6
5B	27	2	2016	Cooperative 2	10:00:00	13:00:00	3	6
4,5b y 6	27	2	2016	Cooperative 2	10:00:00	13:00:00	3	6
4,5b y 6	28	2	2016	Cooperative 2	10:00:00	13:00:00	3	6
4,5b y 6	28	2	2016	Cooperative 2	10:00:00	13:00:00	3	6
5B	28	2	2016	Cooperative 2	10:00:00	13:00:00	3	6
5B	28	2	2016	Cooperative 2	10:00:00	13:00:00	3	6
4,5B Y 6	28	2	2016	Cooperative 2	10:30:00	13:30:00	3	6
4,5b y 6	28	2	2016	Cooperative 2	10:00:00	13:00:00	3	6
5B	28	2	2016	Cooperative 2	10:00:00	13:00:00	3	6
5B	28	2	2016	Cooperative 2	10:00:00	13:00:00	3	6
4,5b y 6	28	2	2016	Cooperative 2	10:00:00	13:00:00	3	6
4,5b y 6	28	2	2016	Cooperative 2	10:00:00	13:00:00	3	6
5B	28	2	2016	Cooperative 2	10:00:00	13:00:00	3	6
5B	28	2	2016	Cooperative 2	10:00:00	13:00:00	3	6
4,5b y 6	1	3	2016	Cooperative 2	10:00:00	13:00:00	3	6
5B	1	3	2016	Cooperative 2	10:00:00	13:00:00	3	6
5B	1	3	2016	Cooperative 2	10:00:00	13:00:00	3	6
4,5b y 6	1	3	2016	Cooperative 2	10:00:00	13:00:00	3	6
5B	1	3	2016	Cooperative 2	10:00:00	13:00:00	3	6
5B	2	3	2016	Cooperative 2	10:00:00	13:00:00	3	6
5B	2	3	2016	Cooperative 2	10:00:00	13:00:00	3	6
5B	2	3	2016	Cooperative 2	10:00:00	13:00:00	3	6
4,5b y 6	2	3	2016	Cooperative 2	10:00:00	13:00:00	3	6
5B	2	3	2016	Cooperative 2	10:00:00	13:00:00	3	6
4,5B Y 6	2	3	2016	Cooperative 2	10:00:00	13:00:00	3	6
4,5B Y 6	2	3	2016	Cooperative 2	10:00:00	13:00:00	3	6
4,5b y 6	2	3	2016	Cooperative 2	10:30:00	13:30:00	3	6
4,5B Y 6	3	3	2016	Cooperative 2	10:00:00	13:00:00	3	6
4,5b y 6	3	3	2016	Cooperative 2	10:00:00	13:00:00	3	6
5B	3	3	2016	Cooperative 2	10:00:00	13:00:00	3	6
5B	3	3	2016	Cooperative 2	10:00:00	13:00:00	3	6
4 y 5b	3	3	2016	Cooperative 2	10:00:00	13:00:00	3	6
5B	3	3	2016	Cooperative 2	10:00:00	13:00:00	3	6
5B	4	3	2016	Cooperative 2	10:00:00	13:00:00	3	6
4,5B Y 6	4	3	2016	Cooperative 2	10:00:00	13:00:00	3	6
5B	4	3	2016	Cooperative 2	10:30:00	13:30:00	3	6
4,5b y 6	5	3	2016	Cooperative 2	10:00:00	13:00:00	3	6
5B	5	3	2016	Cooperative 2	10:00:00	13:00:00	3	6
4,5b y 6	5	3	2016	Cooperative 2	10:00:00	13:00:00	3	6
5B	5	3	2016	Cooperative 2	10:00:00	13:00:00	3	6
4,5b y 6	5	3	2016	Cooperative 2	10:30:00	13:30:00	3	6
4,5b y 6	5	3	2016	Cooperative 2	10:30:00	13:30:00	3	6
5B	6	3	2016	Cooperative 2	10:00:00	13:00:00	3	6
4,5B Y 6	6	3	2016	Cooperative 2	10:00:00	13:00:00	3	6
4 y 5b	6	3	2016	Cooperative 2	10:30:00	13:30:00	3	6
5B	6	3	2016	Cooperative 2	10:30:00	13:30:00	3	6
4,5B Y 6	7	3	2016	Cooperative 2	10:00:00	13:00:00	3	6
5B	7	3	2016	Cooperative 2	10:00:00	13:00:00	3	6
4,5b y 6	7	3	2016	Cooperative 2	10:00:00	13:00:00	3	6
4,5B Y 6	7	3	2016	Cooperative 2	10:30:00	13:30:00	3	6
5B	9	3	2016	Cooperative 2	10:00:00	13:00:00	3	6
5B	9	3	2016	Cooperative 2	10:00:00	13:00:00	3	6
5B	11	3	2016	Cooperative 2	10:00:00	13:00:00	3	6
5B	11	3	2016	Cooperative 2	10:00:00	13:00:00	3	6
5B	11	3	2016	Cooperative 2	10:00:00	13:00:00	3	6
5B	11	3	2016	Cooperative 2	10:00:00	13:00:00	3	6
5B	11	3	2016	Cooperative 2	10:00:00	13:00:00	3	6
4 y 5b	12	3	2016	Cooperative 2	10:00:00	13:00:00	3	6
4,5B Y 6	12	3	2016	Cooperative 2	10:00:00	13:00:00	3	6
4,5b y 6	12	3	2016	Cooperative 2	10:00:00	13:00:00	3	6
4,5b y 6	12	3	2016	Cooperative 2	10:00:00	13:00:00	3	6
5B	12	3	2016	Cooperative 2	10:00:00	13:00:00	3	6
5B	12	3	2016	Cooperative 2	10:30:00	13:30:00	3	6
4,5b y 6	13	3	2016	Cooperative 2	10:00:00	13:00:00	3	6
4,5b y 6	13	3	2016	Cooperative 2	10:00:00	13:00:00	3	6
5B	13	3	2016	Cooperative 2	10:00:00	13:00:00	3	6
5B	13	3	2016	Cooperative 2	10:00:00	13:00:00	3	6
4,5B Y 6	13	3	2016	Cooperative 2	10:00:00	13:00:00	3	6
4,5b y 6	13	3	2016	Cooperative 2	10:30:00	13:30:00	3	6
5B	14	3	2016	Cooperative 2	10:00:00	13:00:00	3	6
5B	14	3	2016	Cooperative 2	10:00:00	13:00:00	3	6
4 y 5b	14	3	2016	Cooperative 2	10:00:00	13:00:00	3	6
5B	14	3	2016	Cooperative 2	10:00:00	13:00:00	3	6
4,5b y 6	14	3	2016	Cooperative 2	10:00:00	13:00:00	3	6
5B	14	3	2016	Cooperative 2	10:00:00	13:00:00	3	6
5B	15	3	2016	Cooperative 2	10:00:00	13:00:00	3	6
4,5b y 6	15	3	2016	Cooperative 2	10:00:00	13:00:00	3	6
5B	15	3	2016	Cooperative 2	10:00:00	13:00:00	3	6
5B	15	3	2016	Cooperative 2	10:00:00	13:00:00	3	6
4,5B Y 6	15	3	2016	Cooperative 2	10:00:00	13:00:00	3	6
5B	15	3	2016	Cooperative 2	10:00:00	13:00:00	3	6
4,5B Y 6	15	3	2016	Cooperative 2	10:00:00	13:00:00	3	6
4 y 5b	15	3	2016	Cooperative 2	10:30:00	13:30:00	3	6
5B	16	3	2016	Cooperative 2	10:00:00	13:00:00	3	6
5B	16	3	2016	Cooperative 2	10:00:00	13:00:00	3	6
5B	16	3	2016	Cooperative 2	10:00:00	13:00:00	3	6
4,5B Y 6	16	3	2016	Cooperative 2	10:00:00	13:00:00	3	6
5B	16	3	2016	Cooperative 2	10:00:00	13:00:00	3	6
5B	16	3	2016	Cooperative 2	10:30:00	13:30:00	3	6
4,5b y 6	16	3	2016	Cooperative 2	10:30:00	13:30:00	3	6
4,5B Y 6	17	3	2016	Cooperative 2	10:00:00	13:00:00	3	6
4,5b y 6	17	3	2016	Cooperative 2	10:00:00	13:00:00	3	6
5B	17	3	2016	Cooperative 2	10:00:00	13:00:00	3	6
5B	17	3	2016	Cooperative 2	10:00:00	13:00:00	3	6
4,5b y 6	18	3	2016	Cooperative 2	10:00:00	13:00:00	3	6
5B	18	3	2016	Cooperative 2	10:00:00	13:00:00	3	6
5B	18	3	2016	Cooperative 2	10:00:00	13:00:00	3	6
5B	18	3	2016	Cooperative 2	10:00:00	13:00:00	3	6
4,5B Y 6	18	3	2016	Cooperative 2	10:30:00	13:30:00	3	6
5B	18	3	2016	Cooperative 2	10:30:00	13:30:00	3	6
5B	18	3	2016	Cooperative 2	11:00:00	14:00:00	3	6
4,5b y 6	19	3	2016	Cooperative 2	10:00:00	13:00:00	3	6
5B	19	3	2016	Cooperative 2	10:00:00	13:00:00	3	6
4,5b y 6	19	3	2016	Cooperative 2	10:00:00	13:00:00	3	6
5B	19	3	2016	Cooperative 2	10:00:00	13:00:00	3	6
4,5b y 6	19	3	2016	Cooperative 2	10:00:00	13:00:00	3	6
4,5b y 6	19	3	2016	Cooperative 2	10:00:00	13:00:00	3	6
5B	19	3	2016	Cooperative 2	10:00:00	13:00:00	3	6
5B	19	3	2016	Cooperative 2	10:00:00	13:00:00	3	6
5B	19	3	2016	Cooperative 2	10:30:00	13:30:00	3	6
4,5B Y 6	19	3	2016	Cooperative 2	10:30:00	13:30:00	3	6
5B	20	3	2016	Cooperative 2	10:00:00	13:00:00	3	6
5B	20	3	2016	Cooperative 2	10:00:00	13:00:00	3	6
4,5b y 6	21	3	2016	Cooperative 2	10:00:00	13:00:00	3	6
4,5B Y 6	21	3	2016	Cooperative 2	10:00:00	13:00:00	3	6
5B	21	3	2016	Cooperative 2	10:00:00	13:00:00	3	6
4,5b y 6	21	3	2016	Cooperative 2	10:00:00	13:00:00	3	6
4,5b y 6	21	3	2016	Cooperative 2	10:30:00	13:30:00	3	6
5B	22	3	2016	Cooperative 2	10:00:00	13:00:00	3	6
5B	22	3	2016	Cooperative 2	10:00:00	13:00:00	3	6
4,5b y 6	22	3	2016	Cooperative 2	10:00:00	13:00:00	3	6
5B	22	3	2016	Cooperative 2	10:30:00	13:30:00	3	6
5B	22	3	2016	Cooperative 2	10:30:00	13:30:00	3	6
5B	23	3	2016	Cooperative 2	10:00:00	13:00:00	3	6
5B	23	3	2016	Cooperative 2	10:00:00	13:00:00	3	6
5B	23	3	2016	Cooperative 2	10:00:00	13:00:00	3	6
4,5b y 6	23	3	2016	Cooperative 2	10:00:00	13:00:00	3	6
5B	23	3	2016	Cooperative 2	10:00:00	13:00:00	3	6
4,5b y 6	23	3	2016	Cooperative 2	10:00:00	13:00:00	3	6
5B	23	3	2016	Cooperative 2	10:30:00	13:30:00	3	6
5B	23	3	2016	Cooperative 2	11:00:00	14:00:00	3	6
5B	23	3	2016	Cooperative 2	10:30:00	13:30:00	3	6
5B	24	3	2016	Cooperative 2	10:00:00	13:00:00	3	6
4 y 5b	24	3	2016	Cooperative 2	10:00:00	13:00:00	3	6
5B	24	3	2016	Cooperative 2	10:00:00	13:00:00	3	6
5B	24	3	2016	Cooperative 2	10:00:00	13:00:00	3	6
5B	24	3	2016	Cooperative 2	10:00:00	13:00:00	3	6
4,5b y 6	24	3	2016	Cooperative 2	10:00:00	13:00:00	3	6
5B	24	3	2016	Cooperative 2	10:00:00	13:00:00	3	6
4,5b y 6	24	3	2016	Cooperative 2	10:00:00	13:00:00	3	6
5B	24	3	2016	Cooperative 2	10:30:00	13:30:00	3	6
4,5b y 6	25	3	2016	Cooperative 2	10:00:00	13:00:00	3	6
4,5B Y 6	25	3	2016	Cooperative 2	10:00:00	13:00:00	3	6
5B	25	3	2016	Cooperative 2	10:00:00	13:00:00	3	6
5B	25	3	2016	Cooperative 2	10:30:00	13:30:00	3	6
5B	25	3	2016	Cooperative 2	10:30:00	13:30:00	3	6
4 y 5b	26	3	2016	Cooperative 2	10:00:00	13:00:00	3	6
4,5b y 6	26	3	2016	Cooperative 2	10:00:00	13:00:00	3	6
4,5b y 6	26	3	2016	Cooperative 2	10:00:00	13:00:00	3	6
4,5b y 6	26	3	2016	Cooperative 2	10:00:00	13:00:00	3	6
4, 5B Y6	26	3	2016	Cooperative 2	10:00:00	13:00:00	3	6
4,5B Y 6	26	3	2016	Cooperative 2	10:00:00	13:00:00	3	6
5B	26	3	2016	Cooperative 2	10:00:00	13:00:00	3	6
5B	26	3	2016	Cooperative 2	10:00:00	13:00:00	3	6
5B	26	3	2016	Cooperative 2	10:30:00	13:30:00	3	6
4,5b y 6	27	3	2016	Cooperative 2	10:00:00	13:00:00	3	6
4,5b y 6	27	3	2016	Cooperative 2	10:00:00	13:00:00	3	6
5B	27	3	2016	Cooperative 2	10:00:00	13:00:00	3	6
5B	27	3	2016	Cooperative 2	10:00:00	13:00:00	3	6
4 y 5b	27	3	2016	Cooperative 2	10:00:00	13:00:00	3	6
5B	27	3	2016	Cooperative 2	11:00:00	14:00:00	3	6
4,5b y 6	27	3	2016	Cooperative 2	10:30:00	13:30:00	3	6
4,5b y 6	28	3	2016	Cooperative 2	10:00:00	13:00:00	3	6
4,5b y 6	28	3	2016	Cooperative 2	10:00:00	13:00:00	3	6
4,5B Y 6	28	3	2016	Cooperative 2	10:00:00	13:00:00	3	6
5B	28	3	2016	Cooperative 2	10:00:00	13:00:00	3	6
4,5b y 6	28	3	2016	Cooperative 2	10:00:00	13:00:00	3	6
4,5B Y 6	28	3	2016	Cooperative 2	10:00:00	13:00:00	3	6
5B	28	3	2016	Cooperative 2	10:30:00	13:30:00	3	6
4,5b y 6	29	3	2016	Cooperative 2	10:00:00	13:00:00	3	6
5B	29	3	2016	Cooperative 2	10:00:00	13:00:00	3	6
5B	29	3	2016	Cooperative 2	10:00:00	13:00:00	3	6
5B	29	3	2016	Cooperative 2	10:00:00	13:00:00	3	6
5B	29	3	2016	Cooperative 2	10:00:00	13:00:00	3	6
4,5b y 6	29	3	2016	Cooperative 2	10:00:00	13:00:00	3	6
5B	29	3	2016	Cooperative 2	10:30:00	13:30:00	3	6
5B	29	3	2016	Cooperative 2	10:30:00	13:30:00	3	6
5B	30	3	2016	Cooperative 2	10:00:00	13:00:00	3	6
4,5B Y 6	30	3	2016	Cooperative 2	10:00:00	13:00:00	3	6
5B	30	3	2016	Cooperative 2	10:00:00	13:00:00	3	6
4,5b y 6	30	3	2016	Cooperative 2	10:00:00	13:00:00	3	6
4 y 5b	30	3	2016	Cooperative 2	10:00:00	13:00:00	3	6
4, 5B Y6	30	3	2016	Cooperative 2	10:00:00	13:00:00	3	6
4,5B Y 6	30	3	2016	Cooperative 2	10:00:00	13:00:00	3	6
5B	30	3	2016	Cooperative 2	10:00:00	13:00:00	3	6
5B	30	3	2016	Cooperative 2	10:00:00	13:00:00	3	6
4,5b y 6	30	3	2016	Cooperative 2	10:30:00	13:30:00	3	6
4, 5B Y6	31	3	2016	Cooperative 2	10:00:00	13:00:00	3	6
5B	31	3	2016	Cooperative 2	10:00:00	13:00:00	3	6
5B	31	3	2016	Cooperative 2	10:00:00	13:00:00	3	6
4,5b y 6	31	3	2016	Cooperative 2	10:00:00	13:00:00	3	6
5B	31	3	2016	Cooperative 2	10:00:00	13:00:00	3	6
4,5B Y 6	31	3	2016	Cooperative 2	10:00:00	13:00:00	3	6
4,5b y 6	31	3	2016	Cooperative 2	10:30:00	13:30:00	3	6
4,5b y 6	31	3	2016	Cooperative 2	09:30:00	12:30:00	3	6
5B	1	4	2016	Cooperative 2	10:00:00	13:00:00	3	6
5B	1	4	2016	Cooperative 2	10:00:00	13:00:00	3	6
5B	1	4	2016	Cooperative 2	10:00:00	13:00:00	3	6
5B	1	4	2016	Cooperative 2	10:00:00	13:00:00	3	6
5B	1	4	2016	Cooperative 2	10:00:00	13:00:00	3	6
5B	1	4	2016	Cooperative 2	10:30:00	13:30:00	3	6
5B	1	4	2016	Cooperative 2	10:30:00	13:30:00	3	6
4,5b y 6	2	4	2016	Cooperative 2	10:00:00	13:00:00	3	6
4,5b y 6	2	4	2016	Cooperative 2	10:00:00	13:00:00	3	6
5B	2	4	2016	Cooperative 2	10:00:00	13:00:00	3	6
4,5b y 6	2	4	2016	Cooperative 2	10:00:00	13:00:00	3	6
4 y 5b	2	4	2016	Cooperative 2	09:30:00	12:30:00	3	6
5B	3	4	2016	Cooperative 2	10:00:00	13:00:00	3	6
4 y 5b	3	4	2016	Cooperative 2	10:00:00	13:00:00	3	6
5B	3	4	2016	Cooperative 2	10:30:00	13:30:00	3	6
4,5b y 6	4	4	2016	Cooperative 2	10:00:00	13:00:00	3	6
4,5B Y 6	4	4	2016	Cooperative 2	10:00:00	13:00:00	3	6
5B	4	4	2016	Cooperative 2	10:00:00	13:00:00	3	6
4,5B Y 6	4	4	2016	Cooperative 2	10:00:00	13:00:00	3	6
4,5b y 6	4	4	2016	Cooperative 2	10:00:00	13:00:00	3	6
5B	4	4	2016	Cooperative 2	10:00:00	13:00:00	3	6
5B	4	4	2016	Cooperative 2	10:00:00	13:00:00	3	6
5B	5	4	2016	Cooperative 2	10:00:00	13:00:00	3	6
5B	5	4	2016	Cooperative 2	10:00:00	13:00:00	3	6
4,5b y 6	5	4	2016	Cooperative 2	10:00:00	13:00:00	3	6
4,5b y 6	5	4	2016	Cooperative 2	10:00:00	13:00:00	3	6
5B	5	4	2016	Cooperative 2	10:00:00	13:00:00	3	6
5B	5	4	2016	Cooperative 2	10:30:00	13:30:00	3	6
4 y 5b	6	4	2016	Cooperative 2	10:00:00	13:00:00	3	6
5B	6	4	2016	Cooperative 2	10:00:00	13:00:00	3	6
5B	6	4	2016	Cooperative 2	10:00:00	13:00:00	3	6
5B	6	4	2016	Cooperative 2	10:00:00	13:00:00	3	6
5B	6	4	2016	Cooperative 2	10:00:00	13:00:00	3	6
5B	6	4	2016	Cooperative 2	10:00:00	13:00:00	3	6
5B	6	4	2016	Cooperative 2	10:00:00	13:00:00	3	6
4,5b y 6	6	4	2016	Cooperative 2	10:00:00	13:00:00	3	6
5B	6	4	2016	Cooperative 2	10:00:00	13:00:00	3	6
4,5B Y 6	6	4	2016	Cooperative 2	10:00:00	13:00:00	3	6
4,5b y 6	6	4	2016	Cooperative 2	10:30:00	13:30:00	3	6
4,5B Y 6	6	4	2016	Cooperative 2	10:30:00	13:30:00	3	6
4,5b y 6	7	4	2016	Cooperative 2	10:00:00	13:00:00	3	6
4,5b y 6	7	4	2016	Cooperative 2	10:00:00	13:00:00	3	6
4,5b y 6	7	4	2016	Cooperative 2	10:00:00	13:00:00	3	6
5B	7	4	2016	Cooperative 2	10:30:00	13:30:00	3	6
5B	8	4	2016	Cooperative 2	10:00:00	13:00:00	3	6
5B	8	4	2016	Cooperative 2	10:00:00	13:00:00	3	6
4,5B Y 6	8	4	2016	Cooperative 2	10:00:00	13:00:00	3	6
4,5b y 6	8	4	2016	Cooperative 2	10:00:00	13:00:00	3	6
5B	8	4	2016	Cooperative 2	10:00:00	13:00:00	3	6
5B	8	4	2016	Cooperative 2	10:00:00	13:00:00	3	6
5B	9	4	2016	Cooperative 2	10:00:00	13:00:00	3	6
5B	9	4	2016	Cooperative 2	10:00:00	13:00:00	3	6
5B	9	4	2016	Cooperative 2	10:00:00	13:00:00	3	6
5B	9	4	2016	Cooperative 2	10:00:00	13:00:00	3	6
4,5b y 6	9	4	2016	Cooperative 2	10:00:00	13:00:00	3	6
4,5b y 6	9	4	2016	Cooperative 2	10:00:00	13:00:00	3	6
5B	9	4	2016	Cooperative 2	10:00:00	13:00:00	3	6
5B	9	4	2016	Cooperative 2	10:00:00	13:00:00	3	6
4,5b y 6	9	4	2016	Cooperative 2	10:00:00	13:00:00	3	6
4,5b y 6	9	4	2016	Cooperative 2	10:00:00	13:00:00	3	6
5B	9	4	2016	Cooperative 2	10:00:00	13:00:00	3	6
4 y 5b	9	4	2016	Cooperative 2	10:00:00	13:00:00	3	6
4,5b y 6	9	4	2016	Cooperative 2	10:30:00	13:30:00	3	6
4, 5B Y6	9	4	2016	Cooperative 2	11:00:00	14:00:00	3	6
5B	9	4	2016	Cooperative 2	11:00:00	14:00:00	3	6
4,5b y 6	10	4	2016	Cooperative 2	10:00:00	13:00:00	3	6
5B	10	4	2016	Cooperative 2	10:00:00	13:00:00	3	6
4,5B Y 6	10	4	2016	Cooperative 2	10:00:00	13:00:00	3	6
5B	11	4	2016	Cooperative 2	10:00:00	13:00:00	3	6
4 y 5b	11	4	2016	Cooperative 2	10:00:00	13:00:00	3	6
5B	11	4	2016	Cooperative 2	10:00:00	13:00:00	3	6
5B	11	4	2016	Cooperative 2	10:00:00	13:00:00	3	6
4,5b y 6	11	4	2016	Cooperative 2	10:00:00	13:00:00	3	6
5B	11	4	2016	Cooperative 2	10:00:00	13:00:00	3	6
4,5B Y 6	11	4	2016	Cooperative 2	10:00:00	13:00:00	3	6
5B	11	4	2016	Cooperative 2	11:00:00	14:00:00	3	6
5B	11	4	2016	Cooperative 2	11:00:00	14:00:00	3	6
4,5b y 6	11	4	2016	Cooperative 2	10:30:00	13:30:00	3	6
4,5B Y 6	11	4	2016	Cooperative 2	10:30:00	13:30:00	3	6
5B	12	4	2016	Cooperative 2	10:00:00	13:00:00	3	6
5B	12	4	2016	Cooperative 2	10:00:00	13:00:00	3	6
5B	12	4	2016	Cooperative 2	10:00:00	13:00:00	3	6
4 y 5b	12	4	2016	Cooperative 2	10:00:00	13:00:00	3	6
4,5b y 6	12	4	2016	Cooperative 2	10:00:00	13:00:00	3	6
4,5b y 6	12	4	2016	Cooperative 2	10:00:00	13:00:00	3	6
4,5b y 6	12	4	2016	Cooperative 2	10:00:00	13:00:00	3	6
4,5B Y 6	12	4	2016	Cooperative 2	10:00:00	13:00:00	3	6
5B	12	4	2016	Cooperative 2	10:00:00	13:00:00	3	6
5B	12	4	2016	Cooperative 2	10:00:00	13:00:00	3	6
4,5b y 6	13	4	2016	Cooperative 2	10:00:00	13:00:00	3	6
5B	13	4	2016	Cooperative 2	10:00:00	13:00:00	3	6
4,5B Y 6	13	4	2016	Cooperative 2	10:00:00	13:00:00	3	6
4,5b y 6	13	4	2016	Cooperative 2	10:00:00	13:00:00	3	6
5B	13	4	2016	Cooperative 2	10:00:00	13:00:00	3	6
4, 5B Y6	13	4	2016	Cooperative 2	10:00:00	13:00:00	3	6
4,5b y 6	13	4	2016	Cooperative 2	10:00:00	13:00:00	3	6
5B	13	4	2016	Cooperative 2	10:00:00	13:00:00	3	6
5B	13	4	2016	Cooperative 2	10:00:00	13:00:00	3	6
4,5b y 6	13	4	2016	Cooperative 2	10:30:00	13:30:00	3	6
5B	13	4	2016	Cooperative 2	11:00:00	14:00:00	3	6
5B	13	4	2016	Cooperative 2	11:00:00	14:00:00	3	6
4,5b y 6	14	4	2016	Cooperative 2	10:00:00	13:00:00	3	6
5B	14	4	2016	Cooperative 2	10:00:00	13:00:00	3	6
5B	14	4	2016	Cooperative 2	10:00:00	13:00:00	3	6
5B	14	4	2016	Cooperative 2	10:00:00	13:00:00	3	6
4,5B Y 6	14	4	2016	Cooperative 2	10:00:00	13:00:00	3	6
4,5b y 6	14	4	2016	Cooperative 2	10:30:00	13:30:00	3	6
4, 5B Y6	14	4	2016	Cooperative 2	10:30:00	13:30:00	3	6
4,5b y 6	15	4	2016	Cooperative 2	10:00:00	13:00:00	3	6
5B	15	4	2016	Cooperative 2	10:00:00	13:00:00	3	6
4,5b y 6	15	4	2016	Cooperative 2	10:00:00	13:00:00	3	6
4,5b y 6	15	4	2016	Cooperative 2	10:00:00	13:00:00	3	6
4,5b y 6	15	4	2016	Cooperative 2	10:00:00	13:00:00	3	6
5B	15	4	2016	Cooperative 2	10:30:00	13:30:00	3	6
4 y 5b	16	4	2016	Cooperative 2	10:00:00	13:00:00	3	6
5B	16	4	2016	Cooperative 2	10:00:00	13:00:00	3	6
5B	16	4	2016	Cooperative 2	10:00:00	13:00:00	3	6
5B	16	4	2016	Cooperative 2	10:00:00	13:00:00	3	6
5B	16	4	2016	Cooperative 2	10:00:00	13:00:00	3	6
5B	16	4	2016	Cooperative 2	10:00:00	13:00:00	3	6
4,5B Y 6	16	4	2016	Cooperative 2	10:00:00	13:00:00	3	6
4,5b y 6	16	4	2016	Cooperative 2	10:00:00	13:00:00	3	6
4,5b y 6	16	4	2016	Cooperative 2	10:00:00	13:00:00	3	6
4,5b y 6	16	4	2016	Cooperative 2	10:30:00	13:30:00	3	6
5B	16	4	2016	Cooperative 2	10:30:00	13:30:00	3	6
5B	17	4	2016	Cooperative 2	10:00:00	13:00:00	3	6
5B	17	4	2016	Cooperative 2	10:00:00	13:00:00	3	6
4 y 5b	17	4	2016	Cooperative 2	10:00:00	13:00:00	3	6
5B	17	4	2016	Cooperative 2	10:00:00	13:00:00	3	6
4, 5B Y6	17	4	2016	Cooperative 2	10:30:00	13:30:00	3	6
5B	17	4	2016	Cooperative 2	11:00:00	14:00:00	3	6
4,5B Y 6	17	4	2016	Cooperative 2	11:00:00	14:00:00	3	6
5B	17	4	2016	Cooperative 2	11:00:00	14:00:00	3	6
4,5b y 6	18	4	2016	Cooperative 2	10:00:00	13:00:00	3	6
5B	18	4	2016	Cooperative 2	10:00:00	13:00:00	3	6
4,5b y 6	18	4	2016	Cooperative 2	10:00:00	13:00:00	3	6
5B	18	4	2016	Cooperative 2	10:00:00	13:00:00	3	6
4,5B Y 6	18	4	2016	Cooperative 2	10:00:00	13:00:00	3	6
4,5b y 6	18	4	2016	Cooperative 2	10:00:00	13:00:00	3	6
5B	18	4	2016	Cooperative 2	10:30:00	13:30:00	3	6
5B	18	4	2016	Cooperative 2	10:30:00	13:30:00	3	6
4,5b y 6	19	4	2016	Cooperative 2	10:00:00	13:00:00	3	6
5B	19	4	2016	Cooperative 2	10:00:00	13:00:00	3	6
5B	19	4	2016	Cooperative 2	10:00:00	13:00:00	3	6
5B	19	4	2016	Cooperative 2	10:00:00	13:00:00	3	6
4, 5B Y6	19	4	2016	Cooperative 2	10:00:00	13:00:00	3	6
4,5b y 6	19	4	2016	Cooperative 2	10:00:00	13:00:00	3	6
4,5b y 6	19	4	2016	Cooperative 2	10:00:00	13:00:00	3	6
4,5B Y 6	19	4	2016	Cooperative 2	10:00:00	13:00:00	3	6
5B	19	4	2016	Cooperative 2	10:30:00	13:30:00	3	6
4,5B Y 6	20	4	2016	Cooperative 2	10:00:00	13:00:00	3	6
5B	20	4	2016	Cooperative 2	10:00:00	13:00:00	3	6
5B	20	4	2016	Cooperative 2	10:00:00	13:00:00	3	6
5B	20	4	2016	Cooperative 2	10:00:00	13:00:00	3	6
4, 5B Y6	20	4	2016	Cooperative 2	10:00:00	13:00:00	3	6
5B	20	4	2016	Cooperative 2	10:00:00	13:00:00	3	6
4 y 5b	20	4	2016	Cooperative 2	10:00:00	13:00:00	3	6
4,5b y 6	20	4	2016	Cooperative 2	10:00:00	13:00:00	3	6
5B	20	4	2016	Cooperative 2	10:00:00	13:00:00	3	6
5B	20	4	2016	Cooperative 2	10:00:00	13:00:00	3	6
4,5B Y 6	20	4	2016	Cooperative 2	10:00:00	13:00:00	3	6
5B	20	4	2016	Cooperative 2	10:00:00	13:00:00	3	6
5B	20	4	2016	Cooperative 2	10:30:00	13:30:00	3	6
4,5b y 6	21	4	2016	Cooperative 2	10:00:00	13:00:00	3	6
4, 5B Y6	21	4	2016	Cooperative 2	10:00:00	13:00:00	3	6
5B	21	4	2016	Cooperative 2	10:00:00	13:00:00	3	6
4,5b y 6	21	4	2016	Cooperative 2	10:00:00	13:00:00	3	6
5B	21	4	2016	Cooperative 2	10:00:00	13:00:00	3	6
5B	21	4	2016	Cooperative 2	10:00:00	13:00:00	3	6
5B	21	4	2016	Cooperative 2	10:00:00	13:00:00	3	6
4,5b y 6	21	4	2016	Cooperative 2	10:00:00	13:00:00	3	6
5B	21	4	2016	Cooperative 2	10:00:00	13:00:00	3	6
5B	21	4	2016	Cooperative 2	10:30:00	13:30:00	3	6
4,5B Y 6	21	4	2016	Cooperative 2	10:30:00	13:30:00	3	6
4,5b y 6	22	4	2016	Cooperative 2	10:00:00	13:00:00	3	6
4, 5B Y6	22	4	2016	Cooperative 2	10:00:00	13:00:00	3	6
5B	22	4	2016	Cooperative 2	10:00:00	13:00:00	3	6
5B	22	4	2016	Cooperative 2	10:00:00	13:00:00	3	6
4 y 5b	22	4	2016	Cooperative 2	10:00:00	13:00:00	3	6
4,5b y 6	22	4	2016	Cooperative 2	10:00:00	13:00:00	3	6
5B	22	4	2016	Cooperative 2	10:30:00	13:30:00	3	6
4,5b y 6	22	4	2016	Cooperative 2	10:30:00	13:30:00	3	6
4,5b y 6	22	4	2016	Cooperative 2	11:00:00	14:00:00	3	6
4,5B Y 6	23	4	2016	Cooperative 2	10:00:00	13:00:00	3	6
5B	23	4	2016	Cooperative 2	10:00:00	13:00:00	3	6
5B	23	4	2016	Cooperative 2	10:00:00	13:00:00	3	6
4,5B Y 6	23	4	2016	Cooperative 2	10:00:00	13:00:00	3	6
5B	23	4	2016	Cooperative 2	10:00:00	13:00:00	3	6
5B	23	4	2016	Cooperative 2	10:00:00	13:00:00	3	6
5B	23	4	2016	Cooperative 2	10:00:00	13:00:00	3	6
5B	23	4	2016	Cooperative 2	10:00:00	13:00:00	3	6
4, 5B Y6	23	4	2016	Cooperative 2	10:00:00	13:00:00	3	6
4,5B Y 6	24	4	2016	Cooperative 2	10:00:00	13:00:00	3	6
5B	24	4	2016	Cooperative 2	10:00:00	13:00:00	3	6
5B	24	4	2016	Cooperative 2	10:00:00	13:00:00	3	6
5B	24	4	2016	Cooperative 2	10:30:00	13:30:00	3	6
5B	25	4	2016	Cooperative 2	10:00:00	13:00:00	3	6
4,5B Y 6	25	4	2016	Cooperative 2	10:00:00	13:00:00	3	6
5B	25	4	2016	Cooperative 2	10:00:00	13:00:00	3	6
4,5b y 6	25	4	2016	Cooperative 2	10:00:00	13:00:00	3	6
5B	25	4	2016	Cooperative 2	10:00:00	13:00:00	3	6
5B	25	4	2016	Cooperative 2	10:00:00	13:00:00	3	6
5B	25	4	2016	Cooperative 2	10:00:00	13:00:00	3	6
5B	25	4	2016	Cooperative 2	10:00:00	13:00:00	3	6
4, 5B Y6	25	4	2016	Cooperative 2	10:30:00	13:30:00	3	6
5B	25	4	2016	Cooperative 2	10:30:00	13:30:00	3	6
4,5b y 6	25	4	2016	Cooperative 2	10:30:00	13:30:00	3	6
5B	26	4	2016	Cooperative 2	10:00:00	13:00:00	3	6
4,5b y 6	26	4	2016	Cooperative 2	10:00:00	13:00:00	3	6
5B	26	4	2016	Cooperative 2	10:00:00	13:00:00	3	6
5B	26	4	2016	Cooperative 2	10:00:00	13:00:00	3	6
5B	26	4	2016	Cooperative 2	10:00:00	13:00:00	3	6
5B	26	4	2016	Cooperative 2	10:00:00	13:00:00	3	6
5B	26	4	2016	Cooperative 2	10:00:00	13:00:00	3	6
4 y 5b	26	4	2016	Cooperative 2	10:00:00	13:00:00	3	6
5B	26	4	2016	Cooperative 2	10:00:00	13:00:00	3	6
4,5b y 6	26	4	2016	Cooperative 2	10:00:00	13:00:00	3	6
4,5b y 6	26	4	2016	Cooperative 2	10:00:00	13:00:00	3	6
4, 5B Y6	27	4	2016	Cooperative 2	10:00:00	13:00:00	3	6
5B	27	4	2016	Cooperative 2	10:00:00	13:00:00	3	6
5B	27	4	2016	Cooperative 2	10:00:00	13:00:00	3	6
5B	27	4	2016	Cooperative 2	10:00:00	13:00:00	3	6
5B	27	4	2016	Cooperative 2	10:00:00	13:00:00	3	6
5B	27	4	2016	Cooperative 2	10:00:00	13:00:00	3	6
4 y 5b	27	4	2016	Cooperative 2	10:00:00	13:00:00	3	6
4,5b y 6	27	4	2016	Cooperative 2	10:00:00	13:00:00	3	6
5B	27	4	2016	Cooperative 2	10:30:00	13:30:00	3	6
5B	27	4	2016	Cooperative 2	10:30:00	13:30:00	3	6
5B	28	4	2016	Cooperative 2	10:00:00	13:00:00	3	6
4,5B Y 6	28	4	2016	Cooperative 2	10:00:00	13:00:00	3	6
4, 5B Y6	28	4	2016	Cooperative 2	10:00:00	13:00:00	3	6
4 y 5b	28	4	2016	Cooperative 2	10:00:00	13:00:00	3	6
4,5B Y 6	28	4	2016	Cooperative 2	10:00:00	13:00:00	3	6
4,5b y 6	28	4	2016	Cooperative 2	10:00:00	13:00:00	3	6
4,5B Y 6	29	4	2016	Cooperative 2	10:00:00	13:00:00	3	6
4, 5B Y6	29	4	2016	Cooperative 2	10:00:00	13:00:00	3	6
5B	29	4	2016	Cooperative 2	10:00:00	13:00:00	3	6
5B	29	4	2016	Cooperative 2	10:00:00	13:00:00	3	6
4 y 5b	29	4	2016	Cooperative 2	10:00:00	13:00:00	3	6
5B	29	4	2016	Cooperative 2	10:00:00	13:00:00	3	6
5B	29	4	2016	Cooperative 2	10:00:00	13:00:00	3	6
5B	29	4	2016	Cooperative 2	10:00:00	13:00:00	3	6
4,5B Y 6	29	4	2016	Cooperative 2	10:00:00	13:00:00	3	6
5B	29	4	2016	Cooperative 2	11:00:00	14:00:00	3	6
5B	29	4	2016	Cooperative 2	11:00:00	14:00:00	3	6
5B	30	4	2016	Cooperative 2	10:00:00	13:00:00	3	6
4,5B Y 6	30	4	2016	Cooperative 2	10:00:00	13:00:00	3	6
5B	30	4	2016	Cooperative 2	10:00:00	13:00:00	3	6
4 y 5b	30	4	2016	Cooperative 2	10:00:00	13:00:00	3	6
5B	30	4	2016	Cooperative 2	10:30:00	13:30:00	3	6
4,5b y 6	1	5	2016	Cooperative 2	10:00:00	13:00:00	3	6
5B	1	5	2016	Cooperative 2	10:00:00	13:00:00	3	6
4,5B Y 6	1	5	2016	Cooperative 2	10:30:00	13:30:00	3	6
4,5B Y 6	2	5	2016	Cooperative 2	10:00:00	13:00:00	3	6
5B	2	5	2016	Cooperative 2	10:00:00	13:00:00	3	6
5B	2	5	2016	Cooperative 2	10:00:00	13:00:00	3	6
5B	2	5	2016	Cooperative 2	10:00:00	13:00:00	3	6
4,5B Y 6	2	5	2016	Cooperative 2	10:00:00	13:00:00	3	6
5B	2	5	2016	Cooperative 2	10:00:00	13:00:00	3	6
4,5b y 6	2	5	2016	Cooperative 2	10:30:00	13:30:00	3	6
5B	3	5	2016	Cooperative 2	10:00:00	13:00:00	3	6
5B	3	5	2016	Cooperative 2	10:00:00	13:00:00	3	6
5B	3	5	2016	Cooperative 2	10:00:00	13:00:00	3	6
4 y 5b	3	5	2016	Cooperative 2	10:00:00	13:00:00	3	6
5B	3	5	2016	Cooperative 2	10:00:00	13:00:00	3	6
4, 5B Y6	3	5	2016	Cooperative 2	10:30:00	13:30:00	3	6
4,5b y 6	3	5	2016	Cooperative 2	10:30:00	13:30:00	3	6
5B	4	5	2016	Cooperative 2	10:00:00	13:00:00	3	6
5B	4	5	2016	Cooperative 2	10:00:00	13:00:00	3	6
4,5B Y 6	4	5	2016	Cooperative 2	10:00:00	13:00:00	3	6
4,5b y 6	4	5	2016	Cooperative 2	10:00:00	13:00:00	3	6
4,5b y 6	4	5	2016	Cooperative 2	10:00:00	13:00:00	3	6
5B	4	5	2016	Cooperative 2	10:00:00	13:00:00	3	6
5B	4	5	2016	Cooperative 2	10:00:00	13:00:00	3	6
4,5B Y 6	4	5	2016	Cooperative 2	10:30:00	13:30:00	3	6
5B	4	5	2016	Cooperative 2	10:30:00	13:30:00	3	6
4, 5B Y6	5	5	2016	Cooperative 2	10:00:00	13:00:00	3	6
5B	5	5	2016	Cooperative 2	10:00:00	13:00:00	3	6
4 y 5b	5	5	2016	Cooperative 2	10:00:00	13:00:00	3	6
5B	5	5	2016	Cooperative 2	10:00:00	13:00:00	3	6
5B	5	5	2016	Cooperative 2	10:00:00	13:00:00	3	6
5B	5	5	2016	Cooperative 2	10:00:00	13:00:00	3	6
4,5B Y 6	5	5	2016	Cooperative 2	10:00:00	13:00:00	3	6
4,5b y 6	5	5	2016	Cooperative 2	10:30:00	13:30:00	3	6
5B	5	5	2016	Cooperative 2	10:30:00	13:30:00	3	6
4,5b y 6	6	5	2016	Cooperative 2	10:00:00	13:00:00	3	6
5B	6	5	2016	Cooperative 2	10:00:00	13:00:00	3	6
5B	6	5	2016	Cooperative 2	10:00:00	13:00:00	3	6
4,5b y 6	6	5	2016	Cooperative 2	10:00:00	13:00:00	3	6
4, 5B Y6	6	5	2016	Cooperative 2	10:00:00	13:00:00	3	6
4,5b y 6	6	5	2016	Cooperative 2	10:00:00	13:00:00	3	6
5B	6	5	2016	Cooperative 2	10:00:00	13:00:00	3	6
5B	6	5	2016	Cooperative 2	10:00:00	13:00:00	3	6
5B	6	5	2016	Cooperative 2	10:30:00	13:30:00	3	6
5B	7	5	2016	Cooperative 2	10:00:00	13:00:00	3	6
4 y 5b	7	5	2016	Cooperative 2	10:00:00	13:00:00	3	6
4,5b y 6	7	5	2016	Cooperative 2	10:00:00	13:00:00	3	6
5B	7	5	2016	Cooperative 2	10:00:00	13:00:00	3	6
4,5B Y 6	7	5	2016	Cooperative 2	10:30:00	13:30:00	3	6
4,5b y 6	7	5	2016	Cooperative 2	10:30:00	13:30:00	3	6
5B	7	5	2016	Cooperative 2	10:30:00	13:30:00	3	6
4,5b y 6	8	5	2016	Cooperative 2	10:00:00	13:00:00	3	6
4, 5B Y6	8	5	2016	Cooperative 2	10:00:00	13:00:00	3	6
5B	8	5	2016	Cooperative 2	10:00:00	13:00:00	3	6
5B	8	5	2016	Cooperative 2	10:30:00	13:30:00	3	6
5B	8	5	2016	Cooperative 2	11:00:00	14:00:00	3	6
5B	8	5	2016	Cooperative 2	11:00:00	14:00:00	3	6
5B	8	5	2016	Cooperative 2	11:00:00	14:00:00	3	6
4,5b y 6	8	5	2016	Cooperative 2	11:00:00	14:00:00	3	6
5B	9	5	2016	Cooperative 2	10:00:00	13:00:00	3	6
5B	9	5	2016	Cooperative 2	10:00:00	13:00:00	3	6
4,5B Y 6	9	5	2016	Cooperative 2	10:00:00	13:00:00	3	6
5B	9	5	2016	Cooperative 2	10:00:00	13:00:00	3	6
4,5B Y 6	9	5	2016	Cooperative 2	10:00:00	13:00:00	3	6
5B	10	5	2016	Cooperative 2	10:00:00	13:00:00	3	6
5B	10	5	2016	Cooperative 2	10:00:00	13:00:00	3	6
5B	10	5	2016	Cooperative 2	10:00:00	13:00:00	3	6
4,5b y 6	10	5	2016	Cooperative 2	10:00:00	13:00:00	3	6
4,5b y 6	10	5	2016	Cooperative 2	10:00:00	13:00:00	3	6
4, 5B Y6	10	5	2016	Cooperative 2	10:00:00	13:00:00	3	6
5B	10	5	2016	Cooperative 2	10:00:00	13:00:00	3	6
5B	10	5	2016	Cooperative 2	10:30:00	13:30:00	3	6
4 y 5b	11	5	2016	Cooperative 2	10:00:00	13:00:00	3	6
5B	11	5	2016	Cooperative 2	10:00:00	13:00:00	3	6
5B	11	5	2016	Cooperative 2	10:00:00	13:00:00	3	6
5B	12	5	2016	Cooperative 2	10:00:00	13:00:00	3	6
4,5b y 6	12	5	2016	Cooperative 2	10:00:00	13:00:00	3	6
5B	12	5	2016	Cooperative 2	10:30:00	13:30:00	3	6
5B	12	5	2016	Cooperative 2	10:00:00	13:00:00	3	6
5B	12	5	2016	Cooperative 2	10:00:00	13:00:00	3	6
4 y 5b	12	5	2016	Cooperative 2	10:00:00	13:00:00	3	6
5B	12	5	2016	Cooperative 2	10:00:00	13:00:00	3	6
5B	12	5	2016	Cooperative 2	10:00:00	13:00:00	3	6
4,5B Y 6	13	5	2016	Cooperative 2	10:00:00	13:00:00	3	6
4,5b y 6	13	5	2016	Cooperative 2	10:00:00	13:00:00	3	6
4,5b y 6	13	5	2016	Cooperative 2	10:00:00	13:00:00	3	6
5B	13	5	2016	Cooperative 2	10:00:00	13:00:00	3	6
4,5b y 6	13	5	2016	Cooperative 2	10:00:00	13:00:00	3	6
4, 5B Y6	13	5	2016	Cooperative 2	10:00:00	13:00:00	3	6
5B	13	5	2016	Cooperative 2	10:00:00	13:00:00	3	6
5B	13	5	2016	Cooperative 2	10:00:00	13:00:00	3	6
5B	13	5	2016	Cooperative 2	10:00:00	13:00:00	3	6
4 y 5b	13	5	2016	Cooperative 2	10:30:00	13:30:00	3	6
5B	13	5	2016	Cooperative 2	10:30:00	13:30:00	3	6
5B	14	5	2016	Cooperative 2	10:00:00	13:00:00	3	6
5B	14	5	2016	Cooperative 2	10:00:00	13:00:00	3	6
5B	14	5	2016	Cooperative 2	10:00:00	13:00:00	3	6
4, 5B Y6	14	5	2016	Cooperative 2	10:30:00	13:30:00	3	6
4,5B Y 6	15	5	2016	Cooperative 2	10:00:00	13:00:00	3	6
5B	15	5	2016	Cooperative 2	10:30:00	13:30:00	3	6
4,5B Y 6	16	5	2016	Cooperative 2	10:00:00	13:00:00	3	6
5B	16	5	2016	Cooperative 2	10:00:00	13:00:00	3	6
4,5b y 6	16	5	2016	Cooperative 2	10:00:00	13:00:00	3	6
4,5b y 6	16	5	2016	Cooperative 2	10:00:00	13:00:00	3	6
5B	16	5	2016	Cooperative 2	10:00:00	13:00:00	3	6
4, 5B Y6	16	5	2016	Cooperative 2	10:00:00	13:00:00	3	6
5B	16	5	2016	Cooperative 2	10:00:00	13:00:00	3	6
4,5b y 6	16	5	2016	Cooperative 2	10:00:00	13:00:00	3	6
5B	16	5	2016	Cooperative 2	10:00:00	13:00:00	3	6
5B	16	5	2016	Cooperative 2	10:30:00	13:30:00	3	6
4,5b y 6	17	5	2016	Cooperative 2	10:00:00	13:00:00	3	6
4,5B Y 6	17	5	2016	Cooperative 2	10:00:00	13:00:00	3	6
5B	17	5	2016	Cooperative 2	10:00:00	13:00:00	3	6
5B	17	5	2016	Cooperative 2	10:00:00	13:00:00	3	6
4,5b y 6	17	5	2016	Cooperative 2	10:00:00	13:00:00	3	6
4,5b y 6	17	5	2016	Cooperative 2	10:30:00	13:30:00	3	6
4,5B Y 6	17	5	2016	Cooperative 2	09:30:00	12:30:00	3	6
5B	18	5	2016	Cooperative 2	10:00:00	13:00:00	3	6
4, 5B Y6	18	5	2016	Cooperative 2	10:00:00	13:00:00	3	6
4 y 5b	18	5	2016	Cooperative 2	10:00:00	13:00:00	3	6
5B	18	5	2016	Cooperative 2	10:00:00	13:00:00	3	6
4,5b y 6	18	5	2016	Cooperative 2	10:00:00	13:00:00	3	6
5B	18	5	2016	Cooperative 2	10:00:00	13:00:00	3	6
5B	18	5	2016	Cooperative 2	10:00:00	13:00:00	3	6
4,5b y 6	18	5	2016	Cooperative 2	10:00:00	13:00:00	3	6
5B	18	5	2016	Cooperative 2	10:00:00	13:00:00	3	6
5B	18	5	2016	Cooperative 2	10:30:00	13:30:00	3	6
5B	19	5	2016	Cooperative 2	10:00:00	13:00:00	3	6
4,5b y 6	19	5	2016	Cooperative 2	10:00:00	13:00:00	3	6
5B	19	5	2016	Cooperative 2	10:00:00	13:00:00	3	6
4,5b y 6	19	5	2016	Cooperative 2	10:00:00	13:00:00	3	6
4,5B Y 6	19	5	2016	Cooperative 2	10:00:00	13:00:00	3	6
5B	19	5	2016	Cooperative 2	10:00:00	13:00:00	3	6
4, 5B Y6	19	5	2016	Cooperative 2	10:30:00	13:30:00	3	6
5B	20	5	2016	Cooperative 2	10:00:00	13:00:00	3	6
4 y 5b	20	5	2016	Cooperative 2	10:00:00	13:00:00	3	6
5B	20	5	2016	Cooperative 2	10:00:00	13:00:00	3	6
5B	20	5	2016	Cooperative 2	10:30:00	13:30:00	3	6
5B	20	5	2016	Cooperative 2	10:00:00	13:00:00	3	6
5B	21	5	2016	Cooperative 2	10:00:00	13:00:00	3	6
5B	21	5	2016	Cooperative 2	10:00:00	13:00:00	3	6
4,5B Y 6	22	5	2016	Cooperative 2	10:00:00	13:00:00	3	6
4,5b y 6	22	5	2016	Cooperative 2	10:00:00	13:00:00	3	6
5B	22	5	2016	Cooperative 2	10:00:00	13:00:00	3	6
5B	22	5	2016	Cooperative 2	10:30:00	13:30:00	3	6
4,5b y 6	22	5	2016	Cooperative 2	10:30:00	13:30:00	3	6
4,5B Y 6	23	5	2016	Cooperative 2	10:00:00	13:00:00	3	6
5B	23	5	2016	Cooperative 2	10:00:00	13:00:00	3	6
4,5b y 6	23	5	2016	Cooperative 2	10:00:00	13:00:00	3	6
4,5b y 6	23	5	2016	Cooperative 2	10:00:00	13:00:00	3	6
4, 5B Y6	23	5	2016	Cooperative 2	10:00:00	13:00:00	3	6
5B	23	5	2016	Cooperative 2	10:00:00	13:00:00	3	6
5B	23	5	2016	Cooperative 2	10:30:00	13:30:00	3	6
5B	24	5	2016	Cooperative 2	10:30:00	13:30:00	3	6
4 y 5b	24	5	2016	Cooperative 2	10:00:00	13:00:00	3	6
4,5B Y 6	24	5	2016	Cooperative 2	10:00:00	13:00:00	3	6
5B	24	5	2016	Cooperative 2	10:00:00	13:00:00	3	6
4,5b y 6	24	5	2016	Cooperative 2	10:00:00	13:00:00	3	6
5B	24	5	2016	Cooperative 2	10:00:00	13:00:00	3	6
5B	25	5	2016	Cooperative 2	10:00:00	13:00:00	3	6
4,5b y 6	25	5	2016	Cooperative 2	10:00:00	13:00:00	3	6
5B	26	5	2016	Cooperative 2	10:00:00	13:00:00	3	6
5B	27	5	2016	Cooperative 2	10:00:00	13:00:00	3	6
4, 5B Y6	28	5	2016	Cooperative 2	10:00:00	13:00:00	3	6
4,5b y 6	28	5	2016	Cooperative 2	10:00:00	13:00:00	3	6
5B	29	5	2016	Cooperative 2	10:00:00	13:00:00	3	6
4,5b y 6	29	5	2016	Cooperative 2	10:30:00	13:30:00	3	6
5B	1	6	2016	Cooperative 2	01:00:00	04:00:00	3	6
4,5b y 6	3	6	2016	Cooperative 2	11:00:00	02:00:00	3	5
5B	3	6	2016	Cooperative 2	11:00:00	02:00:00	3	6
4,5b y 6	3	6	2016	Cooperative 2	11:00:00	02:00:00	3	5
4,5b y 6	3	6	2016	Cooperative 2	11:00:00	02:00:00	3	5
5B	3	6	2016	Cooperative 2	01:00:00	04:00:00	3	6
4,5b y 6	3	6	2016	Cooperative 2	01:00:00	04:00:00	3	5
4,5B Y 6	3	6	2016	Cooperative 2	01:00:00	04:00:00	3	5
5B	4	6	2016	Cooperative 2	11:00:00	02:00:00	3	6
4,5b y 6	4	6	2016	Cooperative 2	11:00:00	02:00:00	3	5
4,5b y 6	4	6	2016	Cooperative 2	11:00:00	02:00:00	3	5
5B	4	6	2016	Cooperative 2	11:00:00	02:00:00	3	6
5B	4	6	2016	Cooperative 2	11:00:00	02:00:00	3	6
4 y 5b	4	6	2016	Cooperative 2	11:30:00	02:30:00	3	6
5B	4	6	2016	Cooperative 2	11:30:00	02:30:00	3	6
5B	4	6	2016	Cooperative 2	11:30:00	02:30:00	3	6
4,5b y 6	4	6	2016	Cooperative 2	11:30:00	02:30:00	3	5
4,5b y 6	4	6	2016	Cooperative 2	11:30:00	02:30:00	3	5
4,5b y 6	4	6	2016	Cooperative 2	01:00:00	04:00:00	3	5
4,5b y 6	4	6	2016	Cooperative 2	01:00:00	04:00:00	3	5
4,5b y 6	4	6	2016	Cooperative 2	01:00:00	04:00:00	3	5
4,5b y 6	5	6	2016	Cooperative 2	11:00:00	02:00:00	3	5
5B	5	6	2016	Cooperative 2	11:00:00	02:00:00	3	6
5B	5	6	2016	Cooperative 2	11:00:00	02:00:00	3	6
5B	5	6	2016	Cooperative 2	11:00:00	02:00:00	3	6
4,5b y 6	5	6	2016	Cooperative 2	01:00:00	04:00:00	3	5
5B	5	6	2016	Cooperative 2	11:30:00	02:30:00	3	6
4,5b y 6	5	6	2016	Cooperative 2	11:30:00	02:30:00	3	5
5B	5	6	2016	Cooperative 2	11:30:00	02:30:00	3	6
5B	5	6	2016	Cooperative 2	11:30:00	02:30:00	3	6
4 y 5b	5	6	2016	Cooperative 2	11:30:00	02:30:00	3	6
5B	5	6	2016	Cooperative 2	11:30:00	02:30:00	3	6
5B	5	6	2016	Cooperative 2	11:30:00	02:30:00	3	6
5B	5	6	2016	Cooperative 2	11:30:00	02:30:00	3	6
4,5b y 6	5	6	2016	Cooperative 2	11:30:00	02:30:00	3	5
4,5b y 6	5	6	2016	Cooperative 2	11:30:00	02:30:00	3	5
4,5b y 6	6	6	2016	Cooperative 2	11:00:00	02:00:00	3	5
5B	6	6	2016	Cooperative 2	11:00:00	02:00:00	3	6
5B	6	6	2016	Cooperative 2	11:30:00	02:30:00	3	6
5B	6	6	2016	Cooperative 2	11:30:00	02:30:00	3	6
5B	6	6	2016	Cooperative 2	11:30:00	02:30:00	3	6
4,5b y 6	6	6	2016	Cooperative 2	11:30:00	02:30:00	3	5
5B	6	6	2016	Cooperative 2	11:30:00	02:30:00	3	6
5B	6	6	2016	Cooperative 2	11:30:00	02:30:00	3	6
4 y 5b	6	6	2016	Cooperative 2	11:30:00	02:30:00	3	6
5B	6	6	2016	Cooperative 2	11:30:00	02:30:00	3	6
5B	6	6	2016	Cooperative 2	11:30:00	02:30:00	3	6
5B	6	6	2016	Cooperative 2	11:30:00	02:30:00	3	6
4,5b y 6	6	6	2016	Cooperative 2	11:30:00	02:30:00	3	5
4,5b y 6	6	6	2016	Cooperative 2	11:30:00	02:30:00	3	5
4,5b y 6	7	6	2016	Cooperative 2	11:30:00	02:30:00	3	5
5B	7	6	2016	Cooperative 2	11:30:00	02:30:00	3	6
4 y 5b	7	6	2016	Cooperative 2	11:00:00	02:00:00	3	6
4,5b y 6	7	6	2016	Cooperative 2	11:00:00	02:00:00	3	5
5B	7	6	2016	Cooperative 2	11:00:00	02:00:00	3	6
4,5b y 6	7	6	2016	Cooperative 2	01:00:00	04:00:00	3	5
4,5b y 6	7	6	2016	Cooperative 2	01:00:00	04:00:00	3	5
4,5b y 6	7	6	2016	Cooperative 2	01:00:00	04:00:00	3	5
5B	8	6	2016	Cooperative 2	11:00:00	02:00:00	3	6
4,5b y 6	8	6	2016	Cooperative 2	11:00:00	02:00:00	3	5
5B	8	6	2016	Cooperative 2	11:00:00	02:00:00	3	6
4,5b y 6	8	6	2016	Cooperative 2	11:00:00	02:00:00	3	5
4,5b y 6	8	6	2016	Cooperative 2	01:00:00	04:00:00	3	5
4,5b y 6	9	6	2016	Cooperative 2	11:00:00	02:00:00	3	5
4,5b y 6	9	6	2016	Cooperative 2	11:00:00	02:00:00	3	5
4,5b y 6	9	6	2016	Cooperative 2	11:00:00	02:00:00	3	5
5B	9	6	2016	Cooperative 2	11:00:00	02:00:00	3	6
5B	9	6	2016	Cooperative 2	11:00:00	02:00:00	3	6
4,5b y 6	9	6	2016	Cooperative 2	01:00:00	04:00:00	3	5
5B	9	6	2016	Cooperative 2	11:30:00	02:30:00	3	6
4,5b y 6	9	6	2016	Cooperative 2	11:30:00	02:30:00	3	5
5B	9	6	2016	Cooperative 2	11:30:00	02:30:00	3	6
5B	9	6	2016	Cooperative 2	11:30:00	02:30:00	3	6
4,5b y 6	10	6	2016	Cooperative 2	11:00:00	02:00:00	3	5
4,5b y 6	10	6	2016	Cooperative 2	11:00:00	02:00:00	3	5
4,5b y 6	10	6	2016	Cooperative 2	11:00:00	02:00:00	3	5
5B	10	6	2016	Cooperative 2	11:00:00	02:00:00	3	6
4,5b y 6	10	6	2016	Cooperative 2	11:00:00	02:00:00	3	5
5B	10	6	2016	Cooperative 2	11:00:00	02:00:00	3	6
5B	10	6	2016	Cooperative 2	11:00:00	02:00:00	3	6
5B	10	6	2016	Cooperative 2	11:30:00	02:30:00	3	6
5B	10	6	2016	Cooperative 2	11:30:00	02:30:00	3	6
4,5b y 6	10	6	2016	Cooperative 2	11:30:00	02:30:00	3	5
4,5b y 6	10	6	2016	Cooperative 2	11:30:00	02:30:00	3	5
5B	10	6	2016	Cooperative 2	01:00:00	04:00:00	3	6
5B	11	6	2016	Cooperative 2	11:00:00	02:00:00	3	6
5B	11	6	2016	Cooperative 2	11:00:00	02:00:00	3	6
4,5b y 6	11	6	2016	Cooperative 2	11:00:00	02:00:00	3	5
4,5b y 6	11	6	2016	Cooperative 2	11:00:00	02:00:00	3	5
5B	11	6	2016	Cooperative 2	11:30:00	02:30:00	3	6
5B	11	6	2016	Cooperative 2	11:30:00	02:30:00	3	6
4,5b y 6	11	6	2016	Cooperative 2	11:30:00	02:30:00	3	5
4,5b y 6	11	6	2016	Cooperative 2	11:30:00	02:30:00	3	5
4,5b y 6	11	6	2016	Cooperative 2	11:30:00	02:30:00	3	5
4 y 5b	11	6	2016	Cooperative 2	01:00:00	04:00:00	3	6
5B	12	6	2016	Cooperative 2	11:00:00	02:00:00	3	6
5B	12	6	2016	Cooperative 2	11:00:00	02:00:00	3	6
4,5b y 6	12	6	2016	Cooperative 2	11:00:00	02:00:00	3	5
4,5b y 6	12	6	2016	Cooperative 2	11:00:00	02:00:00	3	5
4,5b y 6	12	6	2016	Cooperative 2	11:00:00	02:00:00	3	5
4,5b y 6	12	6	2016	Cooperative 2	01:00:00	04:00:00	3	5
5B	12	6	2016	Cooperative 2	11:30:00	02:30:00	3	6
5B	12	6	2016	Cooperative 2	11:30:00	02:30:00	3	6
4,5b y 6	12	6	2016	Cooperative 2	11:30:00	02:30:00	3	5
4,5b y 6	12	6	2016	Cooperative 2	11:30:00	02:30:00	3	5
5B	13	6	2016	Cooperative 2	11:00:00	02:00:00	3	6
5B	13	6	2016	Cooperative 2	11:00:00	02:00:00	3	6
4,5b y 6	13	6	2016	Cooperative 2	11:00:00	02:00:00	3	5
5B	13	6	2016	Cooperative 2	11:00:00	02:00:00	3	6
4,5b y 6	13	6	2016	Cooperative 2	11:00:00	02:00:00	3	5
4,5b y 6	13	6	2016	Cooperative 2	11:00:00	02:00:00	3	5
4 y 5b	13	6	2016	Cooperative 2	11:30:00	02:30:00	3	6
5B	13	6	2016	Cooperative 2	11:30:00	02:30:00	3	6
4,5b y 6	13	6	2016	Cooperative 2	11:30:00	02:30:00	3	5
4,5b y 6	13	6	2016	Cooperative 2	11:30:00	02:30:00	3	5
4,5b y 6	13	6	2016	Cooperative 2	11:30:00	02:30:00	3	5
4,5b y 6	13	6	2016	Cooperative 2	01:00:00	04:00:00	3	5
4,5b y 6	13	6	2016	Cooperative 2	01:00:00	04:00:00	3	5
5B	14	6	2016	Cooperative 2	11:00:00	02:00:00	3	6
5B	14	6	2016	Cooperative 2	11:00:00	02:00:00	3	6
5B	14	6	2016	Cooperative 2	11:00:00	02:00:00	3	6
4,5b y 6	14	6	2016	Cooperative 2	01:00:00	04:00:00	3	5
4,5b y 6	14	6	2016	Cooperative 2	01:00:00	04:00:00	3	5
5B	14	6	2016	Cooperative 2	11:30:00	02:30:00	3	6
5B	14	6	2016	Cooperative 2	11:30:00	02:30:00	3	6
4,5b y 6	14	6	2016	Cooperative 2	11:30:00	02:30:00	3	5
4,5b y 6	15	6	2016	Cooperative 2	11:00:00	02:00:00	3	5
5B	15	6	2016	Cooperative 2	11:00:00	02:00:00	3	6
5B	15	6	2016	Cooperative 2	11:00:00	02:00:00	3	6
4,5b y 6	15	6	2016	Cooperative 2	11:00:00	02:00:00	3	5
4,5b y 6	15	6	2016	Cooperative 2	01:00:00	04:00:00	3	5
4,5b y 6	16	6	2016	Cooperative 2	11:00:00	02:00:00	3	5
5B	16	6	2016	Cooperative 2	11:00:00	02:00:00	3	6
4 y 5b	16	6	2016	Cooperative 2	11:00:00	02:00:00	3	6
4,5b y 6	16	6	2016	Cooperative 2	11:00:00	02:00:00	3	5
4,5b y 6	16	6	2016	Cooperative 2	11:00:00	02:00:00	3	5
5B	16	6	2016	Cooperative 2	11:00:00	02:00:00	3	6
5B	16	6	2016	Cooperative 2	11:30:00	02:30:00	3	6
4,5b y 6	16	6	2016	Cooperative 2	11:30:00	02:30:00	3	5
4,5b y 6	16	6	2016	Cooperative 2	01:00:00	04:00:00	3	5
4,5b y 6	16	6	2016	Cooperative 2	01:00:00	04:00:00	3	5
4,5b y 6	17	6	2016	Cooperative 2	11:00:00	02:00:00	3	5
5B	17	6	2016	Cooperative 2	11:00:00	02:00:00	3	6
4,5b y 6	17	6	2016	Cooperative 2	11:00:00	02:00:00	3	5
4,5b y 6	17	6	2016	Cooperative 2	11:00:00	02:00:00	3	5
4,5b y 6	17	6	2016	Cooperative 2	11:00:00	02:00:00	3	5
5B	17	6	2016	Cooperative 2	11:00:00	02:00:00	3	6
4,5b y 6	17	6	2016	Cooperative 2	11:00:00	02:00:00	3	5
5B	17	6	2016	Cooperative 2	11:00:00	02:00:00	3	6
5B	17	6	2016	Cooperative 2	11:00:00	02:00:00	3	6
4,5b y 6	17	6	2016	Cooperative 2	01:00:00	04:00:00	3	5
4,5b y 6	17	6	2016	Cooperative 2	01:00:00	04:00:00	3	5
5B	17	6	2016	Cooperative 2	01:00:00	04:00:00	3	6
5B	17	6	2016	Cooperative 2	01:00:00	04:00:00	3	6
4,5b y 6	17	6	2016	Cooperative 2	11:30:00	02:30:00	3	5
4,5b y 6	17	6	2016	Cooperative 2	11:30:00	02:30:00	3	5
4,5b y 6	18	6	2016	Cooperative 2	11:00:00	02:00:00	3	5
4,5b y 6	18	6	2016	Cooperative 2	11:00:00	02:00:00	3	5
5B	18	6	2016	Cooperative 2	11:00:00	02:00:00	3	6
4,5b y 6	18	6	2016	Cooperative 2	01:00:00	04:00:00	3	5
5B	18	6	2016	Cooperative 2	11:30:00	02:30:00	3	6
5B	18	6	2016	Cooperative 2	11:30:00	02:30:00	3	6
5B	18	6	2016	Cooperative 2	11:30:00	02:30:00	3	6
4,5b y 6	18	6	2016	Cooperative 2	11:30:00	02:30:00	3	5
5B	18	6	2016	Cooperative 2	12:30:00	03:30:00	3	6
5B	19	6	2016	Cooperative 2	11:00:00	02:00:00	3	6
4 y 5b	19	6	2016	Cooperative 2	11:00:00	02:00:00	3	6
4,5b y 6	19	6	2016	Cooperative 2	11:00:00	02:00:00	3	5
4,5b y 6	19	6	2016	Cooperative 2	11:00:00	02:00:00	3	5
4,5b y 6	19	6	2016	Cooperative 2	11:00:00	02:00:00	3	5
5B	19	6	2016	Cooperative 2	11:00:00	02:00:00	3	6
5B	19	6	2016	Cooperative 2	11:00:00	02:00:00	3	6
5B	19	6	2016	Cooperative 2	11:00:00	02:00:00	3	6
4,5b y 6	19	6	2016	Cooperative 2	12:00:00	03:00:00	3	5
4,5B Y 6	19	6	2016	Cooperative 2	01:00:00	04:00:00	3	5
5B	19	6	2016	Cooperative 2	01:00:00	04:00:00	3	6
4,5b y 6	19	6	2016	Cooperative 2	01:00:00	04:00:00	3	5
5B	19	6	2016	Cooperative 2	01:00:00	04:00:00	3	6
5B	19	6	2016	Cooperative 2	11:30:00	02:30:00	3	6
5B	19	6	2016	Cooperative 2	11:30:00	02:30:00	3	6
4,5b y 6	19	6	2016	Cooperative 2	11:30:00	02:30:00	3	5
4,5b y 6	19	6	2016	Cooperative 2	11:30:00	02:30:00	3	5
4,5b y 6	19	6	2016	Cooperative 2	11:30:00	02:30:00	3	5
4,5b y 6	20	6	2016	Cooperative 2	11:00:00	02:00:00	3	5
4,5b y 6	20	6	2016	Cooperative 2	11:00:00	02:00:00	3	5
4,5b y 6	20	6	2016	Cooperative 2	11:00:00	02:00:00	3	5
4,5B Y 6	20	6	2016	Cooperative 2	11:00:00	02:00:00	3	5
5B	20	6	2016	Cooperative 2	11:00:00	02:00:00	3	6
4,5b y 6	20	6	2016	Cooperative 2	11:00:00	02:00:00	3	5
5B	20	6	2016	Cooperative 2	11:00:00	02:00:00	3	6
4,5b y 6	20	6	2016	Cooperative 2	11:00:00	02:00:00	3	5
5B	20	6	2016	Cooperative 2	11:00:00	02:00:00	3	6
5B	20	6	2016	Cooperative 2	11:00:00	02:00:00	3	6
4,5b y 6	20	6	2016	Cooperative 2	11:00:00	02:00:00	3	5
4 y 5b	20	6	2016	Cooperative 2	11:00:00	02:00:00	3	6
5B	20	6	2016	Cooperative 2	11:00:00	02:00:00	3	6
4,5b y 6	20	6	2016	Cooperative 2	11:00:00	02:00:00	3	5
5B	20	6	2016	Cooperative 2	11:00:00	02:00:00	3	6
4,5b y 6	20	6	2016	Cooperative 2	11:00:00	02:00:00	3	5
4,5b y 6	20	6	2016	Cooperative 2	11:00:00	02:00:00	3	5
5B	20	6	2016	Cooperative 2	11:00:00	02:00:00	3	6
4,5b y 6	20	6	2016	Cooperative 2	11:30:00	02:30:00	3	5
5B	20	6	2016	Cooperative 2	11:30:00	02:30:00	3	6
5B	20	6	2016	Cooperative 2	11:30:00	02:30:00	3	6
4,5b y 6	20	6	2016	Cooperative 2	01:00:00	04:00:00	3	5
4,5b y 6	21	6	2016	Cooperative 2	11:00:00	02:00:00	3	5
4,5b y 6	21	6	2016	Cooperative 2	11:00:00	02:00:00	3	5
4,5b y 6	21	6	2016	Cooperative 2	11:00:00	02:00:00	3	5
4,5b y 6	21	6	2016	Cooperative 2	11:00:00	02:00:00	3	5
5B	21	6	2016	Cooperative 2	11:00:00	02:00:00	3	6
4,5b y 6	21	6	2016	Cooperative 2	11:00:00	02:00:00	3	5
4,5b y 6	21	6	2016	Cooperative 2	11:00:00	02:00:00	3	5
5B	21	6	2016	Cooperative 2	11:30:00	02:30:00	3	6
4,5b y 6	21	6	2016	Cooperative 2	11:30:00	02:30:00	3	5
5B	21	6	2016	Cooperative 2	11:30:00	02:30:00	3	6
5B	21	6	2016	Cooperative 2	11:30:00	02:30:00	3	6
4 y 5b	21	6	2016	Cooperative 2	11:30:00	02:30:00	3	6
4,5b y 6	21	6	2016	Cooperative 2	01:00:00	04:00:00	3	5
4,5B Y 6	21	6	2016	Cooperative 2	01:00:00	04:00:00	3	5
5B	22	6	2016	Cooperative 2	11:00:00	02:00:00	3	6
4,5b y 6	22	6	2016	Cooperative 2	11:00:00	02:00:00	3	5
4,5b y 6	22	6	2016	Cooperative 2	11:00:00	02:00:00	3	5
5B	22	6	2016	Cooperative 2	11:00:00	02:00:00	3	6
5B	22	6	2016	Cooperative 2	11:00:00	02:00:00	3	6
4,5b y 6	22	6	2016	Cooperative 2	11:30:00	02:30:00	3	5
4,5b y 6	22	6	2016	Cooperative 2	11:30:00	02:30:00	3	5
4,5B Y 6	22	6	2016	Cooperative 2	01:00:00	04:00:00	3	5
4,5b y 6	23	6	2016	Cooperative 2	11:00:00	02:00:00	3	5
4,5b y 6	23	6	2016	Cooperative 2	11:00:00	02:00:00	3	5
5B	23	6	2016	Cooperative 2	11:00:00	02:00:00	3	6
4,5b y 6	23	6	2016	Cooperative 2	11:00:00	02:00:00	3	5
5B	23	6	2016	Cooperative 2	11:00:00	02:00:00	3	6
4,5b y 6	23	6	2016	Cooperative 2	11:00:00	02:00:00	3	5
4,5b y 6	23	6	2016	Cooperative 2	11:00:00	02:00:00	3	5
5B	23	6	2016	Cooperative 2	11:30:00	02:30:00	3	6
5B	23	6	2016	Cooperative 2	11:30:00	02:30:00	3	6
4,5b y 6	23	6	2016	Cooperative 2	11:30:00	02:30:00	3	5
5B	23	6	2016	Cooperative 2	01:00:00	04:00:00	3	6
4 y 5b	23	6	2016	Cooperative 2	01:00:00	04:00:00	3	6
4,5b y 6	23	6	2016	Cooperative 2	01:00:00	04:00:00	3	5
4,5b y 6	23	6	2016	Cooperative 2	01:00:00	04:00:00	3	5
5B	24	6	2016	Cooperative 2	11:00:00	02:00:00	3	6
5B	24	6	2016	Cooperative 2	11:00:00	02:00:00	3	6
4,5b y 6	24	6	2016	Cooperative 2	11:00:00	02:00:00	3	5
5B	24	6	2016	Cooperative 2	11:00:00	02:00:00	3	6
5B	24	6	2016	Cooperative 2	11:00:00	02:00:00	3	6
5B	24	6	2016	Cooperative 2	11:00:00	02:00:00	3	6
4,5b y 6	24	6	2016	Cooperative 2	11:00:00	02:00:00	3	5
5B	24	6	2016	Cooperative 2	11:00:00	02:00:00	3	6
4,5b y 6	24	6	2016	Cooperative 2	11:00:00	02:00:00	3	5
4,5b y 6	24	6	2016	Cooperative 2	11:30:00	02:30:00	3	5
5B	24	6	2016	Cooperative 2	11:30:00	02:30:00	3	6
5B	24	6	2016	Cooperative 2	11:30:00	02:30:00	3	6
4,5b y 6	24	6	2016	Cooperative 2	01:00:00	04:00:00	3	5
5B	25	6	2016	Cooperative 2	11:00:00	02:00:00	3	6
4,5b y 6	25	6	2016	Cooperative 2	11:00:00	02:00:00	3	5
4,5b y 6	25	6	2016	Cooperative 2	11:00:00	02:00:00	3	5
4,5b y 6	25	6	2016	Cooperative 2	11:00:00	02:00:00	3	5
4,5b y 6	25	6	2016	Cooperative 2	11:30:00	02:30:00	3	5
5B	25	6	2016	Cooperative 2	11:30:00	02:30:00	3	6
4 y 5b	25	6	2016	Cooperative 2	11:30:00	02:30:00	3	6
5B	25	6	2016	Cooperative 2	11:30:00	02:30:00	3	6
4,5b y 6	26	6	2016	Cooperative 2	11:00:00	02:00:00	3	5
5B	26	6	2016	Cooperative 2	11:00:00	02:00:00	3	6
5B	26	6	2016	Cooperative 2	11:00:00	02:00:00	3	6
4,5b y 6	26	6	2016	Cooperative 2	11:00:00	02:00:00	3	5
4,5b y 6	26	6	2016	Cooperative 2	11:00:00	02:00:00	3	5
5B	26	6	2016	Cooperative 2	11:00:00	02:00:00	3	6
5B	26	6	2016	Cooperative 2	11:30:00	02:30:00	3	6
4,5b y 6	26	6	2016	Cooperative 2	11:30:00	02:30:00	3	5
4,5b y 6	26	6	2016	Cooperative 2	01:00:00	04:00:00	3	5
4,5b y 6	26	6	2016	Cooperative 2	01:00:00	04:00:00	3	5
4,5B Y 6	26	6	2016	Cooperative 2	01:00:00	04:00:00	3	5
5B	27	6	2016	Cooperative 2	11:00:00	02:00:00	3	6
4,5b y 6	27	6	2016	Cooperative 2	11:00:00	02:00:00	3	5
4,5b y 6	27	6	2016	Cooperative 2	11:00:00	02:00:00	3	5
4,5b y 6	27	6	2016	Cooperative 2	01:00:00	04:00:00	3	5
4,5b y 6	27	6	2016	Cooperative 2	01:00:00	04:00:00	3	5
4,5b y 6	27	6	2016	Cooperative 2	01:00:00	04:00:00	3	5
4,5b y 6	27	6	2016	Cooperative 2	11:30:00	02:30:00	3	5
4,5b y 6	27	6	2016	Cooperative 2	11:30:00	02:30:00	3	5
4,5b y 6	27	6	2016	Cooperative 2	11:30:00	02:30:00	3	5
5B	27	6	2016	Cooperative 2	11:30:00	02:30:00	3	6
5B	28	6	2016	Cooperative 2	11:00:00	02:00:00	3	6
4 y 5b	28	6	2016	Cooperative 2	11:00:00	02:00:00	3	6
4,5b y 6	28	6	2016	Cooperative 2	11:00:00	02:00:00	3	5
5B	28	6	2016	Cooperative 2	01:00:00	04:00:00	3	6
4,5b y 6	28	6	2016	Cooperative 2	01:00:00	04:00:00	3	5
4,5b y 6	28	6	2016	Cooperative 2	01:00:00	04:00:00	3	5
5B	28	6	2016	Cooperative 2	01:00:00	04:00:00	3	6
5B	28	6	2016	Cooperative 2	11:30:00	02:30:00	3	6
5B	28	6	2016	Cooperative 2	11:30:00	02:30:00	3	6
5B	28	6	2016	Cooperative 2	11:30:00	02:30:00	3	6
4,5b y 6	28	6	2016	Cooperative 2	11:30:00	02:30:00	3	5
4,5b y 6	28	6	2016	Cooperative 2	11:00:00	02:00:00	3	5
4,5b y 6	28	6	2016	Cooperative 2	11:30:00	02:30:00	3	5
5B	29	6	2016	Cooperative 2	01:00:00	04:00:00	3	6
5B	29	6	2016	Cooperative 2	11:30:00	02:30:00	3	6
4,5b y 6	29	6	2016	Cooperative 2	11:00:00	02:00:00	3	5
4,5b y 6	29	6	2016	Cooperative 2	11:00:00	02:00:00	3	5
5B	29	6	2016	Cooperative 2	11:00:00	02:00:00	3	6
4,5b y 6	29	6	2016	Cooperative 2	11:00:00	02:00:00	3	5
4 y 5b	29	6	2016	Cooperative 2	11:00:00	02:00:00	3	6
5B	29	6	2016	Cooperative 2	11:00:00	02:00:00	3	6
4,5b y 6	29	6	2016	Cooperative 2	11:00:00	02:00:00	3	5
4,5b y 6	29	6	2016	Cooperative 2	01:00:00	04:00:00	3	5
5B	29	6	2016	Cooperative 2	11:30:00	02:30:00	3	6
4,5b y 6	29	6	2016	Cooperative 2	11:30:00	02:30:00	3	5
5B	30	6	2016	Cooperative 2	11:00:00	02:00:00	3	6
5B	30	6	2016	Cooperative 2	11:00:00	02:00:00	3	6
5B	30	6	2016	Cooperative 2	11:00:00	02:00:00	3	6
5B	30	6	2016	Cooperative 2	11:00:00	02:00:00	3	6
4,5b y 6	30	6	2016	Cooperative 2	11:00:00	02:00:00	3	5
5B	30	6	2016	Cooperative 2	11:00:00	02:00:00	3	6
4,5B Y 6	30	6	2016	Cooperative 2	11:00:00	02:00:00	3	5
4 y 5b	30	6	2016	Cooperative 2	11:30:00	02:30:00	3	6
5B	30	6	2016	Cooperative 2	11:30:00	02:30:00	3	6
4,5b y 6	30	6	2016	Cooperative 2	11:30:00	02:30:00	3	5
5B	30	6	2016	Cooperative 2	11:30:00	02:30:00	3	6
4,5b y 6	30	6	2016	Cooperative 2	01:00:00	04:00:00	3	5
5B	1	7	2016	Cooperative 2	10:30:00	01:30:00	3	6
4,5B Y 6	1	7	2016	Cooperative 2	10:30:00	01:30:00	3	6
4, 5B Y6	1	7	2016	Cooperative 2	10:30:00	01:30:00	3	6
5B	1	7	2016	Cooperative 2	10:30:00	01:30:00	3	6
5B	1	7	2016	Cooperative 2	10:30:00	01:30:00	3	6
4,5B Y 6	1	7	2016	Cooperative 2	10:30:00	01:30:00	3	6
4,5B Y 6	1	7	2016	Cooperative 2	12:00:00	03:00:00	3	6
4,5B Y 6	1	7	2016	Cooperative 2	12:00:00	03:00:00	3	6
5B	1	7	2016	Cooperative 2	01:00:00	04:00:00	3	6
4,5B Y 6	1	7	2016	Cooperative 2	12:00:00	03:00:00	3	6
5B	1	7	2016	Cooperative 2	12:00:00	03:00:00	3	6
4,5b y 6	2	7	2016	Cooperative 2	12:00:00	03:00:00	3	6
4,5B Y 6	2	7	2016	Cooperative 2	12:00:00	03:00:00	3	6
5B	2	7	2016	Cooperative 2	11:30:00	02:30:00	3	6
5B	2	7	2016	Cooperative 2	11:30:00	02:30:00	3	6
5B	2	7	2016	Cooperative 2	11:30:00	02:30:00	3	6
4,5B Y 6	2	7	2016	Cooperative 2	11:30:00	02:30:00	3	6
5B	2	7	2016	Cooperative 2	12:00:00	03:00:00	3	6
4,5B Y 6	2	7	2016	Cooperative 2	01:00:00	04:00:00	3	6
5B	2	7	2016	Cooperative 2	12:00:00	03:00:00	3	6
4,5B Y 6	2	7	2016	Cooperative 2	12:00:00	03:00:00	3	6
5B	3	7	2016	Cooperative 2	10:30:00	01:30:00	3	6
4,5B Y 6	3	7	2016	Cooperative 2	10:30:00	01:30:00	3	6
4,5B Y 6	3	7	2016	Cooperative 2	10:30:00	01:30:00	3	6
5B	3	7	2016	Cooperative 2	10:30:00	01:30:00	3	6
4,5B Y 6	4	7	2016	Cooperative 2	11:30:00	02:30:00	3	6
4, 5B Y6	4	7	2016	Cooperative 2	10:30:00	01:30:00	3	6
4,5b y 6	4	7	2016	Cooperative 2	10:30:00	01:30:00	3	6
5B	4	7	2016	Cooperative 2	10:30:00	01:30:00	3	6
5B	4	7	2016	Cooperative 2	12:00:00	03:00:00	3	6
5B	4	7	2016	Cooperative 2	01:00:00	04:00:00	3	6
4,5B Y 6	4	7	2016	Cooperative 2	12:00:00	03:00:00	3	6
5B	4	7	2016	Cooperative 2	12:00:00	03:00:00	3	6
5B	4	7	2016	Cooperative 2	12:00:00	03:00:00	3	6
4,5B Y 6	4	7	2016	Cooperative 2	12:00:00	03:00:00	3	6
4,5B Y 6	5	7	2016	Cooperative 2	12:00:00	03:00:00	3	6
4,5B Y 6	5	7	2016	Cooperative 2	12:00:00	03:00:00	3	6
5B	5	7	2016	Cooperative 2	12:00:00	03:00:00	3	6
4,5B Y 6	5	7	2016	Cooperative 2	10:30:00	01:30:00	3	6
5B	5	7	2016	Cooperative 2	10:30:00	01:30:00	3	6
5B	5	7	2016	Cooperative 2	01:00:00	04:00:00	3	6
4,5B Y 6	5	7	2016	Cooperative 2	12:00:00	03:00:00	3	6
4,5B Y 6	5	7	2016	Cooperative 2	12:00:00	03:00:00	3	6
4,5b y 6	6	7	2016	Cooperative 2	11:30:00	02:30:00	3	6
5B	6	7	2016	Cooperative 2	11:30:00	02:30:00	3	6
5B	6	7	2016	Cooperative 2	11:30:00	02:30:00	3	6
5B	6	7	2016	Cooperative 2	11:30:00	02:30:00	3	6
5B	6	7	2016	Cooperative 2	12:00:00	03:00:00	3	6
4,5B Y 6	6	7	2016	Cooperative 2	12:00:00	03:00:00	3	6
5B	6	7	2016	Cooperative 2	12:00:00	03:00:00	3	6
4,5B Y 6	6	7	2016	Cooperative 2	12:00:00	03:00:00	3	6
5B	6	7	2016	Cooperative 2	10:30:00	01:30:00	3	6
4,5B Y 6	6	7	2016	Cooperative 2	01:00:00	04:00:00	3	6
4,5B Y 6	7	7	2016	Cooperative 2	10:30:00	01:30:00	3	6
5B	7	7	2016	Cooperative 2	10:30:00	01:30:00	3	6
5B	7	7	2016	Cooperative 2	10:30:00	01:30:00	3	6
5B	7	7	2016	Cooperative 2	11:30:00	02:30:00	3	6
5B	7	7	2016	Cooperative 2	12:00:00	03:00:00	3	6
4,5B Y 6	7	7	2016	Cooperative 2	12:00:00	03:00:00	3	6
5B	7	7	2016	Cooperative 2	12:00:00	03:00:00	3	6
4,5B Y 6	7	7	2016	Cooperative 2	10:30:00	01:30:00	3	6
4,5B Y 6	7	7	2016	Cooperative 2	10:30:00	01:30:00	3	6
4,5B Y 6	7	7	2016	Cooperative 2	10:30:00	01:30:00	3	6
5B	7	7	2016	Cooperative 2	10:30:00	01:30:00	3	6
4,5b y 6	7	7	2016	Cooperative 2	10:30:00	01:30:00	3	6
5B	7	7	2016	Cooperative 2	10:30:00	01:30:00	3	6
5B	7	7	2016	Cooperative 2	01:00:00	04:00:00	3	6
5B	8	7	2016	Cooperative 2	11:30:00	02:30:00	3	6
4,5B Y 6	8	7	2016	Cooperative 2	11:30:00	02:30:00	3	6
5B	8	7	2016	Cooperative 2	12:00:00	03:00:00	3	6
4,5B Y 6	8	7	2016	Cooperative 2	12:00:00	03:00:00	3	6
4,5b y 6	8	7	2016	Cooperative 2	10:30:00	01:30:00	3	6
4,5B Y 6	8	7	2016	Cooperative 2	10:30:00	01:30:00	3	6
4,5B Y 6	8	7	2016	Cooperative 2	10:30:00	01:30:00	3	6
4,5B Y 6	8	7	2016	Cooperative 2	12:00:00	03:00:00	3	6
5B	8	7	2016	Cooperative 2	01:00:00	04:00:00	3	6
4,5B Y 6	8	7	2016	Cooperative 2	12:00:00	03:00:00	3	6
5B	8	7	2016	Cooperative 2	12:00:00	03:00:00	3	6
5B	8	7	2016	Cooperative 2	10:30:00	01:30:00	3	6
5B	9	7	2016	Cooperative 2	10:30:00	02:30:00	3	6
4,5B Y 6	9	7	2016	Cooperative 2	10:30:00	02:30:00	3	6
5B	9	7	2016	Cooperative 2	10:30:00	02:30:00	3	6
4,5B Y 6	9	7	2016	Cooperative 2	10:30:00	02:30:00	3	6
4,5B Y 6	9	7	2016	Cooperative 2	12:00:00	03:00:00	3	6
5B	9	7	2016	Cooperative 2	12:00:00	03:00:00	3	6
5B	9	7	2016	Cooperative 2	10:30:00	01:30:00	3	6
5B	9	7	2016	Cooperative 2	01:00:00	04:00:00	3	6
4,5B Y 6	10	7	2016	Cooperative 2	10:30:00	01:30:00	3	6
4,5B Y 6	10	7	2016	Cooperative 2	01:00:00	04:00:00	3	6
4,5B Y 6	10	7	2016	Cooperative 2	12:00:00	03:00:00	3	6
5B	10	7	2016	Cooperative 2	12:00:00	03:00:00	3	6
5B	10	7	2016	Cooperative 2	12:00:00	03:00:00	3	6
5B	10	7	2016	Cooperative 2	10:30:00	01:30:00	3	6
4,5b y 6	11	7	2016	Cooperative 2	10:30:00	01:30:00	3	6
4,5B Y 6	11	7	2016	Cooperative 2	10:30:00	01:30:00	3	6
4,5B Y 6	11	7	2016	Cooperative 2	10:30:00	01:30:00	3	6
5B	11	7	2016	Cooperative 2	10:30:00	01:30:00	3	6
4,5B Y 6	11	7	2016	Cooperative 2	10:30:00	01:30:00	3	6
4,5B Y 6	11	7	2016	Cooperative 2	10:30:00	01:30:00	3	6
5B	11	7	2016	Cooperative 2	12:00:00	03:00:00	3	6
5B	11	7	2016	Cooperative 2	12:00:00	03:00:00	3	6
5B	11	7	2016	Cooperative 2	12:00:00	03:00:00	3	6
5B	11	7	2016	Cooperative 2	10:00:00	02:00:00	3	6
5B	11	7	2016	Cooperative 2	10:00:00	02:00:00	3	6
4,5B Y 6	11	7	2016	Cooperative 2	01:00:00	04:00:00	3	6
5B	12	7	2016	Cooperative 2	10:30:00	01:30:00	3	6
4,5b y 6	12	7	2016	Cooperative 2	10:30:00	01:30:00	3	6
4,5B Y 6	12	7	2016	Cooperative 2	01:00:00	04:00:00	3	6
4,5B Y 6	12	7	2016	Cooperative 2	01:00:00	04:00:00	3	6
5B	12	7	2016	Cooperative 2	10:30:00	02:30:00	3	6
5B	12	7	2016	Cooperative 2	12:00:00	03:00:00	3	6
5B	12	7	2016	Cooperative 2	12:00:00	03:00:00	3	6
4,5B Y 6	12	7	2016	Cooperative 2	10:30:00	01:30:00	3	6
4,5B Y 6	12	7	2016	Cooperative 2	12:00:00	03:00:00	3	6
4,5B Y 6	12	7	2016	Cooperative 2	12:00:00	03:00:00	3	6
5B	12	7	2016	Cooperative 2	12:00:00	03:00:00	3	6
4,5B Y 6	12	7	2016	Cooperative 2	12:00:00	03:00:00	3	6
5B	12	7	2016	Cooperative 2	12:00:00	03:00:00	3	6
4,5B Y 6	12	7	2016	Cooperative 2	12:00:00	03:00:00	3	6
4,5B Y 6	13	7	2016	Cooperative 2	12:00:00	03:00:00	3	6
5B	13	7	2016	Cooperative 2	12:00:00	03:00:00	3	6
4,5B Y 6	13	7	2016	Cooperative 2	12:00:00	03:00:00	3	6
4,5B Y 6	13	7	2016	Cooperative 2	12:00:00	03:00:00	3	6
4,5B Y 6	13	7	2016	Cooperative 2	10:30:00	01:30:00	3	6
5B	13	7	2016	Cooperative 2	10:30:00	01:30:00	3	6
4,5B Y 6	13	7	2016	Cooperative 2	10:30:00	01:30:00	3	6
5B	13	7	2016	Cooperative 2	10:30:00	01:30:00	3	6
5B	13	7	2016	Cooperative 2	10:30:00	01:30:00	3	6
4,5b y 6	13	7	2016	Cooperative 2	01:00:00	04:00:00	3	6
5B	13	7	2016	Cooperative 2	12:00:00	03:00:00	3	6
4,5B Y 6	14	7	2016	Cooperative 2	12:00:00	03:00:00	3	6
5B	14	7	2016	Cooperative 2	12:00:00	03:00:00	3	6
4,5B Y 6	14	7	2016	Cooperative 2	11:30:00	02:30:00	3	6
4,5B Y 6	14	7	2016	Cooperative 2	11:30:00	02:30:00	3	6
5B	14	7	2016	Cooperative 2	12:00:00	03:00:00	3	6
4, 5B Y6	14	7	2016	Cooperative 2	12:00:00	03:00:00	3	6
4,5B Y 6	14	7	2016	Cooperative 2	12:00:00	03:00:00	3	6
5B	14	7	2016	Cooperative 2	12:00:00	03:00:00	3	6
5B	14	7	2016	Cooperative 2	12:00:00	03:00:00	3	6
4,5b y 6	14	7	2016	Cooperative 2	12:00:00	03:00:00	3	6
5B	14	7	2016	Cooperative 2	12:00:00	03:00:00	3	6
5B	14	7	2016	Cooperative 2	10:30:00	01:30:00	3	6
5B	14	7	2016	Cooperative 2	10:30:00	01:30:00	3	6
4,5B Y 6	14	7	2016	Cooperative 2	10:30:00	01:30:00	3	6
4,5B Y 6	14	7	2016	Cooperative 2	01:00:00	04:00:00	3	6
5B	15	7	2016	Cooperative 2	12:00:00	03:00:00	3	6
5B	15	7	2016	Cooperative 2	11:30:00	02:30:00	3	6
4,5B Y 6	15	7	2016	Cooperative 2	11:30:00	02:30:00	3	6
4,5B Y 6	15	7	2016	Cooperative 2	11:30:00	02:30:00	3	6
4,5B Y 6	15	7	2016	Cooperative 2	10:30:00	01:30:00	3	6
5B	15	7	2016	Cooperative 2	10:30:00	01:30:00	3	6
4,5B Y 6	15	7	2016	Cooperative 2	12:00:00	03:00:00	3	6
4,5B Y 6	15	7	2016	Cooperative 2	12:00:00	03:00:00	3	6
5B	15	7	2016	Cooperative 2	10:30:00	01:30:00	3	6
5B	15	7	2016	Cooperative 2	01:00:00	04:00:00	3	6
4,5B Y 6	15	7	2016	Cooperative 2	01:00:00	04:00:00	3	6
4,5b y 6	15	7	2016	Cooperative 2	01:00:00	04:00:00	3	6
5B	15	7	2016	Cooperative 2	01:00:00	04:00:00	3	6
4, 5B Y6	15	7	2016	Cooperative 2	12:00:00	03:00:00	3	6
4,5B Y 6	16	7	2016	Cooperative 2	11:30:00	02:30:00	3	6
4,5B Y 6	16	7	2016	Cooperative 2	01:00:00	04:00:00	3	6
5B	16	7	2016	Cooperative 2	01:00:00	04:00:00	3	6
4,5B Y 6	16	7	2016	Cooperative 2	01:00:00	04:00:00	3	6
4,5B Y 6	16	7	2016	Cooperative 2	01:00:00	04:00:00	3	6
5B	16	7	2016	Cooperative 2	01:00:00	04:00:00	3	6
4,5B Y 6	16	7	2016	Cooperative 2	10:30:00	01:30:00	3	6
4,5B Y 6	16	7	2016	Cooperative 2	12:00:00	03:00:00	3	6
5B	16	7	2016	Cooperative 2	12:00:00	03:00:00	3	6
5B	16	7	2016	Cooperative 2	12:00:00	03:00:00	3	6
5B	16	7	2016	Cooperative 2	12:00:00	03:00:00	3	6
4,5B Y 6	16	7	2016	Cooperative 2	01:00:00	04:00:00	3	6
5B	17	7	2016	Cooperative 2	10:30:00	01:30:00	3	6
4,5B Y 6	17	7	2016	Cooperative 2	10:30:00	01:30:00	3	6
5B	17	7	2016	Cooperative 2	10:30:00	01:30:00	3	6
4,5B Y 6	17	7	2016	Cooperative 2	12:00:00	03:00:00	3	6
5B	17	7	2016	Cooperative 2	10:30:00	01:30:00	3	6
4,5B Y 6	17	7	2016	Cooperative 2	01:00:00	04:00:00	3	6
5B	17	7	2016	Cooperative 2	12:00:00	03:00:00	3	6
4,5B Y 6	17	7	2016	Cooperative 2	12:00:00	03:00:00	3	6
4,5B Y 6	17	7	2016	Cooperative 2	12:00:00	03:00:00	3	6
4,5B Y 6	17	7	2016	Cooperative 2	12:00:00	03:00:00	3	6
4,5B Y 6	18	7	2016	Cooperative 2	12:00:00	03:00:00	3	6
5B	18	7	2016	Cooperative 2	12:00:00	03:00:00	3	6
4,5b y 6	18	7	2016	Cooperative 2	10:30:00	01:30:00	3	6
5B	18	7	2016	Cooperative 2	10:30:00	01:30:00	3	6
4,5B Y 6	18	7	2016	Cooperative 2	10:30:00	01:30:00	3	6
5B	18	7	2016	Cooperative 2	10:30:00	01:30:00	3	6
5B	18	7	2016	Cooperative 2	12:00:00	03:00:00	3	6
4,5B Y 6	18	7	2016	Cooperative 2	01:00:00	04:00:00	3	6
4,5B Y 6	18	7	2016	Cooperative 2	01:00:00	04:00:00	3	6
5B	19	7	2016	Cooperative 2	10:30:00	01:30:00	3	6
5B	19	7	2016	Cooperative 2	01:00:00	04:00:00	3	6
5B	19	7	2016	Cooperative 2	01:00:00	04:00:00	3	6
4,5b y 6	20	7	2016	Cooperative 2	12:00:00	03:00:00	3	6
4,5B Y 6	20	7	2016	Cooperative 2	12:00:00	03:00:00	3	6
5B	20	7	2016	Cooperative 2	11:30:00	02:30:00	3	6
5B	20	7	2016	Cooperative 2	11:30:00	02:30:00	3	6
5B	20	7	2016	Cooperative 2	11:30:00	02:30:00	3	6
5B	20	7	2016	Cooperative 2	10:30:00	01:30:00	3	6
5B	20	7	2016	Cooperative 2	01:00:00	04:00:00	3	6
4, 5B Y6	20	7	2016	Cooperative 2	12:00:00	03:00:00	3	6
4,5B Y 6	20	7	2016	Cooperative 2	12:00:00	03:00:00	3	6
4,5B Y 6	20	7	2016	Cooperative 2	12:00:00	03:00:00	3	6
4,5B Y 6	20	7	2016	Cooperative 2	10:30:00	01:30:00	3	6
5B	20	7	2016	Cooperative 2	12:00:00	03:00:00	3	6
4,5B Y 6	21	7	2016	Cooperative 2	10:30:00	01:30:00	3	6
4,5b y 6	21	7	2016	Cooperative 2	10:30:00	01:30:00	3	6
5B	21	7	2016	Cooperative 2	10:30:00	01:30:00	3	6
5B	21	7	2016	Cooperative 2	10:30:00	01:30:00	3	6
5B	21	7	2016	Cooperative 2	12:00:00	03:00:00	3	6
5B	21	7	2016	Cooperative 2	12:00:00	03:00:00	3	6
4,5B Y 6	21	7	2016	Cooperative 2	12:00:00	03:00:00	3	6
4,5B Y 6	21	7	2016	Cooperative 2	12:00:00	03:00:00	3	6
5B	21	7	2016	Cooperative 2	12:00:00	03:00:00	3	6
5B	21	7	2016	Cooperative 2	01:00:00	04:00:00	3	6
4,5B Y 6	21	7	2016	Cooperative 2	01:00:00	04:00:00	3	6
4,5B Y 6	22	7	2016	Cooperative 2	11:30:00	02:30:00	3	6
4,5B Y 6	22	7	2016	Cooperative 2	01:00:00	04:00:00	3	6
5B	22	7	2016	Cooperative 2	10:30:00	01:30:00	3	6
4, 5B Y6	22	7	2016	Cooperative 2	10:30:00	01:30:00	3	6
5B	22	7	2016	Cooperative 2	10:30:00	01:30:00	3	6
4,5B Y 6	22	7	2016	Cooperative 2	12:00:00	03:00:00	3	6
5B	22	7	2016	Cooperative 2	10:30:00	01:30:00	3	6
4,5B Y 6	22	7	2016	Cooperative 2	01:00:00	04:00:00	3	6
5B	22	7	2016	Cooperative 2	01:00:00	04:00:00	3	6
4,5B Y 6	23	7	2016	Cooperative 2	12:00:00	03:00:00	3	6
4,5b y 6	23	7	2016	Cooperative 2	12:00:00	03:00:00	3	6
5B	23	7	2016	Cooperative 2	01:00:00	04:00:00	3	6
4,5B Y 6	23	7	2016	Cooperative 2	01:00:00	04:00:00	3	6
5B	23	7	2016	Cooperative 2	01:00:00	04:00:00	3	6
5B	23	7	2016	Cooperative 2	01:00:00	04:00:00	3	6
4,5B Y 6	23	7	2016	Cooperative 2	12:00:00	03:00:00	3	6
4,5B Y 6	23	7	2016	Cooperative 2	12:00:00	03:00:00	3	6
4,5B Y 6	23	7	2016	Cooperative 2	10:30:00	01:30:00	3	6
5B	23	7	2016	Cooperative 2	10:30:00	01:30:00	3	6
5B	23	7	2016	Cooperative 2	10:30:00	01:30:00	3	6
4, 5B Y6	23	7	2016	Cooperative 2	01:00:00	04:00:00	3	6
5B	24	7	2016	Cooperative 2	10:30:00	01:30:00	3	6
4,5B Y 6	24	7	2016	Cooperative 2	12:00:00	03:00:00	3	6
5B	24	7	2016	Cooperative 2	12:00:00	03:00:00	3	6
5B	24	7	2016	Cooperative 2	12:00:00	03:00:00	3	6
4,5B Y 6	24	7	2016	Cooperative 2	01:00:00	04:00:00	3	6
5B	24	7	2016	Cooperative 2	01:00:00	04:00:00	3	6
5B	24	7	2016	Cooperative 2	01:00:00	04:00:00	3	6
5B	24	7	2016	Cooperative 2	01:00:00	04:00:00	3	6
4, 5B Y6	24	7	2016	Cooperative 2	01:00:00	04:00:00	3	6
4,5b y 6	25	7	2016	Cooperative 2	01:00:00	04:00:00	3	6
4,5B Y 6	25	7	2016	Cooperative 2	01:00:00	04:00:00	3	6
5B	25	7	2016	Cooperative 2	01:00:00	04:00:00	3	6
5B	25	7	2016	Cooperative 2	01:00:00	04:00:00	3	6
5B	25	7	2016	Cooperative 2	01:00:00	04:00:00	3	6
4,5B Y 6	25	7	2016	Cooperative 2	01:00:00	04:00:00	3	6
4,5B Y 6	26	7	2016	Cooperative 2	10:30:00	01:30:00	3	6
5B	26	7	2016	Cooperative 2	10:30:00	01:30:00	3	6
5B	26	7	2016	Cooperative 2	10:30:00	01:30:00	3	6
4,5B Y 6	26	7	2016	Cooperative 2	12:00:00	03:00:00	3	6
4,5B Y 6	26	7	2016	Cooperative 2	10:30:00	01:30:00	3	6
4,5B Y 6	26	7	2016	Cooperative 2	01:00:00	04:00:00	3	6
4,5B Y 6	26	7	2016	Cooperative 2	01:00:00	04:00:00	3	6
5B	27	7	2016	Cooperative 2	10:30:00	01:30:00	3	6
5B	27	7	2016	Cooperative 2	12:00:00	03:00:00	3	6
4,5B Y 6	27	7	2016	Cooperative 2	12:00:00	03:00:00	3	6
5B	27	7	2016	Cooperative 2	10:30:00	01:30:00	3	6
4,5B Y 6	27	7	2016	Cooperative 2	10:30:00	01:30:00	3	6
4,5b y 6	27	7	2016	Cooperative 2	12:00:00	03:00:00	3	6
5B	27	7	2016	Cooperative 2	12:00:00	03:00:00	3	6
4,5B Y 6	27	7	2016	Cooperative 2	12:00:00	03:00:00	3	6
5B	27	7	2016	Cooperative 2	12:00:00	03:00:00	3	6
4,5B Y 6	27	7	2016	Cooperative 2	01:00:00	04:00:00	3	6
4,5B Y 6	28	7	2016	Cooperative 2	01:00:00	04:00:00	3	6
5B	28	7	2016	Cooperative 2	01:00:00	04:00:00	3	6
4,5B Y 6	28	7	2016	Cooperative 2	01:00:00	04:00:00	3	6
5B	28	7	2016	Cooperative 2	01:00:00	04:00:00	3	6
5B	28	7	2016	Cooperative 2	10:30:00	01:30:00	3	6
5B	28	7	2016	Cooperative 2	10:30:00	01:30:00	3	6
4, 5B Y6	28	7	2016	Cooperative 2	10:30:00	01:30:00	3	6
4,5B Y 6	28	7	2016	Cooperative 2	10:30:00	01:30:00	3	6
5B	28	7	2016	Cooperative 2	12:00:00	03:00:00	3	6
4,5B Y 6	28	7	2016	Cooperative 2	12:00:00	03:00:00	3	6
5B	28	7	2016	Cooperative 2	12:00:00	03:00:00	3	6
4,5b y 6	28	7	2016	Cooperative 2	12:00:00	03:00:00	3	6
4,5B Y 6	28	7	2016	Cooperative 2	12:00:00	03:00:00	3	6
5B	28	7	2016	Cooperative 2	12:00:00	03:00:00	3	6
4,5B Y 6	28	7	2016	Cooperative 2	01:00:00	04:00:00	3	6
5B	28	7	2016	Cooperative 2	01:00:00	04:00:00	3	6
5B	28	7	2016	Cooperative 2	10:30:00	02:30:00	3	6
4,5B Y 6	28	7	2016	Cooperative 2	12:00:00	03:00:00	3	6
4,5B Y 6	28	7	2016	Cooperative 2	10:30:00	01:30:00	3	6
4,5B Y 6	29	7	2016	Cooperative 2	01:00:00	04:00:00	3	6
5B	29	7	2016	Cooperative 2	01:00:00	04:00:00	3	6
5B	29	7	2016	Cooperative 2	01:00:00	04:00:00	3	6
5B	29	7	2016	Cooperative 2	01:00:00	04:00:00	3	6
5B	29	7	2016	Cooperative 2	10:30:00	01:30:00	3	6
4,5B Y 6	29	7	2016	Cooperative 2	12:00:00	03:00:00	3	6
5B	29	7	2016	Cooperative 2	12:00:00	03:00:00	3	6
4,5B Y 6	29	7	2016	Cooperative 2	12:00:00	03:00:00	3	6
4,5B Y 6	29	7	2016	Cooperative 2	12:00:00	03:00:00	3	6
[truncated: 1,080 more rows]
