# Supplementary material for: Application of the Ostrom framework in the analysis of a social-ecological system with multiple resources in a marine protected area
Source: PeerJ. 2019 Aug 14;7:e7374. doi: 10.7717/peerj.7374 (PMC6698133; doi:10.7717/peerj.7374)
Supplement: Supplemental Information 3 [file peerj-07-7374-s003.xlsx]

## Sheet: Data logger
TRACKS UTM TRANSECTOS DE PESCA						RAW DATA Effective_Flyfishing_area_GPS_tracks
		metros			ID			meters
No.	Fecha	Transectos	Stio		ID Track	Date	GPS ID	Track Sum	Count sites
1	2017-08-11	4441.29	Manati		1	2017-08-11	521	16889.7	11
1	2017-08-11	595.156	Xobon		2	2017-08-12	521	11556.9	9
1	2017-08-11	2142.68	Xobon		3	2017-05-13	521	10784.5	6
1	2017-08-11	1997.68	Xobon		4	2017-05-14	521	12083.8	7
1	2017-08-11	1446.29	Xobon		5	2017-08-11	522	14480.8	14
1	2017-08-11	150.201	Pinos		6	2017-08-12	522	10103	11
1	2017-08-11	3036.67	Lagartijas		7	2017-05-13	522	7996.92	4
1	2017-08-11	145.577	Lagartijas		8	2017-05-14	522	4418.52	3
1	2017-08-11	662.162	Rio Temporal		9	2017-07-15	522	8178.8	6
1	2017-08-11	1172.02	Toritos		10	2017-08-11	523	12531	8
1	2017-08-11	1100	Toritos		11	2017-08-12	523	12920.8	12
2	2017-08-12	1132.15	Xobon		12	2017-05-13	523	9876.43	6
2	2017-08-12	1897.18	Mogote Tigre		13	2017-05-14	523	11621.7	7
2	2017-08-12	960.647	Fondo de la bahía		14	2017-07-17	523	6651.55	4
2	2017-08-12	1722.18	Esperanza		15	2017-09-17	523	11147.1	6
2	2017-08-12	1132.44	Esperanza		16	2017-07-16	523	6997.88	5
2	2017-08-12	2885.79	Cayo Cedros		17	2017-08-11	524	11864.9	8
2	2017-08-12	637.323	Cocalito		18	2017-08-12	524	13125.6	10
2	2017-08-12	687.14	Cayo Centro		19	2017-05-13	524	11006.8	4
2	2017-08-12	502.092	Cayo Culebra		20	2017-05-14	524	9789.57	9
3	2017-05-13	3209.43	Lagartijas		21	2017-09-17	524	9750.18	7
3	2017-05-13	1553.41	Lagartijas		22	2017-07-15	524	8008.64	5
3	2017-05-13	838.663	Cayo Cedros		23	2017-08-11	525		Incomplete
3	2017-05-13	2128.31	Punta Robalo		24	2017-08-12	525	10748.1	12
3	2017-05-13	1502.5	Punta Robalo		25	2017-08-11	526	13419	7
3	2017-05-13	1552.22	Caño Jurel		26	2017-08-12	526	16075.3	7
4	2017-05-14	1730.03	Cayo Culebra		27	2017-09-17	526	11949.9	8
4	2017-05-14	68.219	Cayo Cedros		28	2017-08-11	527	13199.2	11
4	2017-05-14	2141.56	Lagartijas		29	2017-08-12	527	12582.4	10
4	2017-05-14	1802.56	Toritos		30	2017-08-12	528	10723.5	12
4	2017-05-14	3262.25	Cayo Culebra		31	2017-05-13	528	12981	5
4	2017-05-14	1098.34	Xoken		32	2017-05-14	528	6328.1	5
4	2017-05-14	1980.85	Xoken		33	2017-07-16	528	9187.53	6
5	2017-08-11	1810.54	Xobon		34	2017-08-11	529	13894.6	7
5	2017-08-11	95.204	Xobon		35	2017-08-12	529	11786.7	9
5	2017-08-11	2535.95	Xobon		36	2017-07-17	529	8549.93	5
5	2017-08-11	695.797	Xobon		37	2017-07-16	529	12614.9	6
5	2017-08-11	2263.37	Fondo de la bahía		38	2017-08-11	530	13469.8	9
5	2017-08-11	175.259	Xobon		39	2017-08-12	530	8685.12	10
5	2017-08-11	1121.36	Vigia Grande		40	2017-05-13	530	13466.9	5
5	2017-08-11	2669.65	Xoken		41	2017-05-14	530	11251.7	9
5	2017-08-11	326.844	Cayo Culebra		42	2017-09-17	530	11184.7	10
5	2017-08-11	194.551	Frente a la Colonia		43	2017-07-17	530	10895.9	7
5	2017-08-11	228.06	Xoken		44	2017-07-15	530	10090.5	7
5	2017-08-11	1019.82	El Rio		45	2016-01-02	111	9098.12	9
5	2017-08-11	170.16	El Rio		46	2017-01-19	222	13369.8	7
5	2017-08-11	1174.24	San Juan		47	2017-01-20	333	11928	7
6	2017-08-12	1852.44	Punta Piedra		48	2016-04-21	444	17770.9	8
6	2017-08-12	1752.57	Punta Robalo		49	2016-10-04	Z1	7882.4	5
6	2017-08-12	387.643	Pinos		50	2016-10-04	Z2	13014	6
6	2017-08-12	126.815	Gavilanes		51	2016-10-04	Z3	8609.48	10
6	2017-08-12	191.978	Gavilanes		52	2016-10-04	Z4	17114.5	13
6	2017-08-12	1231.33	Gavilanes		53	2016-10-04	Z5	13646.6	7
6	2017-08-12	1063.98	San Juan
6	2017-08-12	1028.02	Cuatro Mogotes
6	2017-08-12	878.817	Cayo Culebra
6	2017-08-12	837.476	Frente al Faro
6	2017-08-12	751.906	El Rio
7	2017-05-13	1914.92	Caño Jurel
7	2017-05-13	2299.68	Caño Jurel
7	2017-05-13	2823.04	La pista
7	2017-05-13	959.272	Valencia
8	2017-05-14	1860.88	Frente al pueblo
8	2017-05-14	1673.46	Frente al Faro
8	2017-05-14	884.18	Xoken
9	2017-07-15	662.108	toritos
9	2017-07-15	2407.36	Lagartijas
9	2017-07-15	1712.74	Manati
9	2017-07-15	1193.71	Julio
9	2017-07-15	539.894	Cayo Centro
9	2017-07-15	1662.99	Tres Marías
10	2017-08-01	1646.26	Lagartijas
10	2017-08-01	2393.13	El Rio
10	2017-08-01	1089.26	Cayo Cedros
10	2017-08-01	2413.45	Manati
10	2017-08-01	858.719	Tres Marías
10	2017-08-01	1578.38	Lagartijas
10	2017-08-01	977.276	Cayo Centro
10	2017-08-01	1574.53	El Rio
11	2017-08-12	1938.94	Manati
11	2017-08-12	267.19	Xobon
11	2017-08-12	940.955	Xobon
11	2017-08-12	2238.7	Xobon
11	2017-08-12	1176.35	Xobon
11	2017-08-12	999.21	Xobon
11	2017-08-12	96.177	Tres Marías
11	2017-08-12	298.564	Tres Marías
11	2017-08-12	94.407	Tres Marías
11	2017-08-12	894.501	Pinos
11	2017-08-12	995.663	Julio
11	2017-08-12	2980.11	Cocalito
12	2017-05-13	2945.78	Rio Temporal
12	2017-05-13	1303.02	Pinos
12	2017-05-13	734.024	Tres Marías
12	2017-05-13	2685.4	El Hueco
12	2017-05-13	702.184	Hamburguesa
12	2017-05-13	1506.02	Gavilanes
13	2017-05-14	1874.11	Frente al pueblo
13	2017-05-14	2740.27	Pinocho
13	2017-05-14	1009.41	Cuatro Mogotes
13	2017-05-14	917.941	San Juan
13	2017-05-14	776.563	San Juan
13	2017-05-14	1456.4	Paso Lagarto
13	2017-05-14	2846.97	El Rio
14	2017-07-17	1340.66	Julio
14	2017-07-17	1221.65	Manati
14	2017-07-17	1912.56	Xobon
14	2017-07-17	2176.68	Cayo Centro
15	2017-09-17	2164.3	Xoken
15	2017-09-17	604.51	Frente al Faro
15	2017-09-17	584.022	Detrás del pueblo
15	2017-09-17	4513.14	Cuatro Mogotes
15	2017-09-17	2211.88	Paraiso
15	2017-09-17	1069.28	San Juan
16	2017-07-16	2814.68	Playon
16	2017-07-16	1275	Xobon
16	2017-07-16	926.897	Vigia Chico
16	2017-07-16	1578.15	Pinocho
16	2017-07-16	403.164	Frente al Faro
17	2017-08-11	1521.27	Rio Temporal
17	2017-08-11	1924.51	Rio Temporal
17	2017-08-11	1469.61	Rio Temporal
17	2017-08-11	967.032	Cayo Culebra
17	2017-08-11	1415.56	Cocalito
17	2017-08-11	1588.87	Caño Jurel
17	2017-08-11	2242.01	Cayo Cedros
17	2017-08-11	736.011	Cayo Centro
18	2017-08-12	4735.9	Xobon
18	2017-08-12	2357.6	Manati
18	2017-08-12	771.424	Xoken
18	2017-08-12	2149.55	La pista
18	2017-08-12	365.999	Casa Blanca
18	2017-08-12	1726.95	La pista
18	2017-08-12	233.97	Cayo Culebra
18	2017-08-12	216.92	Frente al Faro
18	2017-08-12	278.699	Frente al Faro
18	2017-08-12	288.531	Frente al Faro
19	2017-05-13	3821.44	El Hueco
19	2017-05-13	2671.41	El Hueco
19	2017-05-13	2336.54	Cocalito
19	2017-05-13	2177.39	Pinos
20	2017-05-14	1518.88	La pista
20	2017-05-14	925.93	toritos
20	2017-05-14	543.315	toritos
20	2017-05-14	150.885	isla Pajaros
20	2017-05-14	1234.78	Hualostoc
20	2017-05-14	1682.86	Cayo Centro
20	2017-05-14	1015.84	Frente al Faro
20	2017-05-14	1133.22	Xoken
20	2017-05-14	1583.87	Cayo Centro
21	2017-09-17	1943.62	Cayo Cedros
21	2017-09-17	1120.16	Pinos
21	2017-09-17	964.587	Punta Piedra
21	2017-09-17	2582.45	Tres Marías
21	2017-09-17	1107.67	Punta Robalo
21	2017-09-17	1225.67	Mogote Tigre
21	2017-09-17	806.021	Julio
22	2017-07-15	3110.62	Vigia Grande
22	2017-07-15	1027.54	Playon
22	2017-07-15	1438.99	Hamburguesa
22	2017-07-15	2103.29	Hualostoc
22	2017-07-15	328.207	Cayo Centro
23	2017-08-11	2127.6	Cuatro Mogotes	incompleto
24	2017-08-12	1625.2	Tres Marías
24	2017-08-12	1245.8	Cocalito
24	2017-08-12	530.971	Julio
24	2017-08-12	296.627	Hamburguesa
24	2017-08-12	714.265	El Hueco
24	2017-08-12	754.711	Esperanza
24	2017-08-12	652.209	Mogote Tigre
24	2017-08-12	961.159	Xobon
24	2017-08-12	1458.11	Xobon
24	2017-08-12	1224.89	Xobon
24	2017-08-12	548.91	Hualostoc
24	2017-08-12	735.216	Frente al Faro
25	2017-08-11	2453.78	Mogote Tigre
25	2017-08-11	2817.79	Manati
25	2017-08-11	2738.6	Xobon
25	2017-08-11	1564.75	Hamburguesa
25	2017-08-11	1973.18	Pinos
25	2017-08-11	531.486	Xobon
25	2017-08-11	1339.41	toritos
26	2017-08-12	4947.59	Pinocho
26	2017-08-12	2474.33	El Rio
26	2017-08-12	473.865	Xobon
26	2017-08-12	1775.56	Lagartijas
26	2017-08-12	1827.48	Cuatro Mogotes
26	2017-08-12	3076.54	Manati
27	2017-09-19	3079.21	Punta Robalo
26	2017-08-12	1499.98	Mogote Tigre
27	2017-09-19	847.743	Mogote Tigre
27	2017-08-12	1930.25	Esperanza
27	2017-09-19	1737.28	Manati
27	2017-08-12	1305.8	Gaytanes
27	2017-09-19	794.387	Xobon
27	2017-08-12	961.358	Xobon
27	2017-09-19	1293.87	Xobon
28	2017-08-11	1107.15	Lagartijas
28	2017-08-11	2076.88	Lagartijas
28	2017-08-11	3203.12	Xobon
28	2017-08-11	121.141	Tres Marías
28	2017-08-11	1017.98	Tres Marías
28	2017-08-11	151.314	Tres Marías
28	2017-08-11	2103.04	Lagartijas
28	2017-08-11	532.691	Cayo Culebra
28	2017-08-11	1331.13	Cuatro Mogotes
28	2017-08-11	675.357	Punta Gorda
28	2017-08-11	879.429	Pinocho
29	2017-08-12	1799.03	toritos
29	2017-08-12	1214.11	Cayo Cedros
29	2017-08-12	857.951	Fondo de la bahía
29	2017-08-12	752.665	Fondo de la bahía
29	2017-08-12	749.828	Xobon
29	2017-08-12	666.217	Xobon
29	2017-08-12	2354.65	Gaytanes
29	2017-08-12	2909.82	Fondo de la bahía
29	2017-08-12	881.682	Gaytanes
29	2017-08-12	396.478	Centro Bahía
30	2017-08-12	1089.09	Xobon
30	2017-08-12	563.936	Xobon
30	2017-08-12	973.253	Fondo de la bahía
30	2017-08-12	352.807	Xobon
30	2017-08-12	856.946	Xobon
30	2017-08-12	1570.29	Xobon
30	2017-08-12	1630.42	Manati
30	2017-08-12	405.049	Manati
30	2017-08-12	960.83	Punta Robalo
30	2017-08-12	1157.48	Julio
30	2017-08-12	680.553	Cayo Culebra
30	2017-08-12	482.795	Cayo Culebra
31	2017-05-13	4895.91	Hualostoc
31	2017-05-13	139.29	Cayo Centro
31	2017-05-13	4672.24	Valencia
31	2017-05-13	1379.56	Cayo Culebra
31	2017-05-13	1894.04	Cayo Culebra
32	2017-05-14	341.951	Playon
32	2017-05-14	489.069	Playon
32	2017-05-14	2566.32	Vigia Grande
32	2017-05-14	2178.72	Punta Gorda
32	2017-05-14	752.038	El Rio
33	2017-07-16	1061.61	Xobon
33	2017-07-16	1218.64	Xobon
33	2017-07-16	2659.25	Esperanza
33	2017-07-16	1990.67	Esperanza
33	2017-07-16	213.227	Tres Marías
33	2017-07-16	2044.13	pinos
34	2017-08-11	1278.88	toritos
34	2017-08-11	2024.43	Cocalito
34	2017-08-11	2255.88	Tres Marías
34	2017-08-11	2234.79	Mogote Tigre
34	2017-08-11	1646.52	Tres Marías
34	2017-08-11	2824.51	Cayo Culebra
34	2017-08-11	1629.6	Cayo Centro
35	2017-08-12	1977.6	manati
35	2017-08-12	265.094	Xobon
35	2017-08-12	888.351	Xobon
35	2017-08-12	2255.55	Xobon
35	2017-08-12	1182.68	Xobon
35	2017-08-12	292.409	Tres Marías
35	2017-08-12	899.165	pinos
35	2017-08-12	1034.14	Lagartijas
35	2017-08-12	2991.73	Cocalito
36	2017-07-17	2112.36	Xobon
36	2017-07-17	819.207	Punta Robalo
36	2017-07-17	1427.86	Manati
36	2017-07-17	2814.47	Fondo de la bahía
36	2017-07-17	1376.02	Gaytanes
37	2017-07-16	5234.81	Playon
37	2017-07-16	1830.64	Esperanza
37	2017-07-16	2340.67	Hamburguesa
37	2017-07-16	774.399	Julio
37	2017-07-16	1677.79	La pista
37	2017-07-16	756.578	Hualostoc
38	2017-08-11	3913.97	Rio Temporal
38	2017-08-11	1351.13	Lagartijas
38	2017-08-11	808.378	Manati
38	2017-08-11	1514.22	Gaytanes
38	2017-08-11	383.553	Cocalito
38	2017-08-11	2130.26	Vigia Grande
38	2017-08-11	1661.51	Manati
38	2017-08-11	585.551	Tres Marías
38	2017-08-11	1121.22	Cayo Culebra
39	2017-08-12	1178.44	Hualostoc
39	2017-08-12	1855.65	Mogote Tigre
39	2017-08-12	513.013	Mogote Tigre
39	2017-08-12	237.383	Mogote Tigre
39	2017-08-12	965.558	Tres Marías
39	2017-08-12	283.791	Tres Marías
39	2017-08-12	938.002	Cayo Centro
39	2017-08-12	1112.1	Frente al Faro
39	2017-08-12	1158.6	Frente al pueblo
39	2017-08-12	442.574	xoken
40	2017-05-13	2264.26	Punta Robalo
40	2017-05-13	3923.58	Mogote Tigre
40	2017-05-13	3136.28	Esperanza
40	2017-05-13	2154.81	Manati
40	2017-05-13	1987.97	julio
41	2017-05-14	1751.38	Detrás del pueblo
41	2017-05-14	1546.26	Frente al Faro
41	2017-05-14	1562.48	Frente al pueblo
41	2017-05-14	731.275	Detrás del pueblo
41	2017-05-14	988.01	Cayo Culebra
41	2017-05-14	977.902	toritos
41	2017-05-14	800.651	Frente al pueblo
41	2017-05-14	854.566	Detrás del pueblo
41	2017-05-14	2039.23	Cuatro Mogotes
42	2017-09-17	669.379	Rio Temporal
42	2017-09-17	1070.03	Cayo Culebra
42	2017-09-17	2087.26	Cayo Culebra
42	2017-09-17	1263.81	Valencia
42	2017-09-17	1444.84	Rio Temporal
42	2017-09-17	1200.14	Caño Jurel
42	2017-09-17	1395.35	La pista
42	2017-09-17	613.651	Casa Blanca
42	2017-09-17	926.697	La pista
42	2017-09-17	513.583	Cayo Centro
43	2017-07-17	2285.49	Xobon
43	2017-07-17	1414.04	Xobon
43	2017-07-17	1429.46	Xobon
43	2017-07-17	909.345	Julio
43	2017-07-17	1273.53	Vigia Grande
43	2017-07-17	1620.21	Xobon
43	2017-07-17	1963.83	Hamburguesa
44	2017-07-15	966.091	Cayo Culebra
44	2017-07-15	2605.71	Cayo Cedros
44	2017-07-15	203.415	Tres Marías
44	2017-07-15	359.117	Tres Marías
44	2017-07-15	1571.69	Hamburguesa
44	2017-07-15	1633.18	Lagartijas
44	2017-07-15	2751.26	toritos
45	2016-01-02	2327.23	xobon
45	2016-01-02	565.511	Hamburguesa
45	2016-01-02	1293.95	Punta Robalo
45	2016-01-02	471.402	Xobon
45	2016-01-02	1004.16	Punta Robalo
45	2016-01-02	1126.53	Punta Robalo
45	2016-01-02	1063.63	El Hueco
45	2016-01-02	722.822	Lagartijas
45	2016-01-02	522.88	Xoken
46	2017-01-19	1501.72	Xobon
46	2017-01-19	1403.89	Punta Robalo
46	2017-01-19	1361.03	Xobon
46	2017-01-19	2852.95	Xobon
46	2017-01-19	1050.13	Gaytanes
46	2017-01-19	3685.11	Gaytanes
46	2017-01-19	1514.96	Xobon
47	2017-01-20	3131.71	Xobon
47	2017-01-20	1467.93	Xobon
47	2017-01-20	534.402	Xobon
47	2017-01-20	1522.56	Xobon
47	2017-01-20	443.457	Xobon
47	2017-01-20	1297.03	pinos
47	2017-01-20	3530.88	La pista
48	2016-04-21	1976.23	Pinos
48	2016-04-21	3407.79	Hualostoc
48	2016-04-21	4409.71	Punta Piedra
48	2016-04-21	1469.84	El Hueco
48	2016-04-21	2969.01	Xobon
48	2016-04-21	749.927	Manati
48	2016-04-21	1060.16	Punta Robalo
48	2016-04-21	1728.18	Tres Marías
49	2016-10-04	1471.11	frente al faro
49	2016-10-04	1548.69	Punta Gorda
49	2016-10-04	551.356	Vigia Chico
49	2016-10-04	1792.32	Detrás del pueblo
49	2016-10-04	2518.92	Pinocho
50	2016-10-04	1985.88	Vigia Chico
50	2016-10-04	1601.7	Playon
50	2016-10-04	2661.85	Vigia Grande
50	2016-10-04	2218.43	Vigia Grande
50	2016-10-04	2336.74	Vigia Grande
50	2016-10-04	2209.36	Playon
51	2016-10-04	2931.53	Gaytanes
51	2016-10-04	930.567	Vigia Grande
51	2016-10-04	649.863	Gaytanes
51	2016-10-04	526.616	Gaytanes
51	2016-10-04	269.547	Gaytanes
51	2016-10-04	842.031	Gaytanes
51	2016-10-04	823.311	Gaytanes
51	2016-10-04	221.919	Gaytanes
51	2016-10-04	1052.39	Gaytanes
51	2016-10-04	361.711	Gaytanes
52	2016-10-04	2086.82	Lagartijas
52	2016-10-04	2129.64	Punta Robalo
52	2016-10-04	816.8	Manati
52	2016-10-04	441.126	Manati
52	2016-10-04	2235.65	Cayo Cedros
52	2016-10-04	1703.43	Tres Marías
52	2016-10-04	1477.73	Esperanza
52	2016-10-04	1460.47	Xobon
52	2016-10-04	2270.88	Xobon
52	2016-10-04	591.506	Vigia Grande
52	2016-10-04	626.709	Xobon
52	2016-10-04	365.237	Xobon
52	2016-10-04	908.507	Punta Robalo
53	2016-10-04	2841.35	Cayo Culebra
53	2016-10-04	1074.51	Valencia
53	2016-10-04	3367.02	Valencia
53	2016-10-04	3302.49	Caño Jurel
53	2016-10-04	256.391	Hualostoc
53	2016-10-04	514.475	La pista
53	2016-10-04	2290.36	Hualostoc

## Sheet: Hexagons
	Effective Fishing Areas
FID	Id	Input_FID	hexagonID	X_Coord	Y_Coord	Hectare	km2	1	2	3	4	5	6	7	8	9	10	11	12	13	14	15	16	17	18	19	20	21	22	23	24	25	26	27	28	29	30	31	32	33	34	35	36	37	38	39	40	41	42
18	0	1593	0	428833	2.16977e+06	100.08	1.0008	0	0	0	0	1	0	0	0	0	0	0	0	0	0	0	0	0	0	0	0	0	0	0	0	0	0	0	0	1	0	0	0	0	0	0	0	0	1	0	0	0	0
24	0	1334	1	430695	2.15902e+06	100.08	1.0008	0	1	0	0	0	0	0	0	0	0	0	0	0	0	0	0	0	0	0	0	0	0	0	1	0	0	1	0	0	0	0	0	0	0	0	0	0	0	0	1	0	0
44	0	1436	1	426971	2.16332e+06	100.08	1.0008	0	0	0	0	0	0	0	0	0	0	1	0	0	0	0	0	0	0	0	0	0	0	0	0	0	0	0	0	0	0	0	0	0	0	1	0	0	0	0	0	0	0
46	0	245	1	435350	2.16279e+06	100.08	1.0008	0	0	0	0	0	0	0	0	0	0	0	0	0	0	0	0	0	0	0	0	1	0	0	0	0	0	0	0	0	0	0	0	0	0	0	0	0	0	0	0	0	0
47	0	1443	1	440004	2.16332e+06	100.08	1.0008	0	0	1	0	0	1	0	0	0	1	0	1	0	0	0	0	0	0	0	0	1	0	0	0	0	0	0	0	0	0	0	0	0	0	0	0	0	0	1	0	0	0
48	0	250	1	444659	2.16279e+06	100.08	1.0008	0	0	0	0	0	1	0	0	0	0	0	0	0	0	0	0	0	0	0	0	0	0	0	0	0	0	0	0	0	0	0	0	0	0	0	0	0	0	0	0	0	0
54	0	1555	1	454900	2.16762e+06	100.08	1.0008	0	0	0	0	0	0	0	0	0	0	0	0	0	0	0	0	1	0	0	0	0	0	0	0	0	0	0	0	0	0	0	0	0	0	0	0	0	0	0	0	0	0
55	0	1553	1	451176	2.16762e+06	100.08	1.0008	0	0	0	0	0	0	0	0	0	0	0	0	0	0	0	0	1	0	1	0	0	0	0	0	0	0	0	0	0	0	0	0	0	0	0	0	0	1	0	0	0	0
56	0	355	1	446521	2.16709e+06	100.08	1.0008	1	0	1	0	0	0	0	0	0	1	0	0	0	0	0	0	0	0	0	0	0	0	0	0	0	0	0	0	0	0	0	0	1	0	0	0	0	0	0	1	0	0
60	0	1541	1	428833	2.16762e+06	100.08	1.0008	0	0	0	0	0	0	0	0	0	0	0	0	0	0	0	0	0	0	0	0	0	0	0	0	0	0	0	0	0	0	0	0	0	0	0	0	0	0	0	0	0	0
61	0	343	1	424178	2.16709e+06	100.08	1.0008	0	0	0	0	0	0	0	0	0	0	0	0	0	0	0	0	0	0	0	0	0	0	0	0	1	0	0	0	0	0	0	0	0	0	0	0	0	0	0	0	0	0
65	0	1644	0	426971	2.17192e+06	100.08	1.0008	0	0	0	0	0	0	0	0	0	0	0	0	0	0	0	0	0	0	0	0	0	0	0	0	0	0	0	0	0	0	0	0	0	0	0	0	0	0	0	0	0	0
66	0	1646	0	430695	2.17192e+06	100.08	1.0008	0	0	0	0	0	0	0	0	0	0	0	0	0	0	0	0	0	0	0	0	0	0	0	0	0	0	0	0	0	0	0	1	0	0	0	0	0	0	0	0	0	0
71	0	1658	1	453038	2.17192e+06	100.08	1.0008	0	0	0	0	0	0	0	0	0	0	0	0	0	0	0	0	0	0	0	0	0	0	0	0	0	0	0	0	0	0	1	0	0	0	0	0	1	0	0	0	0	0
85	0	687	0	435350	2.18106e+06	100.08	1.0008	0	0	0	0	0	0	0	0	0	0	0	0	0	0	0	1	0	0	0	0	0	0	0	0	0	0	0	0	0	0	0	0	0	0	0	0	0	0	0	0	0	0
108	0	902	0	448383	2.18966e+06	100.08	1.0008	0	0	0	0	0	0	0	0	0	0	0	0	0	0	0	0	0	0	0	0	0	0	0	0	0	1	0	0	0	0	0	0	0	0	0	0	0	0	0	0	0	0
114	0	2177	0	451176	2.19342e+06	100.08	1.0008	0	0	0	0	0	0	0	0	0	1	0	0	0	0	0	0	0	0	0	0	0	0	0	0	0	0	0	0	0	0	0	0	0	0	0	0	0	0	0	0	0	0
128	0	2282	0	453038	2.19772e+06	100.08	1.0008	0	0	0	0	0	1	0	0	0	0	0	0	1	0	1	0	0	0	0	0	0	0	0	0	0	0	0	0	0	0	0	0	0	0	0	0	0	0	0	0	0	0
135	0	2359	0	451176	2.20095e+06	100.08	1.0008	0	0	0	0	0	0	0	0	0	0	0	0	1	0	0	0	0	0	0	0	0	0	0	0	0	0	0	0	0	0	0	0	0	0	0	0	0	0	0	0	0	0
166	0	2229	0	451176	2.19557e+06	100.08	1.0008	0	0	0	0	0	1	0	0	0	0	0	0	0	0	0	0	0	0	0	0	0	0	0	0	0	0	0	0	0	0	0	0	0	0	0	0	0	0	0	0	0	0
190	0	2178	0	453038	2.19342e+06	100.08	1.0008	0	0	0	0	0	0	0	0	0	1	0	0	0	0	0	0	0	0	0	0	0	0	0	0	0	0	0	0	0	0	0	0	0	0	0	0	0	0	0	0	0	0
214	0	2068	0	441866	2.18912e+06	100.08	1.0008	0	0	0	0	0	0	0	0	0	0	0	0	0	0	0	0	0	0	0	0	0	0	0	0	0	0	0	0	0	0	0	1	0	0	0	0	0	0	0	0	0	0
215	0	901	0	446521	2.18966e+06	100.08	1.0008	0	0	0	0	0	1	0	0	0	0	0	0	1	0	1	0	0	0	0	0	0	0	1	0	0	1	0	1	0	0	0	0	0	0	0	0	0	0	0	0	1	0
224	0	2021	0	451176	2.18697e+06	100.08	1.0008	0	0	0	0	0	1	0	1	0	0	0	0	0	0	1	1	0	1	0	1	0	0	0	1	0	0	0	0	0	0	0	0	0	0	0	0	0	0	1	0	1	0
285	0	1813	1	451176	2.17837e+06	100.08	1.0008	0	0	0	0	0	0	0	0	1	1	0	0	0	1	0	0	0	0	0	1	0	1	0	0	0	0	0	0	0	0	0	0	0	0	0	0	0	0	1	0	0	0
286	0	642	1	448383	2.17891e+06	100.08	1.0008	0	0	0	1	0	1	0	0	0	0	0	0	0	0	0	0	1	0	0	0	0	0	0	0	0	0	0	1	0	0	1	0	0	1	0	0	0	1	0	0	0	1
287	0	641	1	446521	2.17891e+06	100.08	1.0008	0	0	0	0	1	0	0	0	0	0	0	0	0	0	0	0	0	0	0	0	0	0	0	0	0	0	0	0	0	0	0	0	0	0	0	0	0	0	0	0	0	1
293	0	634	0	433488	2.17891e+06	100.08	1.0008	0	0	0	0	0	0	0	0	0	0	0	0	0	0	0	0	0	0	0	0	0	0	0	0	0	0	0	0	0	0	0	0	0	0	0	0	0	0	0	0	0	0
309	0	1762	1	453038	2.17622e+06	100.08	1.0008	0	0	0	0	0	0	0	0	0	0	0	0	0	0	0	0	0	0	0	0	0	0	0	0	0	0	0	0	0	0	0	0	0	1	0	0	0	0	0	0	1	0
316	0	1710	1	453038	2.17407e+06	100.08	1.0008	0	0	0	1	0	0	1	0	0	0	0	0	0	0	0	0	0	0	0	0	0	1	0	0	0	0	0	0	1	0	1	0	0	0	0	0	0	0	0	0	0	1
330	0	498	0	422316	2.17354e+06	100.08	1.0008	0	0	0	0	0	0	0	0	0	0	0	0	0	0	0	0	0	0	0	0	0	0	0	0	0	0	0	0	0	0	0	0	0	0	0	0	0	0	0	0	0	0
335	0	1645	0	428833	2.17192e+06	100.08	1.0008	0	0	0	0	0	0	0	0	0	0	0	0	0	0	0	0	0	0	0	0	0	0	0	0	0	0	1	0	0	0	0	0	0	0	0	0	0	1	0	0	0	0
345	0	1607	1	454900	2.16977e+06	100.08	1.0008	0	0	0	0	0	0	1	0	0	0	0	0	0	0	0	0	0	1	0	1	0	0	0	0	0	0	0	0	0	0	0	0	0	0	0	0	1	0	0	0	0	1
346	0	1606	1	453038	2.16977e+06	100.08	1.0008	0	1	0	0	0	0	0	0	0	0	1	0	0	0	0	0	0	0	0	0	0	0	0	1	0	0	0	0	0	0	0	0	0	0	1	0	0	1	0	0	0	0
347	0	408	1	448383	2.16924e+06	100.08	1.0008	0	0	0	0	0	1	0	0	0	0	0	0	0	0	0	0	0	0	0	0	0	0	0	0	0	0	0	0	0	0	0	0	0	0	0	0	0	0	0	0	0	0
348	0	407	1	446521	2.16924e+06	100.08	1.0008	0	0	0	0	0	0	0	0	0	0	1	0	0	0	0	0	0	0	0	0	0	0	0	0	0	0	0	1	0	0	0	0	0	0	1	0	0	0	0	0	0	0
354	0	1594	0	430695	2.16977e+06	100.08	1.0008	0	0	0	0	0	0	0	0	0	0	0	0	0	0	0	0	0	0	0	0	0	1	0	0	0	0	0	0	0	0	0	1	0	0	0	0	0	0	0	0	0	0
355	0	1592	0	426971	2.16977e+06	100.08	1.0008	0	0	0	0	0	0	0	0	0	0	0	0	0	0	0	0	0	0	0	0	0	0	0	0	0	0	0	0	0	0	0	0	0	0	0	1	0	0	0	0	0	0
361	0	1540	1	426971	2.16762e+06	100.08	1.0008	0	0	0	0	0	0	0	0	0	0	0	0	0	0	0	0	0	0	0	0	0	0	0	0	0	0	0	0	0	0	0	0	0	0	0	0	0	0	0	0	0	0
365	0	354	1	444659	2.16709e+06	100.08	1.0008	1	0	0	0	0	0	0	0	1	0	1	0	0	0	0	0	0	0	1	0	1	0	0	0	1	0	0	0	0	0	0	0	1	0	1	0	0	0	0	0	0	0
366	0	356	1	448383	2.16709e+06	100.08	1.0008	0	0	0	0	0	0	0	0	0	0	0	1	0	0	0	0	0	0	0	0	0	0	0	0	0	0	0	0	0	0	0	0	0	0	0	0	0	0	0	0	0	0
367	0	1554	1	453038	2.16762e+06	100.08	1.0008	0	0	0	0	0	0	0	0	0	0	0	1	0	0	0	0	1	0	0	0	0	0	0	0	0	0	0	0	0	0	0	0	0	0	0	0	0	0	0	0	0	1
368	0	361	1	457693	2.16709e+06	100.08	1.0008	0	0	0	0	0	0	0	0	0	0	0	0	0	0	0	0	0	0	0	1	0	0	0	0	0	0	0	0	0	0	0	0	0	0	0	0	0	0	0	0	0	0
377	0	303	1	446521	2.16494e+06	100.08	1.0008	0	0	0	0	0	0	0	0	0	0	0	0	0	0	0	0	0	0	1	0	0	0	0	1	0	0	0	0	0	0	0	0	0	0	0	0	0	0	0	0	0	0
378	0	302	1	444659	2.16494e+06	100.08	1.0008	0	0	0	0	0	0	0	0	0	0	0	1	0	0	0	0	0	0	0	0	0	0	0	0	1	0	0	0	0	0	0	0	0	0	0	0	0	0	0	0	0	0
379	0	1496	1	441866	2.16547e+06	100.08	1.0008	0	0	0	0	0	0	0	0	0	0	0	0	0	0	0	0	0	0	0	0	0	0	0	0	0	0	0	1	0	0	0	0	0	1	0	0	0	0	0	0	0	0
380	0	1495	1	440004	2.16547e+06	100.08	1.0008	0	0	0	0	0	0	0	0	0	0	0	0	0	0	0	0	0	0	0	0	0	0	0	0	0	0	0	1	0	0	0	0	0	1	0	0	0	0	0	0	0	0
384	0	1490	1	430695	2.16547e+06	100.08	1.0008	0	0	0	0	1	0	0	0	0	0	1	0	0	0	0	0	0	0	0	0	0	0	0	0	0	0	1	0	0	0	0	0	0	0	1	0	0	0	0	0	0	0
385	0	1489	1	428833	2.16547e+06	100.08	1.0008	0	0	0	0	1	0	0	0	0	0	1	0	0	0	0	0	0	1	0	0	0	0	0	0	0	0	0	1	0	1	0	0	0	0	0	0	0	0	0	0	0	0
386	0	1488	1	426971	2.16547e+06	100.08	1.0008	0	0	0	0	1	0	0	0	0	0	0	0	0	0	0	0	0	1	0	0	0	0	0	0	0	0	0	1	1	0	0	0	0	0	0	0	0	0	0	0	0	0
387	0	291	1	424178	2.16494e+06	100.08	1.0008	0	0	0	0	0	0	0	0	0	0	0	0	0	0	0	0	0	0	0	0	0	0	0	0	0	0	0	0	0	0	0	0	0	0	0	1	0	0	0	0	0	0
393	0	1437	1	428833	2.16332e+06	100.08	1.0008	0	0	0	0	0	0	0	0	0	0	0	0	0	0	0	0	0	0	0	0	0	0	0	0	0	0	0	0	0	1	0	0	0	0	0	0	0	0	0	0	0	0
395	0	246	1	437211	2.16279e+06	100.08	1.0008	0	0	1	0	0	0	0	0	0	0	0	0	0	0	0	0	0	0	0	0	0	0	0	0	0	0	0	0	0	0	0	0	0	0	0	0	0	0	0	0	0	0
396	0	1444	1	441866	2.16332e+06	100.08	1.0008	0	0	0	0	0	0	0	0	0	0	0	0	0	0	0	0	0	0	0	0	0	1	0	1	0	0	0	0	0	0	0	0	0	0	0	0	0	1	0	0	0	0
414	0	192	1	433488	2.16064e+06	100.08	1.0008	0	0	0	0	0	0	0	0	0	0	0	0	0	0	0	0	0	0	0	0	0	0	0	1	0	0	1	0	0	0	0	0	1	0	0	0	0	0	0	0	0	0
415	0	1386	1	430695	2.16117e+06	100.08	1.0008	0	1	0	0	0	0	0	0	0	0	0	0	0	0	0	0	0	0	0	0	0	0	0	0	0	0	0	0	0	0	0	0	0	0	0	0	0	0	0	1	0	0
445	0	1282	1	430695	2.15687e+06	100.08	1.0008	0	0	0	0	0	0	0	0	0	0	0	0	0	0	0	0	0	0	0	0	1	0	0	0	0	0	0	0	0	0	0	0	0	1	0	0	0	0	1	1	0	0
571	0	113	1	431626	2.15741e+06	100.08	1.0008	0	0	0	0	0	0	0	0	0	0	0	0	0	0	0	0	0	0	0	0	1	0	0	0	0	0	1	0	0	0	0	0	0	0	0	0	0	0	1	0	0	0
572	0	87	1	431626	2.15634e+06	100.08	1.0008	0	0	0	0	0	0	0	0	0	0	0	0	0	0	0	0	0	0	0	0	1	0	0	0	0	0	0	0	0	0	0	0	0	0	0	0	0	0	0	0	0	0
613	0	164	1	429764	2.15956e+06	100.08	1.0008	0	0	0	0	0	0	0	0	0	0	0	0	0	0	0	0	0	0	0	0	0	0	0	0	0	0	1	0	0	0	0	0	0	0	0	0	0	0	0	0	0	0
615	0	138	1	429764	2.15849e+06	100.08	1.0008	0	1	0	0	0	0	0	0	0	0	0	0	0	0	0	0	0	0	0	0	0	0	0	1	0	0	0	0	0	0	0	0	0	0	0	0	0	0	0	0	0	0
617	0	1308	1	430695	2.15795e+06	100.08	1.0008	0	0	0	0	0	0	0	0	0	0	0	0	0	0	0	0	0	0	0	0	0	0	0	0	0	0	1	0	0	0	0	0	0	1	0	0	0	0	1	1	0	0
618	0	165	1	431626	2.15956e+06	100.08	1.0008	0	0	0	0	0	0	0	0	0	0	0	0	0	0	0	0	0	0	0	0	0	0	0	0	0	0	0	0	0	0	0	0	1	0	0	0	0	0	0	0	0	0
620	0	1335	1	432557	2.15902e+06	100.08	1.0008	0	0	0	0	0	0	0	0	0	0	0	0	0	0	0	0	0	0	0	0	0	0	0	0	1	0	0	0	0	0	0	0	1	0	0	0	0	0	0	0	0	0
621	0	1309	1	432557	2.15795e+06	100.08	1.0008	0	0	0	0	0	0	0	0	0	0	0	0	0	0	0	0	0	0	0	0	0	0	0	0	1	0	1	0	0	0	0	0	0	0	0	0	0	0	1	0	0	0
622	0	166	1	433488	2.15956e+06	100.08	1.0008	0	0	0	0	0	0	0	0	0	0	0	0	0	0	0	0	0	0	0	0	0	0	0	1	1	0	0	0	0	0	0	0	1	0	0	0	0	0	0	0	0	0
706	0	1393	1	443728	2.16117e+06	100.08	1.0008	0	0	0	0	0	0	0	0	0	0	0	0	0	0	0	0	0	0	0	0	1	0	0	0	0	0	0	0	0	0	0	0	0	0	0	0	0	0	0	0	0	0
708	0	224	1	444659	2.16171e+06	100.08	1.0008	0	0	0	0	0	1	0	0	0	0	0	0	0	0	0	0	0	0	0	0	1	0	0	0	0	0	0	0	0	0	0	0	0	0	0	0	0	0	0	0	0	0
721	0	1388	1	434419	2.16117e+06	100.08	1.0008	0	0	0	0	0	0	0	0	0	0	0	0	0	0	0	0	0	0	0	0	0	0	0	0	0	0	1	0	0	0	0	0	0	0	0	0	0	0	0	1	0	0
724	0	219	1	435350	2.16171e+06	100.08	1.0008	0	0	0	0	0	0	0	0	0	0	0	0	0	0	0	0	0	0	0	0	1	0	0	0	0	0	1	0	0	0	0	0	0	0	0	0	0	0	0	1	0	0
728	0	1360	1	430695	2.1601e+06	100.08	1.0008	0	0	0	0	0	0	0	0	0	0	0	0	0	0	0	0	0	0	0	0	0	0	0	0	0	0	1	0	0	0	0	0	1	0	0	0	0	0	0	1	0	0
732	0	216	1	429764	2.16171e+06	100.08	1.0008	0	1	0	0	0	0	0	0	0	0	0	0	0	0	0	0	0	0	0	0	0	0	0	0	0	0	0	0	0	1	0	0	1	0	0	0	1	0	0	1	0	0
734	0	190	1	429764	2.16064e+06	100.08	1.0008	0	1	0	0	0	0	0	0	0	0	0	0	0	0	0	0	0	0	0	0	0	0	0	0	0	0	1	0	0	0	0	0	0	0	0	0	0	0	0	0	0	0
768	0	266	1	426040	2.16386e+06	100.08	1.0008	0	0	0	0	0	0	0	0	0	0	0	0	0	0	0	0	0	0	0	0	0	0	0	0	0	0	0	0	1	0	0	0	0	0	0	0	0	0	0	0	0	0
771	0	268	1	429764	2.16386e+06	100.08	1.0008	1	1	0	0	0	0	0	0	0	0	0	0	0	0	0	0	0	1	0	0	0	0	0	1	0	0	0	0	0	1	0	0	0	0	0	0	0	1	0	0	0	0
772	0	267	1	427902	2.16386e+06	100.08	1.0008	1	0	0	0	0	0	0	0	0	0	1	0	0	0	0	0	0	0	0	0	0	0	0	0	0	0	0	0	0	0	0	0	0	0	1	0	0	0	0	0	0	0
773	0	242	1	429764	2.16279e+06	100.08	1.0008	1	0	0	0	0	0	0	0	0	0	0	0	0	0	0	0	0	0	0	0	0	0	0	1	0	0	0	0	0	1	0	0	1	0	0	0	1	0	0	1	0	0
775	0	1412	1	430695	2.16225e+06	100.08	1.0008	0	1	0	0	0	0	0	0	0	0	0	0	0	0	0	0	0	0	0	0	0	0	0	0	0	0	0	0	0	0	0	0	0	0	0	0	0	0	0	0	0	0
776	0	269	1	431626	2.16386e+06	100.08	1.0008	1	0	0	0	0	0	0	0	0	1	1	0	0	0	0	0	0	1	0	0	0	0	0	0	1	1	1	0	0	0	0	0	0	0	1	0	0	0	0	0	0	0
780	0	270	1	433488	2.16386e+06	100.08	1.0008	0	0	0	0	0	0	0	0	1	1	0	0	0	0	0	0	0	0	0	0	0	0	0	0	0	0	0	0	0	0	0	0	0	0	0	0	0	1	0	1	0	0
782	0	1440	1	434419	2.16332e+06	100.08	1.0008	0	0	0	0	0	0	0	0	0	0	0	0	0	0	0	0	0	0	0	0	0	0	0	0	0	0	0	0	0	1	0	0	0	0	0	0	0	0	0	0	0	0
783	0	1415	1	436281	2.16225e+06	100.08	1.0008	0	0	1	0	0	0	0	0	0	0	0	0	0	0	0	0	0	0	0	0	1	0	0	0	0	0	1	0	0	0	0	0	0	0	0	0	0	0	0	1	0	0
784	0	1414	1	434419	2.16225e+06	100.08	1.0008	0	0	0	0	0	0	0	0	0	0	0	0	0	0	0	0	0	0	0	0	0	0	0	0	0	0	1	0	0	0	0	0	0	0	0	0	0	0	0	1	0	0
787	0	1416	1	438142	2.16225e+06	100.08	1.0008	0	0	1	0	0	0	0	0	0	0	0	0	0	0	0	0	0	0	0	0	0	0	0	0	0	0	0	0	0	1	0	0	0	0	0	1	0	0	0	0	0	0
790	0	274	1	440935	2.16386e+06	100.08	1.0008	0	0	0	0	0	0	0	0	0	0	0	0	0	0	0	0	0	0	0	0	0	1	0	0	0	0	0	0	0	0	0	0	0	0	0	0	0	1	0	0	0	0
791	0	273	1	439073	2.16386e+06	100.08	1.0008	0	0	0	0	0	0	0	0	0	1	0	1	0	0	0	0	0	0	0	0	1	0	0	0	0	0	0	0	0	0	0	0	1	0	0	0	0	0	0	0	0	0
792	0	248	1	440935	2.16279e+06	100.08	1.0008	0	0	1	0	0	0	0	0	0	0	0	0	0	0	0	0	0	0	0	0	0	0	0	0	0	0	0	0	0	0	0	0	0	0	0	0	0	1	0	0	0	0
793	0	247	1	439073	2.16279e+06	100.08	1.0008	0	0	0	0	0	1	0	0	0	0	1	0	0	0	0	0	0	0	0	0	0	0	0	0	0	0	0	0	0	1	0	0	0	0	0	1	0	0	1	0	0	0
795	0	275	1	442797	2.16386e+06	100.08	1.0008	0	0	0	0	0	0	0	0	0	0	0	0	0	0	0	0	0	0	0	0	0	0	0	1	0	0	0	0	0	0	0	0	0	0	0	0	0	0	0	0	0	0
801	0	1446	1	445590	2.16332e+06	100.08	1.0008	0	0	0	0	0	0	0	0	0	0	0	0	0	0	0	0	0	0	0	0	0	0	0	0	0	0	0	0	0	0	0	0	0	0	0	0	0	0	0	0	0	0
803	0	1420	1	445590	2.16225e+06	100.08	1.0008	0	0	0	0	0	0	0	0	0	0	0	0	0	0	0	0	0	0	0	0	0	0	0	0	0	0	0	0	0	0	0	0	0	0	0	0	0	0	0	0	0	0
804	0	277	1	446521	2.16386e+06	100.08	1.0008	0	0	0	0	0	0	0	0	0	0	0	1	0	0	0	0	0	0	0	0	0	0	0	0	0	0	0	0	0	0	0	0	0	0	0	0	0	0	0	0	0	0
807	0	278	1	448383	2.16386e+06	100.08	1.0008	0	0	0	0	0	0	0	0	0	0	0	1	0	0	0	0	0	0	1	0	0	0	0	0	0	0	0	0	0	0	0	0	0	0	0	0	0	0	0	0	0	0
849	0	333	1	453969	2.16601e+06	100.08	1.0008	0	0	0	0	0	0	0	0	0	0	0	1	0	0	0	0	0	0	0	0	0	0	0	0	0	0	0	0	0	0	0	0	0	0	0	0	0	1	0	0	0	0
854	0	331	1	450245	2.16601e+06	100.08	1.0008	1	0	0	0	0	0	0	0	0	0	0	0	0	0	0	0	0	0	0	0	0	0	0	0	0	0	0	0	0	0	0	0	0	0	0	0	0	0	0	0	0	0
858	0	330	1	448383	2.16601e+06	100.08	1.0008	0	0	0	0	0	0	1	0	0	0	0	0	0	0	0	0	0	0	1	0	0	0	0	0	0	0	0	0	0	0	0	0	0	0	0	0	0	0	0	0	0	0
859	0	1499	1	447452	2.16547e+06	100.08	1.0008	0	0	0	0	0	0	0	0	0	0	0	0	0	0	0	0	0	0	1	0	0	0	0	0	0	0	0	0	0	0	0	0	0	0	0	0	0	0	0	0	0	0
860	0	1498	1	445590	2.16547e+06	100.08	1.0008	0	0	0	0	0	0	0	0	0	0	0	0	0	0	0	0	0	0	1	0	0	0	0	0	0	0	0	0	0	0	0	0	0	0	0	0	0	0	0	0	0	0
861	0	1473	1	447452	2.1644e+06	100.08	1.0008	0	0	0	0	0	0	0	0	0	0	0	1	0	0	0	0	0	0	1	0	0	0	0	0	0	0	0	0	0	0	0	0	0	0	0	0	0	0	0	0	0	0
862	0	1472	1	445590	2.1644e+06	100.08	1.0008	0	0	0	0	0	0	0	0	0	0	0	0	0	0	0	0	0	0	0	0	0	0	0	0	0	0	0	0	0	0	0	0	0	0	0	0	0	0	0	0	0	0
863	0	329	1	446521	2.16601e+06	100.08	1.0008	0	0	0	0	0	0	0	0	0	0	0	0	0	0	0	0	0	0	0	0	0	0	0	1	0	0	0	0	0	0	0	0	0	0	0	0	0	0	0	0	0	0
864	0	1497	1	443728	2.16547e+06	100.08	1.0008	0	0	0	0	0	0	0	0	0	0	0	0	0	0	0	0	0	0	0	0	0	0	0	1	1	0	0	0	0	0	0	0	0	0	0	0	0	0	0	0	0	0
865	0	1471	1	443728	2.1644e+06	100.08	1.0008	0	0	0	0	0	0	0	0	0	0	0	0	0	0	0	0	0	0	0	0	0	0	0	0	0	0	0	0	0	0	0	0	0	0	0	0	1	0	0	0	0	0
866	0	328	1	444659	2.16601e+06	100.08	1.0008	0	0	0	0	0	0	0	0	0	0	0	0	0	0	0	0	0	0	0	0	0	0	0	1	1	0	0	0	0	0	0	0	0	0	0	0	0	0	0	0	0	0
868	0	327	1	442797	2.16601e+06	100.08	1.0008	0	0	0	0	0	0	0	0	0	0	0	1	0	0	0	0	0	0	0	0	0	0	0	0	0	0	0	0	0	0	0	0	0	0	0	0	0	0	0	0	0	0
869	0	301	1	442797	2.16494e+06	100.08	1.0008	0	0	0	0	0	0	0	0	0	0	0	0	0	0	0	0	0	0	0	0	0	0	0	0	0	0	0	0	0	0	0	0	0	0	0	0	1	0	0	0	0	0
870	0	1469	1	440004	2.1644e+06	100.08	1.0008	0	0	0	0	0	0	0	0	1	1	1	0	0	0	0	0	0	0	0	0	1	0	0	0	0	0	0	1	0	0	0	0	0	1	1	0	0	0	1	0	0	0
873	0	300	1	440935	2.16494e+06	100.08	1.0008	0	0	0	0	0	0	0	0	1	0	0	0	0	0	0	0	0	0	0	0	1	0	0	0	0	0	0	1	0	0	0	0	0	1	0	0	0	0	1	0	0	0
881	0	1466	1	434419	2.1644e+06	100.08	1.0008	0	0	0	0	0	0	0	0	0	0	0	0	0	0	0	0	0	0	0	0	0	0	0	0	0	0	0	0	0	0	0	0	0	0	0	0	0	0	0	1	0	0
883	0	1491	1	432557	2.16547e+06	100.08	1.0008	1	0	0	0	1	0	0	0	0	0	0	0	0	0	0	0	0	0	0	0	0	0	0	0	0	1	0	0	0	1	0	0	0	0	0	0	0	0	0	0	0	0
884	0	1465	1	432557	2.1644e+06	100.08	1.0008	1	0	0	0	0	0	0	0	1	1	1	0	0	1	0	0	0	1	0	0	0	0	0	0	1	1	1	0	0	0	0	0	0	0	1	1	0	1	0	1	0	0
885	0	322	1	433488	2.16601e+06	100.08	1.0008	0	0	0	0	1	0	0	0	0	0	0	0	0	0	0	0	0	0	0	0	0	0	0	0	1	1	0	0	1	1	0	0	0	0	0	0	0	0	0	0	0	0
886	0	1464	1	430695	2.1644e+06	100.08	1.0008	1	0	0	0	0	0	0	0	0	0	1	0	0	0	0	0	0	1	0	0	0	0	0	0	1	1	1	0	0	1	0	0	0	0	1	0	0	1	0	0	0	0
887	0	321	1	431626	2.16601e+06	100.08	1.0008	1	0	0	0	1	0	0	0	0	0	0	0	0	0	0	0	0	0	0	0	0	0	0	0	0	0	0	0	0	0	0	0	1	0	0	0	0	0	0	0	0	0
888	0	295	1	431626	2.16494e+06	100.08	1.0008	0	0	0	0	0	0	0	0	1	1	0	0	0	0	0	0	0	1	0	0	0	0	0	0	1	1	1	0	0	0	0	0	1	0	0	1	0	0	0	0	0	0
889	0	1463	1	428833	2.1644e+06	100.08	1.0008	1	0	0	0	0	0	0	0	0	0	1	0	0	0	0	0	0	0	0	0	0	0	0	0	0	0	0	0	0	1	0	0	0	0	1	1	0	1	0	0	0	0
890	0	320	1	429764	2.16601e+06	100.08	1.0008	0	0	0	0	0	0	0	0	0	0	0	0	0	1	0	1	0	0	0	0	0	0	0	0	0	0	1	1	0	0	0	0	0	0	0	0	0	0	0	0	0	0
891	0	319	1	427902	2.16601e+06	100.08	1.0008	0	0	0	0	1	0	0	0	0	0	0	0	0	1	0	0	0	1	0	0	0	0	0	0	0	0	0	1	1	1	0	0	0	0	0	0	0	0	0	0	0	0
892	0	294	1	429764	2.16494e+06	100.08	1.0008	1	0	0	0	0	0	0	0	0	0	0	0	0	0	0	0	0	0	0	0	0	0	0	0	0	0	0	0	0	0	0	0	0	0	0	0	0	0	0	0	0	0
893	0	293	1	427902	2.16494e+06	100.08	1.0008	0	0	0	0	0	0	0	0	0	0	1	0	0	0	0	0	0	0	0	0	0	0	0	0	0	0	0	0	0	1	0	0	0	0	1	1	0	0	0	0	0	0
895	0	318	1	426040	2.16601e+06	100.08	1.0008	0	0	0	0	1	0	0	0	0	0	0	0	0	0	0	0	0	1	0	0	0	0	0	0	1	0	1	0	1	1	0	0	0	0	0	0	0	0	0	0	0	0
896	0	292	1	426040	2.16494e+06	100.08	1.0008	0	0	0	0	0	0	0	0	0	0	0	0	0	0	0	0	0	0	0	0	0	0	0	0	0	0	0	0	1	0	0	0	0	0	0	1	0	0	0	0	0	0
898	0	1461	1	425109	2.1644e+06	100.08	1.0008	0	0	0	0	0	0	0	0	0	0	0	0	0	0	0	0	0	0	0	0	0	0	0	0	0	0	0	0	1	0	0	0	0	0	0	1	0	0	0	0	0	0
899	0	317	1	424178	2.16601e+06	100.08	1.0008	0	0	0	0	1	0	0	0	0	0	0	0	0	0	0	0	0	0	0	0	0	0	0	1	1	0	0	0	1	0	0	0	0	0	0	0	0	0	0	0	0	0
900	0	1486	1	423247	2.16547e+06	100.08	1.0008	0	0	0	0	0	0	0	0	0	0	0	0	0	0	0	0	0	0	0	0	0	0	0	1	0	0	0	0	0	0	0	0	0	0	0	0	0	0	0	0	0	0
923	0	1513	1	425109	2.16655e+06	100.08	1.0008	0	0	0	0	1	0	0	0	0	0	0	0	0	0	0	0	0	0	0	0	0	0	0	1	1	0	1	0	1	1	0	0	0	0	0	0	0	0	0	0	0	0
925	0	1514	1	426971	2.16655e+06	100.08	1.0008	0	0	0	0	1	0	0	0	0	0	0	0	0	0	0	0	0	1	0	0	0	0	0	0	1	0	1	0	1	0	0	0	0	0	0	0	0	0	0	0	0	0
926	0	370	1	426040	2.16816e+06	100.08	1.0008	0	0	0	0	0	0	0	0	0	0	0	0	0	0	0	0	0	0	0	0	0	0	0	0	0	0	0	0	0	0	0	0	0	0	0	0	0	0	0	0	0	0
927	0	344	1	426040	2.16709e+06	100.08	1.0008	0	0	0	0	1	0	0	0	0	0	0	0	0	0	0	0	0	0	0	0	0	0	0	1	1	0	1	0	1	0	0	0	0	0	0	0	0	0	0	0	0	0
928	0	1515	1	428833	2.16655e+06	100.08	1.0008	0	0	0	0	0	0	0	0	0	0	0	0	0	1	0	0	0	0	0	0	0	0	0	0	0	0	0	0	0	0	0	0	0	0	0	0	0	0	0	0	0	0
929	0	372	1	429764	2.16816e+06	100.08	1.0008	0	0	0	0	0	0	0	0	0	0	0	0	0	0	0	0	0	0	0	0	0	0	0	0	0	0	0	0	0	0	0	0	0	0	0	0	0	0	0	0	0	0
930	0	371	1	427902	2.16816e+06	100.08	1.0008	0	0	0	0	0	0	0	0	0	0	0	0	0	0	0	0	0	0	0	0	0	0	0	0	0	0	0	0	0	0	0	0	0	0	0	0	0	0	0	0	0	0
932	0	345	1	427902	2.16709e+06	100.08	1.0008	0	0	0	0	0	0	0	0	0	0	0	0	0	1	0	0	0	0	0	0	0	0	0	0	0	0	0	0	0	0	0	0	0	0	0	0	0	0	0	0	0	0
933	0	1516	1	430695	2.16655e+06	100.08	1.0008	0	0	0	0	0	0	0	0	0	0	1	0	0	0	0	1	0	0	0	0	0	0	0	0	0	0	1	0	0	1	0	0	0	0	1	0	0	0	0	0	0	0
937	0	1517	1	432557	2.16655e+06	100.08	1.0008	0	0	0	0	0	0	0	0	0	0	0	0	0	1	0	0	0	0	0	0	0	0	0	0	0	0	0	0	0	0	0	0	0	0	0	0	0	0	0	0	0	0
952	0	1522	1	441866	2.16655e+06	100.08	1.0008	0	0	0	0	0	0	0	0	0	0	1	0	0	0	0	0	0	0	0	0	0	0	0	0	0	0	0	1	0	0	0	0	0	0	0	0	0	0	0	0	0	0
954	0	353	1	442797	2.16709e+06	100.08	1.0008	0	0	0	0	0	0	0	0	0	0	0	1	0	0	0	0	0	0	0	0	0	0	0	0	0	0	0	0	0	0	0	0	1	0	0	0	0	0	0	0	0	0
955	0	1549	1	443728	2.16762e+06	100.08	1.0008	1	0	0	0	0	0	0	0	0	0	0	0	0	0	0	0	0	0	0	0	1	0	0	0	0	0	0	0	0	0	0	0	1	0	0	0	0	0	0	0	0	0
956	0	1523	1	443728	2.16655e+06	100.08	1.0008	0	0	0	0	0	0	0	0	0	0	1	1	0	0	0	0	0	0	0	0	0	0	0	0	1	0	0	0	0	0	0	0	0	0	1	0	0	0	0	0	0	0
957	0	380	1	444659	2.16816e+06	100.08	1.0008	1	0	0	0	0	0	0	0	0	0	0	0	0	0	0	0	0	0	0	0	0	0	0	0	0	1	0	0	0	0	0	0	0	0	0	0	0	0	0	0	0	0
958	0	1551	1	447452	2.16762e+06	100.08	1.0008	1	0	1	0	0	1	0	0	1	1	0	0	0	1	0	0	0	0	0	0	0	0	0	0	0	0	0	0	0	1	0	0	1	0	0	0	0	0	0	1	0	0
959	0	1550	1	445590	2.16762e+06	100.08	1.0008	1	0	1	0	0	1	0	0	1	1	0	0	0	0	0	0	0	0	0	0	0	0	0	0	0	0	0	1	0	0	0	0	1	0	0	0	0	0	0	1	0	0
960	0	1525	1	447452	2.16655e+06	100.08	1.0008	0	0	1	0	0	0	0	0	0	0	0	0	0	0	0	0	0	0	1	0	0	0	0	0	0	0	0	0	0	0	0	0	0	0	0	0	0	0	0	0	0	0
961	0	1524	1	445590	2.16655e+06	100.08	1.0008	0	0	0	0	0	0	0	0	0	0	0	0	0	0	0	0	0	0	1	0	0	0	0	0	0	0	0	0	0	0	0	0	0	0	0	0	0	0	0	0	0	0
962	0	381	1	446521	2.16816e+06	100.08	1.0008	0	0	0	0	0	0	0	0	0	0	1	0	0	1	0	0	0	0	0	0	1	0	0	1	0	0	0	1	0	0	0	0	1	0	1	0	1	1	0	0	0	0
963	0	1552	1	449314	2.16762e+06	100.08	1.0008	0	0	1	0	0	0	1	0	0	0	0	0	0	0	0	0	1	0	0	0	0	0	0	0	0	0	0	0	0	0	0	0	0	0	0	0	0	0	0	0	0	1
964	0	1526	1	449314	2.16655e+06	100.08	1.0008	1	0	0	0	0	0	1	0	0	0	0	0	0	0	0	0	0	0	0	0	0	0	0	0	0	0	0	0	0	0	0	0	0	0	0	0	0	0	0	0	0	0
965	0	382	1	448383	2.16816e+06	100.08	1.0008	0	0	0	0	0	1	0	0	1	0	0	1	0	0	0	0	0	0	0	0	0	0	0	0	0	0	0	0	0	0	0	0	0	0	0	0	0	0	0	0	0	0
967	0	383	1	450245	2.16816e+06	100.08	1.0008	0	0	1	0	0	0	1	0	0	0	0	0	0	0	0	0	1	0	0	0	0	0	0	0	0	0	0	0	0	0	0	0	0	0	0	0	0	0	0	0	0	1
968	0	357	1	450245	2.16709e+06	100.08	1.0008	1	0	1	0	0	0	1	0	0	0	0	0	0	0	0	0	1	0	0	0	0	0	0	0	0	0	0	0	0	0	0	0	0	0	0	0	0	0	0	0	0	0
969	0	1528	1	453038	2.16655e+06	100.08	1.0008	0	0	0	0	0	0	0	0	0	0	0	1	0	0	0	0	1	0	0	0	0	0	0	0	0	0	0	0	0	0	0	0	0	0	0	0	0	1	0	0	0	1
972	0	359	1	453969	2.16709e+06	100.08	1.0008	0	0	0	0	0	0	0	0	0	0	0	1	0	0	0	0	1	0	0	0	0	0	0	0	0	0	0	0	0	0	0	0	0	0	0	0	0	1	0	0	0	1
973	0	358	1	452107	2.16709e+06	100.08	1.0008	0	0	0	0	0	0	0	0	0	0	0	0	0	0	0	0	0	0	0	0	0	0	0	0	0	0	0	0	0	0	0	0	0	0	0	0	0	1	0	0	0	0
974	0	1529	1	454900	2.16655e+06	100.08	1.0008	0	0	0	0	0	0	0	0	0	0	0	1	0	0	0	0	0	0	0	0	0	0	0	0	0	0	0	0	0	0	0	0	0	0	0	0	0	0	0	0	0	1
975	0	386	1	455831	2.16816e+06	100.08	1.0008	0	0	0	0	0	0	1	0	0	0	0	0	0	0	0	0	0	1	0	1	0	0	0	0	0	0	0	0	0	0	0	0	0	0	0	0	0	0	0	0	0	1
976	0	360	1	455831	2.16709e+06	100.08	1.0008	0	0	0	0	0	0	0	0	0	0	0	0	0	0	0	0	1	1	0	0	0	0	0	0	0	0	0	0	0	0	0	0	0	0	0	0	0	0	0	0	0	0
977	0	1556	1	456762	2.16762e+06	100.08	1.0008	0	0	0	0	0	0	0	0	0	0	0	0	0	0	0	0	0	1	0	1	0	0	0	0	0	0	0	0	0	0	0	0	0	0	0	0	0	0	0	0	0	1
1003	0	1581	1	454900	2.1687e+06	100.08	1.0008	0	0	0	0	0	0	1	0	0	0	0	0	0	0	0	0	1	0	0	0	0	0	0	0	0	0	0	0	0	0	0	0	0	0	0	0	0	0	0	0	0	0
1005	0	412	1	455831	2.16924e+06	100.08	1.0008	0	0	0	0	0	0	1	0	0	0	0	0	0	0	0	0	0	1	0	1	0	0	0	0	0	0	0	0	0	0	0	0	0	0	0	0	1	0	0	0	0	1
1006	0	1580	1	453038	2.1687e+06	100.08	1.0008	0	0	0	0	0	0	0	0	0	0	0	0	0	0	0	0	1	0	0	0	0	0	0	0	0	0	0	0	0	0	0	0	0	0	0	0	0	0	0	0	0	0
1007	0	437	1	453969	2.17031e+06	100.08	1.0008	0	0	0	0	0	0	0	0	0	0	0	0	0	0	0	0	0	0	0	0	0	0	0	1	0	0	0	0	0	0	0	0	0	0	0	0	0	0	0	0	0	0
1009	0	411	1	453969	2.16924e+06	100.08	1.0008	0	0	0	0	0	0	0	0	0	0	0	0	0	0	0	0	1	0	0	0	0	0	0	0	0	0	0	0	0	0	0	0	0	0	0	0	0	0	0	0	0	0
1010	0	410	1	452107	2.16924e+06	100.08	1.0008	0	0	0	0	0	0	0	0	0	0	1	0	0	0	0	0	1	0	0	0	0	0	0	1	0	0	0	0	0	0	0	0	0	0	1	0	0	0	0	0	0	0
1011	0	1579	1	451176	2.1687e+06	100.08	1.0008	0	0	0	0	0	0	0	0	0	0	1	0	0	0	0	0	0	0	1	0	0	0	0	0	0	0	0	0	0	0	0	0	0	1	1	0	0	1	0	0	0	0
1013	0	409	1	450245	2.16924e+06	100.08	1.0008	0	0	0	0	0	0	0	0	0	0	1	0	0	0	0	0	0	0	0	0	0	0	0	0	0	0	0	0	0	0	0	0	0	1	1	0	0	0	0	0	0	0
1018	0	1602	1	445590	2.16977e+06	100.08	1.0008	0	1	0	1	0	0	0	0	0	0	0	0	0	0	0	0	1	0	0	0	1	0	0	0	0	0	0	0	1	0	0	0	0	0	0	0	0	0	0	0	0	0
1019	0	1577	1	447452	2.1687e+06	100.08	1.0008	0	0	0	0	0	0	0	0	0	0	0	0	0	1	0	0	0	0	0	0	1	0	0	0	0	0	0	0	0	1	0	0	0	0	0	0	0	0	0	0	0	0
1020	0	1576	1	445590	2.1687e+06	100.08	1.0008	0	0	1	1	0	0	0	0	1	1	1	0	0	0	0	0	0	0	0	0	0	0	0	0	0	1	0	1	0	0	0	0	0	0	1	0	0	1	0	0	0	0
1021	0	433	1	446521	2.17031e+06	100.08	1.0008	0	1	1	1	0	0	0	0	0	1	0	0	0	0	0	0	1	0	0	0	1	0	0	0	0	0	0	0	1	0	0	0	0	0	0	0	0	0	0	0	0	0
1047	0	1567	0	428833	2.1687e+06	100.08	1.0008	0	0	0	0	1	0	0	0	0	0	0	0	0	0	0	0	0	0	0	0	0	0	0	0	0	0	0	0	0	0	0	0	0	0	0	0	0	0	0	0	0	0
1048	0	424	0	429764	2.17031e+06	100.08	1.0008	0	0	0	0	0	0	0	0	0	0	0	0	0	0	0	0	0	0	0	0	0	0	0	0	0	0	0	0	1	0	0	0	0	0	0	0	0	1	0	0	0	0
1049	0	423	0	427902	2.17031e+06	100.08	1.0008	0	0	0	0	1	0	0	0	0	0	0	0	0	0	0	0	0	0	0	0	0	0	0	0	0	0	0	0	1	0	0	0	0	0	0	1	0	1	0	0	0	0
1050	0	398	0	429764	2.16924e+06	100.08	1.0008	0	0	0	0	0	0	0	0	0	0	0	0	0	0	0	0	0	0	0	0	0	0	0	0	0	0	0	0	0	0	0	0	0	0	0	0	0	0	0	0	0	0
1051	0	397	0	427902	2.16924e+06	100.08	1.0008	0	0	0	0	1	0	0	0	0	0	0	0	0	0	0	0	0	0	0	0	0	0	0	0	0	0	0	0	0	0	0	0	0	0	0	1	0	0	0	0	0	0
1079	0	472	0	422316	2.17246e+06	100.08	1.0008	0	0	0	0	0	0	0	0	0	0	0	0	0	0	0	0	0	0	0	0	0	0	0	0	0	0	0	0	0	0	0	0	0	0	0	0	0	0	0	0	0	0
1083	0	1618	0	426971	2.17085e+06	100.08	1.0008	0	0	0	0	0	0	0	0	0	0	0	0	0	0	0	0	0	0	0	0	0	0	0	0	0	0	0	0	0	0	0	0	0	0	0	1	0	0	0	0	0	0
1085	0	448	0	426040	2.17139e+06	100.08	1.0008	0	0	0	0	0	0	0	0	0	0	0	0	0	0	0	0	0	0	0	0	0	0	0	0	0	0	0	0	0	0	0	0	0	0	0	0	0	0	0	0	0	0
1086	0	1619	0	428833	2.17085e+06	100.08	1.0008	0	0	0	0	0	0	0	0	0	0	0	0	0	0	0	0	0	0	0	0	0	0	0	0	0	0	0	0	1	0	0	0	0	0	0	0	0	1	0	0	0	0
1087	0	476	0	429764	2.17246e+06	100.08	1.0008	0	0	0	0	0	0	0	0	0	0	0	0	0	0	0	0	0	0	0	0	0	0	0	0	0	0	1	0	0	0	0	0	0	0	0	0	0	0	0	0	0	0
1089	0	450	0	429764	2.17139e+06	100.08	1.0008	0	0	0	0	0	0	0	0	0	0	0	0	0	0	0	0	0	0	0	0	0	0	0	0	0	0	0	0	1	0	0	0	0	0	0	0	0	0	0	0	0	0
1090	0	449	0	427902	2.17139e+06	100.08	1.0008	0	0	0	0	0	0	0	0	0	0	0	0	0	0	0	0	0	0	0	0	0	0	0	0	0	0	0	0	0	0	0	0	0	0	0	0	0	1	0	0	0	0
1091	0	1620	0	430695	2.17085e+06	100.08	1.0008	0	0	0	0	0	0	0	0	0	0	0	0	0	0	0	0	0	0	0	0	0	1	0	0	0	0	0	0	0	0	0	1	0	0	0	0	0	0	0	0	0	0
1092	0	477	0	431626	2.17246e+06	100.08	1.0008	0	0	0	0	0	0	0	0	0	0	0	0	0	0	0	1	0	0	0	0	0	1	0	0	0	0	0	0	0	0	0	1	0	0	0	0	1	0	0	0	0	0
1093	0	451	0	431626	2.17139e+06	100.08	1.0008	0	0	0	0	0	0	0	0	0	0	0	0	0	0	0	1	0	0	0	0	0	1	0	0	0	0	0	0	0	0	0	1	0	0	0	0	1	0	0	0	0	0
1119	0	1628	1	445590	2.17085e+06	100.08	1.0008	0	0	0	0	0	0	0	0	0	1	0	0	0	0	0	0	0	0	0	0	0	0	0	0	0	0	0	0	0	0	0	0	0	0	0	0	0	0	0	0	0	0
1127	0	1632	1	453038	2.17085e+06	100.08	1.0008	0	0	0	0	0	0	0	0	0	0	0	0	0	0	0	0	0	0	0	0	0	0	0	1	0	0	0	0	0	0	0	0	0	0	0	0	0	0	0	0	0	0
1164	0	1684	1	453038	2.173e+06	100.08	1.0008	0	0	0	0	0	0	0	0	0	0	0	0	0	0	0	0	0	0	0	1	0	1	0	0	0	0	0	0	0	0	1	0	0	0	0	0	1	0	0	0	0	0
1165	0	541	1	453969	2.17461e+06	100.08	1.0008	0	0	0	0	0	0	0	0	0	0	0	0	0	0	0	0	0	0	0	0	0	0	0	0	1	0	0	0	1	0	0	0	0	0	0	0	0	0	0	0	0	1
1166	0	540	1	452107	2.17461e+06	100.08	1.0008	0	0	0	1	0	0	1	0	0	0	0	0	0	0	0	0	0	0	0	0	0	0	0	0	0	0	0	0	0	0	0	0	0	0	0	0	0	0	0	0	0	0
1167	0	515	1	453969	2.17354e+06	100.08	1.0008	0	0	0	0	0	0	0	0	0	0	0	0	0	0	0	0	0	0	0	0	0	0	0	0	0	0	0	0	0	0	0	0	0	0	0	0	0	0	0	0	0	0
1168	0	514	1	452107	2.17354e+06	100.08	1.0008	0	0	0	0	0	0	0	0	0	0	0	0	0	0	0	0	0	0	0	1	0	0	0	0	0	0	0	0	0	0	0	0	0	0	0	0	0	0	0	0	0	0
1169	0	1683	1	451176	2.173e+06	100.08	1.0008	0	0	0	0	0	0	0	0	0	0	0	0	0	0	0	0	0	0	0	0	0	0	0	0	0	0	0	0	0	0	0	0	0	0	0	0	0	0	1	0	0	0
1175	0	1707	1	447452	2.17407e+06	100.08	1.0008	0	0	0	0	0	0	0	0	0	0	0	0	0	0	0	0	0	0	0	0	0	0	0	0	0	0	0	0	1	0	0	0	0	0	0	0	0	0	0	0	0	0
1199	0	1699	0	432557	2.17407e+06	100.08	1.0008	0	0	0	0	0	0	0	0	0	0	0	0	0	0	0	0	0	0	0	0	0	0	0	0	0	0	0	0	0	0	0	0	0	0	0	0	1	0	0	0	0	0
1200	0	1673	0	432557	2.173e+06	100.08	1.0008	0	0	0	0	0	0	0	0	0	0	0	0	0	0	0	1	0	0	0	0	0	1	0	0	0	0	0	0	0	0	0	0	0	0	0	0	1	0	0	0	0	0
1203	0	529	0	431626	2.17461e+06	100.08	1.0008	0	0	0	0	0	0	0	0	0	0	0	0	0	0	0	0	0	0	0	0	0	0	0	0	0	0	0	0	0	0	0	0	0	0	0	0	1	0	0	0	0	0
1204	0	503	0	431626	2.17354e+06	100.08	1.0008	0	0	0	0	0	0	0	0	0	0	0	0	0	0	0	1	0	0	0	0	0	1	0	0	0	0	0	0	0	0	0	1	0	0	0	0	1	0	0	0	0	0
1220	0	524	0	422316	2.17461e+06	100.08	1.0008	0	0	0	0	0	0	0	0	0	0	0	0	0	0	0	0	0	0	0	0	0	0	0	0	0	0	0	0	0	0	0	0	0	0	0	0	0	0	0	0	0	0
1239	0	1720	0	423247	2.17515e+06	100.08	1.0008	0	0	0	0	0	0	0	0	0	0	0	0	0	0	0	0	0	0	0	0	0	0	0	0	0	0	0	0	0	0	0	0	0	0	0	0	0	0	0	0	0	0
1241	0	550	0	422316	2.17569e+06	100.08	1.0008	0	0	0	0	0	0	0	0	0	0	0	0	0	0	0	0	0	0	0	0	0	0	0	0	0	0	0	0	0	0	0	0	0	0	0	0	0	0	0	0	0	0
1247	0	1722	0	426971	2.17515e+06	100.08	1.0008	0	0	0	0	0	0	0	0	0	0	0	0	0	0	0	0	0	0	0	0	0	0	0	0	0	0	0	0	0	0	0	0	0	0	0	0	0	0	0	0	0	0
1249	0	552	0	426040	2.17569e+06	100.08	1.0008	0	0	0	0	0	0	0	0	0	0	0	0	0	0	0	0	0	0	0	0	0	0	0	0	0	0	0	0	0	0	0	0	0	0	0	0	0	0	0	0	0	0
1258	0	581	0	431626	2.17676e+06	100.08	1.0008	0	0	0	0	0	0	0	0	0	0	0	0	0	0	0	0	0	0	0	0	0	0	0	0	0	0	0	0	0	0	0	0	0	0	0	0	0	0	0	0	0	0
1259	0	555	0	431626	2.17569e+06	100.08	1.0008	0	0	0	0	0	0	0	0	0	0	0	0	0	0	0	0	0	0	0	0	0	0	0	0	0	0	0	0	0	0	0	0	0	0	0	0	0	0	0	0	0	0
1260	0	1777	0	432557	2.1773e+06	100.08	1.0008	0	0	0	0	0	0	0	0	0	0	0	0	0	0	0	0	0	0	0	0	0	0	0	0	0	0	0	0	0	0	0	0	0	0	0	0	0	0	0	0	0	0
1261	0	1751	0	432557	2.17622e+06	100.08	1.0008	0	0	0	0	0	0	0	0	0	0	0	0	0	0	0	0	0	0	0	0	0	0	0	0	0	0	0	0	0	0	0	0	0	0	0	0	1	0	0	0	0	0
1262	0	1725	0	432557	2.17515e+06	100.08	1.0008	0	0	0	0	0	0	0	0	0	0	0	0	0	0	0	0	0	0	0	0	0	0	0	0	0	0	0	0	0	0	0	0	0	0	0	0	1	0	0	0	0	0
1300	0	1787	1	451176	2.1773e+06	100.08	1.0008	0	0	0	0	0	0	0	0	0	0	0	0	0	0	0	0	0	0	0	1	0	0	0	0	0	0	0	0	0	0	0	0	0	0	0	0	0	0	0	0	0	0
1305	0	1736	1	453038	2.17515e+06	100.08	1.0008	1	0	0	1	0	0	1	0	0	0	0	0	0	0	0	0	0	0	0	0	0	0	0	0	1	0	0	0	1	0	1	0	0	1	0	0	0	0	0	0	0	0
1307	0	592	1	452107	2.17676e+06	100.08	1.0008	0	0	0	0	0	0	0	0	1	0	0	0	0	0	0	0	0	0	0	1	0	0	0	0	0	0	0	0	0	0	0	0	0	1	0	0	0	0	0	0	1	0
1309	0	566	1	452107	2.17569e+06	100.08	1.0008	1	0	0	1	0	0	0	0	0	0	0	0	0	0	0	0	0	0	0	1	0	0	0	0	0	0	0	0	0	0	1	0	0	1	0	0	0	0	0	0	0	0
1351	0	618	1	452107	2.17784e+06	100.08	1.0008	0	0	0	0	0	0	0	0	0	0	0	0	0	1	0	0	1	0	0	1	0	0	0	0	0	0	0	0	0	0	1	0	0	1	0	0	0	0	0	0	1	1
1353	0	643	1	450245	2.17891e+06	100.08	1.0008	0	0	0	0	0	0	0	0	0	0	0	0	0	1	0	0	0	0	0	1	0	0	0	0	0	0	0	0	0	0	1	0	0	0	0	0	0	0	1	0	0	0
1354	0	617	1	450245	2.17784e+06	100.08	1.0008	0	1	0	0	0	0	0	0	0	0	0	0	0	0	0	0	0	0	0	0	0	0	0	0	0	0	0	0	0	0	0	0	0	0	0	0	0	0	0	0	0	0
1355	0	1838	1	449314	2.17945e+06	100.08	1.0008	0	0	0	1	0	0	0	0	0	0	0	0	0	0	0	0	0	0	0	0	0	0	0	0	0	0	0	1	0	1	1	0	0	0	0	0	0	0	0	0	1	1
1356	0	1812	1	449314	2.17837e+06	100.08	1.0008	0	0	0	1	0	1	0	0	0	0	0	0	0	0	0	0	1	0	0	0	0	0	0	0	0	0	0	0	0	0	1	0	0	1	0	0	0	1	0	0	0	1
1358	0	1837	1	447452	2.17945e+06	100.08	1.0008	0	1	0	1	1	0	0	0	0	0	0	0	0	0	0	0	0	1	0	0	0	0	0	0	0	0	0	0	0	1	0	0	0	1	0	0	0	0	0	0	0	1
1383	0	1803	0	432557	2.17837e+06	100.08	1.0008	0	0	0	0	0	0	0	0	0	0	0	0	0	0	0	0	0	0	0	0	0	0	0	0	0	0	0	0	0	0	0	0	0	0	0	0	0	0	0	0	0	0
1384	0	608	0	433488	2.17784e+06	100.08	1.0008	0	0	0	0	0	0	0	0	0	0	0	0	0	0	0	0	0	0	0	0	0	0	0	0	0	0	0	0	0	0	0	0	0	0	0	0	0	0	0	0	0	0
1441	0	1856	0	434419	2.18052e+06	100.08	1.0008	0	0	0	0	0	0	0	0	0	0	0	0	0	0	0	1	0	0	0	0	0	0	0	0	0	0	0	0	0	0	0	0	0	0	0	0	0	0	0	0	0	0
1442	0	661	0	435350	2.17999e+06	100.08	1.0008	0	0	0	0	0	0	0	0	0	0	0	0	0	0	0	1	0	0	0	0	0	0	0	0	0	0	0	0	0	0	0	0	0	0	0	0	0	0	0	0	0	0
1461	0	667	1	446521	2.17999e+06	100.08	1.0008	0	1	0	1	0	0	0	0	0	0	0	0	0	0	0	0	0	0	0	0	0	0	0	0	0	0	0	0	0	0	0	0	0	1	0	0	0	0	0	0	0	0
1601	0	1988	0	438142	2.1859e+06	100.08	1.0008	0	0	0	0	0	0	0	0	0	0	0	0	0	0	0	0	0	0	0	0	0	0	0	0	0	0	0	0	0	0	0	0	0	0	0	0	0	0	0	0	0	0
1668	0	2047	0	451176	2.18805e+06	100.08	1.0008	0	0	0	0	0	0	0	1	0	0	0	0	0	0	0	0	0	1	0	0	0	0	0	0	0	0	0	0	0	0	0	0	0	0	0	0	0	0	0	0	1	0
1669	0	851	0	450245	2.18751e+06	100.08	1.0008	0	0	0	0	0	0	0	1	0	0	0	0	0	0	0	1	0	0	0	1	0	0	0	1	0	0	0	0	0	0	0	0	0	0	0	0	0	0	0	0	1	0
1670	0	825	0	450245	2.18644e+06	100.08	1.0008	0	0	0	0	0	1	0	1	0	0	0	0	0	0	1	0	0	1	0	1	0	0	0	1	0	0	0	0	0	0	0	0	0	0	0	0	0	0	1	0	1	0
1671	0	2046	0	449314	2.18805e+06	100.08	1.0008	0	0	0	0	0	0	0	0	0	0	0	0	0	0	1	0	0	0	0	0	0	0	0	0	0	0	0	0	0	0	0	0	0	0	0	0	0	0	0	0	1	0
1687	0	845	0	439073	2.18751e+06	100.08	1.0008	0	0	0	0	0	0	0	0	0	0	0	0	0	0	0	0	0	0	0	0	0	0	0	0	0	0	0	0	0	0	0	0	0	0	0	0	0	0	0	0	0	0
1689	0	819	0	439073	2.18644e+06	100.08	1.0008	0	0	0	0	0	0	0	0	0	0	0	0	0	0	0	0	0	0	0	0	0	0	0	0	0	0	0	0	0	0	0	0	0	0	0	0	0	0	0	0	0	0
1763	0	898	0	440935	2.18966e+06	100.08	1.0008	0	0	0	0	0	0	0	0	0	0	0	0	0	0	0	0	0	0	0	0	0	0	0	0	0	0	0	0	0	0	0	0	0	0	0	0	0	0	0	0	0	0
1765	0	872	0	440935	2.18859e+06	100.08	1.0008	0	0	0	0	0	0	0	0	0	0	0	0	0	0	0	0	0	0	0	0	0	0	0	0	0	0	0	0	0	0	0	0	0	0	0	0	0	0	0	0	0	0
1767	0	2094	0	441866	2.1902e+06	100.08	1.0008	0	0	0	0	0	0	0	0	0	0	0	0	0	0	0	0	0	0	0	0	0	0	0	0	0	0	0	0	0	0	0	1	0	0	0	0	0	0	0	0	0	0
1768	0	899	0	442797	2.18966e+06	100.08	1.0008	0	0	0	0	0	0	0	0	0	0	0	0	0	0	1	0	0	0	0	0	0	0	0	0	0	0	0	1	0	0	0	1	0	0	0	0	0	0	0	0	0	0
1769	0	873	0	442797	2.18859e+06	100.08	1.0008	0	0	0	0	0	0	0	0	0	0	0	0	0	0	0	0	0	0	0	0	0	0	0	0	0	0	0	1	0	0	0	1	0	0	0	0	0	0	0	0	0	0
1771	0	2069	0	443728	2.18912e+06	100.08	1.0008	0	0	0	0	0	0	0	0	0	0	0	0	0	0	1	1	0	0	0	0	0	0	0	0	0	0	0	1	0	0	0	0	0	0	0	0	0	0	0	0	0	0
1772	0	874	0	444659	2.18859e+06	100.08	1.0008	0	0	0	0	0	0	0	0	0	0	0	0	0	0	1	1	0	0	0	0	0	0	0	0	0	1	0	0	0	0	0	0	0	0	0	0	0	0	0	0	0	0
1773	0	2097	0	447452	2.1902e+06	100.08	1.0008	0	0	0	0	0	1	0	0	0	0	0	0	1	0	1	0	0	0	0	0	0	0	1	0	0	1	0	0	0	0	0	0	0	0	0	0	0	0	0	0	1	0
1774	0	2096	0	445590	2.1902e+06	100.08	1.0008	0	0	0	0	0	0	0	0	0	0	0	0	1	0	0	0	0	0	0	0	0	0	1	0	0	0	0	0	0	0	0	0	0	0	0	0	0	0	0	0	0	0
1776	0	2070	0	445590	2.18912e+06	100.08	1.0008	0	0	0	0	0	0	0	0	0	0	0	0	1	0	1	1	0	0	0	0	0	0	1	0	0	1	0	1	0	0	0	0	0	0	0	0	0	0	0	0	1	0
1779	0	2072	0	449314	2.18912e+06	100.08	1.0008	0	0	0	0	0	0	0	0	0	0	0	0	0	0	0	0	0	0	0	0	0	0	0	0	0	0	0	0	0	0	0	0	0	0	0	0	0	0	0	0	1	0
1782	0	903	0	450245	2.18966e+06	100.08	1.0008	0	0	0	0	0	0	0	0	0	0	0	0	0	0	0	0	0	0	0	0	0	0	0	0	0	0	0	0	0	0	0	0	0	0	0	0	0	0	0	0	1	0
1783	0	877	0	450245	2.18859e+06	100.08	1.0008	0	0	0	0	0	0	0	1	0	0	0	0	0	0	0	0	0	0	0	0	0	0	0	0	0	0	0	0	0	0	0	0	0	0	0	0	0	0	0	0	0	0
1821	0	2152	0	453038	2.19235e+06	100.08	1.0008	0	0	0	1	1	0	0	0	0	0	0	0	0	0	0	0	0	0	0	0	0	0	0	0	0	0	0	0	0	0	0	0	0	0	0	0	0	0	1	0	0	0
1823	0	956	0	452107	2.19181e+06	100.08	1.0008	0	0	0	1	0	0	0	0	0	0	0	0	0	0	0	0	0	0	0	0	0	0	0	0	0	0	0	0	0	0	0	0	0	0	0	0	0	0	0	0	0	0
1825	0	930	0	452107	2.19074e+06	100.08	1.0008	0	0	0	0	1	0	0	0	0	0	0	0	0	0	0	0	0	1	0	0	0	0	0	0	0	0	0	0	0	0	0	0	0	0	0	0	0	0	0	0	0	0
1826	0	2151	0	451176	2.19235e+06	100.08	1.0008	0	0	0	1	1	0	0	1	0	0	0	0	1	0	1	0	0	0	0	1	0	0	0	0	0	0	0	0	0	0	0	0	0	0	0	0	0	0	1	0	0	0
1827	0	955	0	450245	2.19181e+06	100.08	1.0008	0	0	0	1	1	0	0	1	0	0	0	0	1	0	1	0	0	0	0	0	0	0	0	0	0	0	0	0	0	0	0	0	0	0	0	0	0	0	1	0	0	0
1828	0	929	0	450245	2.19074e+06	100.08	1.0008	0	0	0	0	1	0	0	0	0	0	0	0	0	0	0	0	0	0	0	0	0	0	0	0	0	0	0	0	0	0	0	0	0	0	0	0	0	0	1	0	1	0
1829	0	2150	0	449314	2.19235e+06	100.08	1.0008	0	0	0	0	0	0	0	0	0	0	0	0	0	0	0	0	0	0	0	0	0	0	0	0	0	0	0	0	0	0	0	1	0	0	0	0	0	0	0	0	0	0
1831	0	928	0	448383	2.19074e+06	100.08	1.0008	0	0	0	0	0	0	0	0	0	0	0	0	1	0	0	0	0	0	0	0	0	0	0	0	0	1	0	0	0	0	0	0	0	0	0	0	0	0	0	0	0	0
1836	0	927	0	446521	2.19074e+06	100.08	1.0008	0	0	0	0	0	0	0	0	0	0	0	0	1	0	0	0	0	0	0	0	0	0	1	0	0	0	0	0	0	0	0	0	0	0	0	0	0	0	0	0	0	0
1842	0	925	0	442797	2.19074e+06	100.08	1.0008	0	0	0	0	0	0	0	0	0	0	0	0	0	0	1	0	0	0	0	0	0	0	0	0	0	0	0	0	0	0	0	0	0	0	0	0	0	0	0	0	0	0
1937	0	2176	0	449314	2.19342e+06	100.08	1.0008	0	0	0	0	0	0	0	0	0	0	0	0	0	0	0	0	0	0	0	0	0	0	0	0	0	1	0	0	0	0	0	1	0	0	0	0	0	0	0	0	0	0
1939	0	2203	0	451176	2.1945e+06	100.08	1.0008	0	0	0	0	1	0	0	0	0	1	0	0	0	0	0	0	0	0	0	0	0	0	0	0	0	0	0	0	0	0	0	0	0	0	0	0	0	0	0	0	0	0
1940	0	1007	0	450245	2.19396e+06	100.08	1.0008	0	0	0	0	1	0	0	0	0	1	0	0	0	0	0	0	0	0	0	0	0	0	0	0	0	1	0	0	0	0	0	0	0	0	0	0	0	0	0	0	0	0
1942	0	2204	0	453038	2.1945e+06	100.08	1.0008	0	0	0	0	1	0	0	0	0	0	0	0	0	0	0	0	0	0	0	0	0	0	0	0	0	0	0	0	0	0	0	0	0	0	0	0	0	0	0	0	0	0
1944	0	1008	0	452107	2.19396e+06	100.08	1.0008	0	0	0	0	0	0	0	0	0	1	0	0	0	0	0	0	0	0	0	0	0	0	0	0	0	0	0	0	0	0	0	0	0	0	0	0	0	0	0	0	0	0
1946	0	982	0	452107	2.19289e+06	100.08	1.0008	0	0	0	1	1	0	0	0	0	0	0	0	0	0	1	0	0	0	0	1	0	0	0	0	0	0	0	0	0	0	0	0	0	0	0	0	0	0	1	0	0	0
1981	0	1060	0	452107	2.19611e+06	100.08	1.0008	0	0	0	0	1	0	0	0	0	0	0	0	0	0	0	0	0	0	0	0	0	0	0	0	0	0	0	0	0	0	0	0	0	0	0	0	0	0	0	0	0	0
1986	0	1033	0	450245	2.19504e+06	100.08	1.0008	0	0	0	0	0	1	0	0	0	1	0	0	0	0	0	0	0	0	0	0	0	0	0	0	0	1	0	0	0	0	0	0	0	0	0	0	0	0	0	0	0	0
2118	0	2308	0	453038	2.1988e+06	100.08	1.0008	0	0	0	0	0	0	0	0	0	0	0	0	1	0	0	0	0	0	0	0	0	0	0	0	0	0	0	0	0	0	0	0	0	0	0	0	0	0	0	0	0	0
2121	0	1113	0	453969	2.19826e+06	100.08	1.0008	0	0	0	0	0	0	0	0	0	0	0	0	1	0	0	0	0	0	0	0	0	0	0	0	0	0	0	0	0	0	0	0	0	0	0	0	0	0	0	0	0	0
2122	0	1112	0	452107	2.19826e+06	100.08	1.0008	0	0	0	0	0	0	0	0	0	0	0	0	1	0	1	0	0	0	0	0	0	0	0	0	0	0	0	0	0	0	0	0	0	0	0	0	0	0	0	0	0	0
2124	0	1086	0	452107	2.19719e+06	100.08	1.0008	0	0	0	0	1	1	0	0	0	0	0	0	1	0	1	0	0	0	0	0	0	0	0	0	0	0	0	0	0	0	0	0	0	0	0	0	0	0	0	0	0	0
2200	0	2360	0	453038	2.20095e+06	100.08	1.0008	0	0	0	0	0	0	0	0	0	0	0	0	1	0	0	0	0	0	0	0	0	0	0	0	0	0	0	0	0	0	0	0	0	0	0	0	0	0	0	0	0	0
[truncated: 12 more columns]
