# Supplementary material for: Application of the Ostrom framework in the analysis of a social-ecological system with multiple resources in a marine protected area
Source: PeerJ. 2019 Aug 14;7:e7374. doi: 10.7717/peerj.7374 (PMC6698133; doi:10.7717/peerj.7374)
Supplement: Supplemental Information 5 [file peerj-07-7374-s005.xlsx]

## Sheet: Survey lobster fishers
									SURVEY FISHERS LOBSTER RAW DATA
										Scale 1-5	A 5-point Likert scale was used, as follows: “not important (0)”, “slightly important (1)”, “moderately important (2)”, “very important (3)” and “absolutely essential (4).”
	Nombres	Age	Years fishing	Scholarship years	Field Owner	Field number	Boat owner	alternative activity	Actividad adicional	Self-help	TURFS	Transferability rights	Self-monitoring	Compliance of rules	illegal fishing	Community agreements	Transparent organization	Knowledge of the system	Susteinable catch	Quality control
1	Partner 1	25	2	16	1	2	1	1	tourisim	3	4	4	4	4	4	4	3	4	4	0
2	Partner 2	70	33	0	1	5	1	1	tourisim	3	3	3	3	3	3	3	3	3	3	3
3	Partner 3	46	29	7	0	NA	0	1	tourisim	3	3	3	3	4	3	4	3	4	4	4
4	Partner 4	58	30	2	1	3	1	1	tourisim	3	3	0	2	3	3	3	4	4	4	3
5	Partner 5	50	40	0	1	2	1	1	tourisim	4	3	3	3	3	2	3	4	3	3	3
6	Partner 6	49	35	0	1	3	1	0	NA	1	3	3	3	3	1	0	1	3	0	3
7	Partner 7	78	50	12	1	1	1	0	NA	4	4	3	3	4	4	4	4	4	4	4
8	Partner 8	38	20	9	0	NA	0	1	tourisim	3	4	4	3	4	1	4	4	3	4	4
9	Partner 9	53	40	6	1	3	1	1	tourisim	3	3	3	3	3	3	4	3	3	4	3
10	Partner 10	62	46	6	1	3	1	1	Taxi Driver_Fly fishing	2	4	4	3	3	2	4	3	4	3	2
11	Partner 11	58	35	6	1	1	1	1	Mechanic	4	4	4	4	4	4	4	4	4	4	4
12	Partner 12	34	13	9	1	1	1	1	Fly fishing	4	4	4	2	2	4	4	4	4	4	3
13	Partner 13	39	22	6	1	3	1	1	fly fishing	2	3	3	2	4	2	3	4	4	3	3
14	Partner 14	37	14	5	0	NA	0	1	tourisim	4	4	4	3	3	3	0	4	4	4	4
15	Partner 15	60	40	6	1	3	1	1	tourisim	3	4	4	4	4	4	4	4	4	4	4
16	Partner 16	51	35	9	1	3	1	1	tourisim	4	4	3	4	4	3	0	4	3	4	4
17	Partner 17	34	20	12	1	1	0	1	tourisim	3	4	4	2	2	3	2	4	2	2	4
18	Partner 18	33	18	6	1	3	1	0	NA	1	2	1	2	3	1	3	2	3	2	3
19	Partner 19	70	50	6	1	4	1	1	tourisim	4	4	4	4	4	4	4	4	4	4	4
20	Partner 20	42	20	16	1	2 y 9	1	1	fly fishing	4	3	2	3	3	4	3	2	4	4	3
21	Partner 21	34	10	17	1	1	1	1	tourisim	4	4	3	3	3	2	3	2	3	3	2
22	Partner 22	64	50	6	1	6	1	1	tourisim	4	4	3	3	3	3	4	4	2	4	3
23	Partner 23	28	10	9	0	NA	0	1	fly fishing	3	4	4	3	3	3	3	4	3	3	4
24	Partner 24	53	25	9	1	3	1	1	tourisim	4	1	2	4	4	3	2	4	4	4	4
25	Partner 25	46	25	9	0	NA	0	1	tourisim	4	4	2	4	4	4	4	4	4	4	4
26	Partner 26	30	12	9	0	NA	0	1	tourisim	4	4	3	4	4	4	4	3	4	4	3
27	Partner 27	49	26	9	0	NA	0	0	NA	3	3	3	3	3	3	3	4	3	4	4
28	Partner 28	36	4	16	0	NA	0	1	Seller	3	3	3	4	4	2	4	4	4	4	3
29	Partner 29	29	11	12	0	NA	0	1	fly fishing	3	3	4	4	4	4	3	3	4	4	3
30	Partner 30	64	40	2	1	6	1	1	Fly fishing	3	3	3	4	3	2	2	3	3	4	2
31	Partner 31	44	26	9	1	10 compartido	1	1	fly fishing	4	4	3	4	4	4	4	4	4	4	2
32	Partner 32	45	28	12	1	4	1	1	fly fishing	4	4	4	4	4	4	4	4	4	4	4
33	Partner 33	35	12	12	1	1	1	1	Watchman_diver_seller	4	4	4	1	4	3	3	4	4	4	4
		46.7879	26.3939		24		23	29		3.30303	3.48485	3.15152	3.18182	3.45455	3	3.12121	3.48485	3.54545	3.57576	3.24242
		25	2							109	115	104	105	114	99	103	115	117	118	107
		78	50
					72.7273
